# Supplementary material for: What Pushes University Professors to Burnout? A Systematic Review of Sociodemographic and Psychosocial Determinants
Source: Int J Environ Res Public Health. 2025 Aug 1;22(8):1214. doi: 10.3390/ijerph22081214 (PMC12386177; doi:10.3390/ijerph22081214)
Supplement: Supplementary file 1 [file ijerph-22-01214-s001.zip]

Archive with 2 entries (2 files):
- scopus (2).bib
- WoS_2.bib
