# Supplementary material for: What Pushes University Professors to Burnout? A Systematic Review of Sociodemographic and Psychosocial Determinants
Source: Int J Environ Res Public Health. 2025 Aug 1;22(8):1214. doi: 10.3390/ijerph22081214 (PMC12386177; doi:10.3390/ijerph22081214)
Supplement: Supplementary file 1 [file ijerph-22-01214-s001.zip › scopus (2).bib]

Scopus
EXPORT DATE: 01 May 2024

@ARTICLE{Sani2020117,
	author = {Sani, Immanuel and Hamza, Yaser and Chedid, Youssef and Amalendran, Jubilent and Hamza, Nadir},
	title = {Understanding the consequence of COVID-19 on undergraduate medical education: Medical students’ perspective},
	year = {2020},
	journal = {Annals of Medicine and Surgery},
	volume = {58},
	pages = {117 – 119},
	doi = {10.1016/j.amsu.2020.08.045},
	url = {https://www.scopus.com/inward/record.uri?eid=2-s2.0-85090401497&doi=10.1016%2fj.amsu.2020.08.045&partnerID=40&md5=0a6b5860b64cd6d540a1a98a8e401b54},
	abstract = {The coronavirus disease 2019 pandemic has significantly influenced the normal operations of all human affairs on a global scale. Indeed, the pandemic has had a considerable impact on the delivery of medical education in the UK for both pre-clinical and clinical year students. In response to the escalating case fatality rate due to the pandemic, there has been widespread termination of clinical placements, face-to-face teaching sessions, and examinations that require a physical presence by UK medical schools. It is hoped that the cancellation of the aforementioned activities will greatly reduce the exposure of medical students to the coronavirus however, the consequences of these actions may pose substantial issues for the learning experience and professional development of medical students. One such issue is the lack of regular communication between students and personal tutors which may give rise to burnout within students and impede academic performance. Furthermore, the suspension of clinical placements may result in a gradual reduction in students’ clinical skills competence. The practice of medicine is grounded upon the application of basic science which involves undertaking clinical procedures and as such, students may be at a disadvantage due to the missed opportunity to refine these essential skills. In this article, we provide an overview of the consequences of the COVID-19 pandemic on medical education, specifically regarding curriculum delivery and assessment of students. We also adopt a holistic approach by considering the impact of the pandemic on the mental wellbeing of medical students during this unprecedented time. We offer pragmatic suggestions to uphold the quality of medical education such as the implementation of virtual interprofessional education sessions to solve clinical vignettes and virtual consultation skills with simulated patients. We conclude with suggested areas for future research to examine the effectiveness of a virtual interprofessional education model on both short and long-term learning as well as encouraging medical students and academic staff to trial innovative methods of teaching. Despite the resultant complications of the pandemic on medical education, these challenging times may present a serendipitous opportunity for medical students to cultivate the personal attributes expected of a doctor in the face of adversity. In light of the pandemic, there is scope to reconsider the effectiveness of current medical education and welcome innovative methods of delivering education whilst ensuring quality. The combination of recent telecommunication developments with current teaching methodologies may positively change the future landscape of medical education. © 2020},
	keywords = {academic achievement; anxiety; Article; burnout; case fatality rate; clinical practice; clinician; coronavirus disease 2019; curriculum; doctor patient relationship; e-learning; general practitioner; health care system; health workforce; human; learning; medical education; medical student; pandemic; patient care; perception; priority journal; psychological well-being; stress; teaching; training; vignette; virtual learning environment},
	issn = {20490801},
	language = {English},
	type = {Article},
	publication_stage = {Final},
	source = {Scopus},
	note = {Cited by: 77; All Open Access, Gold Open Access, Green Open Access}
}

@ARTICLE{González2022147,
	author = {González, Martha Leticia Gaeta and González-Ocampo, Gabriela and Terés, María Celia Quintana and Salazar, Laura Carolina Nasta},
	title = {Burnout in university professors: self-regulation and co-regulation as coping strategies},
	year = {2022},
	journal = {Electronic Journal of Research in Educational Psychology},
	volume = {21(1)},
	number = {59},
	pages = {147 – 172},
	doi = {10.25115/ejrep.v21i59.6650},
	url = {https://www.scopus.com/inward/record.uri?eid=2-s2.0-85163062758&doi=10.25115%2fejrep.v21i59.6650&partnerID=40&md5=25c1df0437c90ac1ec14d0b8889ab9a6},
	abstract = {Introduction. Research has shown that burnout is one of the main causes of teachers’ affectations. However, less is known about coping strategies for its prevention. This study analyzed the risk of teachers’ burnout profiles from a socio-contextual approach. Our primary hypothesis was that a greater adjustment between the teacher-work environment and the use of coping strategies -self-regulation and co-regulation-contribute to reducing the risk of experiencing symptoms of burnout. Method. Participants were 470 university teachers from México who completed the Proactive Strategies Scale and the Socio-contextual Scale of Teaching Burnout (Pietarinen et al., 2013; Pyhältö et al., 2020). Results. Findings showed three teachers’ burnout profiles based on the study variables. An association was detected between high levels of self-regulation and co-regulation and a lower risk of burnout. Results also showed a relationship between burnout and the socio-demographic variables. Discussion and conclusions. Findings imply that using proactive coping strategies - self-regulation and co-regulation-might prevent teacher burnout, especially when teachers face various professional challenges and demands. This refers to the need to establish resources to support teachers using a contextual approach to promote and develop active coping strategies that allow them to face present or future stressful situations. © Universidad de Almería and Ilustre Colegio Oficial de la Psicología de Andalucía Oriental (Spain)},
	author_keywords = {coping strategies; higher education; teacher burnout; working conditions},
	issn = {16995880},
	language = {English},
	type = {Article},
	publication_stage = {Final},
	source = {Scopus},
	note = {Cited by: 1; All Open Access, Bronze Open Access}
}

@ARTICLE{Sercu20222617,
	author = {Sercu, Lies},
	title = {You're not getting in},
	year = {2022},
	journal = {Patient Education and Counseling},
	volume = {105},
	number = {7},
	pages = {2617 – 2618},
	doi = {10.1016/j.pec.2021.09.032},
	url = {https://www.scopus.com/inward/record.uri?eid=2-s2.0-85116604547&doi=10.1016%2fj.pec.2021.09.032&partnerID=40&md5=aebc4bca5d24611b4ac17f5c2b76a5f5},
	abstract = {The article provides a brief account of what a mentally ill patient experienced during an intake in a university psychiatric hospital. The experience was disruptive and almost led the patient to commit suicide. The story illustrates how the context, but especially the caregiver's behavior can aggravate the patient's situation rather than alleviate it, in this case during the gatekeeping intake procedure. © 2021 Elsevier B.V.},
	author_keywords = {Emotional intelligence; Empathy; Gatekeeping; Referral & consultation; University psychiatric hospital},
	keywords = {Hospitals, Psychiatric; Humans; Suicide; aging; alcoholism; anxiety disorder; Article; binge eating disorder; body mass; burnout; caregiver; confusion; depression; dietitian; empathy; escape behavior; fear; hanging; hopelessness; human; interview; listening effort; medical education; mental hospital; nonmedical occupations; nurse practitioner; nursing station; patient attitude; patient counseling; patient referral; personal experience; psychiatrist; psychologist; purging disorder; questionnaire; sadness; suicidal ideation; suicide attempt; university hospital; university professor; mental hospital; suicide},
	issn = {07383991},
	coden = {PEDCD},
	language = {English},
	type = {Article},
	publication_stage = {Final},
	source = {Scopus},
	note = {Cited by: 1}
}

@ARTICLE{Allen2022,
	author = {Allen, Kelly-Ann and Reardon, Jonathan and Walsh, Lucas and Waters, Lea E. and Wehmeyer, Michael L.},
	title = {The ecology of peer review: Person-centred, strength-based, and self-determination perspectives},
	year = {2022},
	journal = {Journal of University Teaching and Learning Practice},
	volume = {19},
	number = {5},
	url = {https://www.scopus.com/inward/record.uri?eid=2-s2.0-85139102321&partnerID=40&md5=c3ebc6721f852e8bea020152aa5f990f},
	abstract = {The peer-review system, commonly considered critical for research integrity and rigour, has been criticised for being slow, exclusionary and exploitive. Concerns include the high profits of academic publishers as well as the growing number of insecurely employed academic staff who report high levels of stress and burnout. The consequence has been a decline in willing reviewers, publication delays, and potential damage to the career trajectories of early career researchers and PhD candidates at institutions that rely on metrics of academic impact as measures of academic performance. Rather than overhaul the system and undermine current benefits, this critical review adopts an ecological lens to posit an approach that is humanistic, transparent, and above all things, kind. This approach frames an applied perspective on how to improve peer-review moving forward. Practitioner Notes 1. Peer-review has both challenges and benefits that need to be considered carefully. 2. The ecology of peer-review is complex and multifaceted. 3. The peer-review process should empower authors and reviewers, harness their strengths, and build a supportive framework. 4. Person-centred, strength-based, and self-determination perspectives can be used in peer-review. 5. There is a role for academics to improve the system and drive changes that are humanistic, transparent, and above all, kind. © 2022, University of Wollongong. All rights reserved.},
	author_keywords = {peer review; person-centred; self-determination; socio-ecological; strength-based},
	issn = {14499789},
	language = {English},
	type = {Article},
	publication_stage = {Final},
	source = {Scopus},
	note = {Cited by: 1}
}

@ARTICLE{Urbanaviciute2021557,
	author = {Urbanaviciute, Ieva and Christina Roll, Lara and Tomas, Jasmina and de Witte, Hans},
	title = {Proactive strategies for countering the detrimental outcomes of qualitative job insecurity in academia},
	year = {2021},
	journal = {Stress and Health},
	volume = {37},
	number = {3},
	pages = {557 – 571},
	doi = {10.1002/smi.3023},
	url = {https://www.scopus.com/inward/record.uri?eid=2-s2.0-85099353637&doi=10.1002%2fsmi.3023&partnerID=40&md5=74a27de4be5c30633640e53c73baef35},
	abstract = {Against the backdrop of various and sometimes unexpected transformations of working conditions, qualitative job insecurity has become increasingly prevalent in academia and beyond. As a result, there is a great need for identifying factors that may mitigate its detrimental outcomes on employee well-being. To do so, the current study aimed to investigate the role of two proactive participation strategies—participatory decision-making and job crafting—as a means of counteracting the effects of qualitative job insecurity on burnout, work engagement and job satisfaction. The study was based on a sample of higher education employees in Belgium and Switzerland (N = 915). To test the hypotheses, moderation analyses were conducted in the overall sample and across different staff categories (i.e., senior and junior academic staff, administrative employees). Around 30% of the tested moderation effects were statistically significant, revealing that the negative outcomes of job insecurity were less salient at high values of the moderators. In particular, our findings suggest that encouraging participative decision-making may serve as a means to maintain academic employees' job satisfaction and prevent burnout in turbulent times. Moreover, job crafting may be additionally targeted at preserving work engagement, even though its moderator effects were not universal. © 2020 John Wiley & Sons Ltd.},
	author_keywords = {academia; conservation of resources; employee well-being; job insecurity; proactive participation},
	keywords = {Belgium; Burnout, Professional; Employment; Faculty; Humans; Job Satisfaction; Switzerland; Work Engagement; article; Belgium; burnout; controlled study; decision making; education; human; job satisfaction; major clinical study; prevention; Switzerland; wellbeing; work engagement; employment; epidemiology; psychology; university; work engagement},
	issn = {15323005},
	coden = {SHTEB},
	language = {English},
	type = {Article},
	publication_stage = {Final},
	source = {Scopus},
	note = {Cited by: 13; All Open Access, Green Open Access}
}

@ARTICLE{Blumenthal20233569,
	author = {Blumenthal, Kimberly G. and Bansal, Priya and Youssef, Caroline M. and Pappalardo, Andrea A.},
	title = {Women in Allergy and Immunology: The Future Is Female, Let Us Soar!},
	year = {2023},
	journal = {Journal of Allergy and Clinical Immunology: In Practice},
	volume = {11},
	number = {12},
	pages = {3569 – 3577},
	doi = {10.1016/j.jaip.2023.06.010},
	url = {https://www.scopus.com/inward/record.uri?eid=2-s2.0-85163883785&doi=10.1016%2fj.jaip.2023.06.010&partnerID=40&md5=3de3e66db0158da6ba6773d79f3da610},
	abstract = {Despite increases in the number of female physicians in the past 50 years, women remain underrepresented in key areas of medicine, such as practice owners and partners, professional society leaders, principal investigators, full professors, chairs, and deans. Women are paid less, oftentimes for more work. Allergy and Immunology (AI), as a specialty, lacks substantial workforce research, but trends across specialties are consistent. We review what is currently known about women in AI and consider barriers to practice, advancement, and contribution. Through a new inquiry, we find that the challenges women in AI encounter can be summarized through 6 themes: work-life balance, professional advancement, salary equity, mentorship and sponsorship, bias, and sexual harassment and misconduct. Together, we must address these challenges head-on and provide an equitable environment for women in AI to thrive, especially those affected by intersectionality. To do so, we suggest targeted, tangible actions to promote opportunities, offer institutional support, and advance reporting and culture change outlets across AI settings. © 2023 American Academy of Allergy, Asthma & Immunology},
	author_keywords = {Allergy immunology; Diversity; Equity; Gender; Representation; Women in allergy; Women in Medicine},
	keywords = {Educational Personnel; Female; Humans; Hypersensitivity; Physicians, Women; allergy; Article; awareness; clinical practice; cultural factor; health belief; health care personnel; human; immunology; job satisfaction; medical education; mentor; pay equity; personal experience; professional burnout; sex difference; sexual harassment; sexual misconduct; social support; sponsorship bias; work-life balance; workforce; female; female physician; hypersensitivity; teacher},
	issn = {22132198},
	language = {English},
	type = {Article},
	publication_stage = {Final},
	source = {Scopus},
	note = {Cited by: 2}
}

@ARTICLE{Vizoso-Gómez2022245,
	author = {Vizoso-Gómez, Carmen},
	title = {Job demands-resources theory and teacher wellbeing. A systematic review; [Teoría de las Demandas y los Recursos Laborales y bienestar del profesorado. Una revisión sistemática]},
	year = {2022},
	journal = {Aula Abierta},
	volume = {51},
	number = {3},
	pages = {245 – 254},
	doi = {10.17811/rifie.51.3.2022.245-254},
	url = {https://www.scopus.com/inward/record.uri?eid=2-s2.0-85140213916&doi=10.17811%2frifie.51.3.2022.245-254&partnerID=40&md5=fa20d770268cd96e086272dc37dc12ad},
	abstract = {The aim of this paper is to analyse the publications that consider Job Demands-Resources theory to explain motivation and wellbeing among teachers. To this end, 26 papers were selected in three databases (ERIC, WoS and SCOPUS). The review reveals the importance of this theory acquired in recent years in the educational field. In the revised articles highlights the relevance of job resources, namely social support, and job resources, such as self-efficacy, to develop work engagement among teachers. Besides, the papers showed the relationship between job demands, like work overload, and burnout. Therefore, this review allows to confirm the relevance of the job demands-resources theory to design work environments that protect teachers’ well-being and their professional development. © 2022 Elsevier Doyma. All rights reserved.},
	author_keywords = {burnout; demands; engagement; professors; resources; systematic review},
	issn = {23412313},
	language = {Spanish},
	type = {Review},
	publication_stage = {Final},
	source = {Scopus},
	note = {Cited by: 0; All Open Access, Green Open Access, Hybrid Gold Open Access}
}

@ARTICLE{Garces-Delgado202341,
	author = {Garces-Delgado, Yaritza and Garcia-Alvarez, Edgar and Lopez-Aguilar, David and Alvarez-Perez, Pedro R.},
	title = {Impact of Gender on Work-Related Stress and Burnout among University Professors; [Incidencia del Genero en el Estres Laboral y Burnout del Profesorado Universitario]},
	year = {2023},
	journal = {REICE. Revista Iberoamericana Sobre Calidad, Eficacia y Cambio en Educacion},
	volume = {21},
	number = {3},
	pages = {41 – 60},
	doi = {10.15366/reice2023.21.3.003},
	url = {https://www.scopus.com/inward/record.uri?eid=2-s2.0-85165308084&doi=10.15366%2freice2023.21.3.003&partnerID=40&md5=4f76a84318eebf4c19df045c08925957},
	abstract = {\\"oik-related stress and burnout are psychosocial illnesses that have a negative impact on health. One of the variables that may be related to work-related stress is gender. Precisely, this paper presents an analysis to determine the extent to which female university professors show higher levels of stress in the workplace. Through a non-expenmental quantitative methodology, an ad hoc constructed questionnaire was implemented. The instrument contains thirty items structured in five subdimensions (role stress, stress in university teachers, emotional exhaustion, depersonalisation and lack of personal fulfilment). Descriptive, inferential, reliability and validity statistical analyses of the scale were carried out and the Rasch Measurement Theory (RFT) was used for profile analysis. The results reveal the presence of moderate levels of stress in 564 professors, mainly related to specific work-related tasks. In addition, it was confirmed that women in their first years of professional development, with a high teaching load and without positions of responsibility in university management tend to experience the most stress. These results justify the need to address psychosocial factors and stress management affecting teachers from a social, psychological and educational perspective in order to cope correcdy with their duties. © 2023 Universidad Autonoma de Madrid. All rights reserved.},
	author_keywords = {Disease; Gender; Mental health; Teacher; University},
	issn = {16964713},
	language = {Spanish},
	type = {Article},
	publication_stage = {Final},
	source = {Scopus},
	note = {Cited by: 1; All Open Access, Gold Open Access, Green Open Access}
}

@ARTICLE{Deroncele-Acosta2023936,
	author = {Deroncele-Acosta, Angel and Gil-Monte, Pedro R. and Norabuena-Figueroa, Roger Pedro and Gil-Laorden, Pedro},
	title = {Burnout in university teachers: assessment, prevention, and treatment; [Burnout en docentes universitarios: evaluación, prevención y tratamiento]},
	year = {2023},
	journal = {Revista Venezolana de Gerencia},
	volume = {28},
	number = {10},
	pages = {936 – 953},
	doi = {10.52080/rvgluz.28.e10.5},
	url = {https://www.scopus.com/inward/record.uri?eid=2-s2.0-85180193663&doi=10.52080%2frvgluz.28.e10.5&partnerID=40&md5=73aeff8ab78c3bc897c4d062a6906a8d},
	abstract = {The objective was to evaluate the level of burnout in university teachers and to propose a psychosocial intervention program for its prevention and treatment. Methodology: The quantitative study involved 1060 university teachers from three university institutions in Lima. The Questionnaire for the Evaluation of Burnout Syndrome at Work (CESQT) with high reliability and standardized in several countries including Peru was used. In addition, a literature review was conducted to support the need for a psychosocial program. The findings show the following burnout levels, very low: 200 teachers (18.90%), low: 298 (28.10%), medium: 297 (28%), high: 166 (15.70%) and critical: 99 (9.30%), the alarming figure of 265 teachers are in the high and critical levels, which requires immediate treatment, at the same time, a significant number of teachers should learn preventive approaches to avoid burnout, and the scientific literature supports the importance of addressing this problem in the academic context. The program contains specific prevention and treatment actions for each burnout factor, illusion for work, psychic exhaustion, indolence, and guilt, including proactive strategies and activities for work-family balance. It is recommended to sensitize the educational community on the diagnosis, prevention, and treatment of burnout, for a healthy and productive academic environment. © 2023, Universidad del Zulia. All rights reserved.},
	author_keywords = {burnout; mental health; psychosocial intervention; university teachers},
	keywords = {Lima [Peru]; Peru; mental health; psychology; quantitative analysis; teaching; university sector},
	issn = {13159984},
	language = {Spanish},
	type = {Article},
	publication_stage = {Final},
	source = {Scopus},
	note = {Cited by: 0; All Open Access, Gold Open Access}
}

@ARTICLE{De Jesús Infante Rivera2021345,
	author = {De Jesús Infante Rivera, Lipselotte and Pacheco, José Manuel Armada and Crispín, Fernando Viterbo Sinche and Espinoza, José Olivera},
	title = {Burnout syndrome derived from virtual work in university teachers: ¿Perception or effect of COVID-19?; [Síndrome de Burnout derivado del trabajo virtual en docentes universitarios: ¿Percepción o efecto del COVID-19?]},
	year = {2021},
	journal = {Boletin de Malariologia y Salud Ambiental},
	volume = {61},
	number = {2},
	pages = {345 – 351},
	doi = {10.52808/bmsa.7e5.612.025},
	url = {https://www.scopus.com/inward/record.uri?eid=2-s2.0-85117170911&doi=10.52808%2fbmsa.7e5.612.025&partnerID=40&md5=747bef77feb611727ab1d9e5da775c79},
	abstract = {The great contagious capacity, the high pathogenic level of Sars-Cov-2 and the subsequent risk represented by physical contact between people, motivated measures such as social distancing and the closure of institutions, including university ones. In this way, many teachers who taught their classes in person, were faced with the need to educate from virtuality. However, a large proportion of these professionals did not have the technical preparation to approach this methodology, which includes the planning, preparation and execution of various demanding materials and activities that are added to the hours of synchronous virtual work, resulting in long hours. According to previous research, this has caused emotional exhaustion and physical exhaustion of the teacher. The present research proposed as an objective to analyze the levels of Burnout syndrome in university professors in Latin America, seeking to understand if these values are due only to the perception of these professionals or if, on the contrary, they are related to the risks and consequences of the covid-19 disease. © 2021 Instituto de Altos Estudios de Salud Publica. All rights reserved.},
	author_keywords = {Burnout; Covid-19; Education; Virtuality},
	issn = {16904648},
	language = {Spanish},
	type = {Article},
	publication_stage = {Final},
	source = {Scopus},
	note = {Cited by: 5; All Open Access, Hybrid Gold Open Access}
}

@ARTICLE{García-Rivera2022,
	author = {García-Rivera, Blanca Rosa and Mendoza-Martínez, Ignacio Alejandro and García-Alcaraz, Jorge Luis and Olguín-Tiznado, Jesús Everardo and Wilson, Claudia Camargo and Araníbar, Mónica Fernanda and García-Alcaraz, Pedro},
	title = {Influence of Resilience on Burnout Syndrome of Faculty Professors},
	year = {2022},
	journal = {International Journal of Environmental Research and Public Health},
	volume = {19},
	number = {2},
	doi = {10.3390/ijerph19020910},
	url = {https://www.scopus.com/inward/record.uri?eid=2-s2.0-85122890944&doi=10.3390%2fijerph19020910&partnerID=40&md5=2e306d58265bfce851d8f30070d24707},
	abstract = {This research aims to describe the relationship between resilience and burnout facing COVID-19 pandemics. The sample was n = 831 lecturers and professors of a Mexican public uni-versity. This study is a quantitative, non-experimental, cross-sectional, explanatory, and ex post facto research using Structural Equations Modeling with latent variables under the partial least square’s method technique. We used the CD-RISC-25 and SBI questionnaires to measure resilience and burnout, respectively. Structural Equations Modeling (SEM–PLS) allowed the visualization of the exogenous variable (resilience) in endogenous variables (dimensions of SBI burnout: E9 guilt, E7 emotional exhaustion, E8 indolence, and E6 work illusion). To this day, there are very few previous studies that jointly analyze in Mexico the characteristics of resilience and burnout in the face of the COVID-19 pandemic. Findings show that resources availability has the strongest correlation with accomplishment in teaching, followed by cynicism and emotional exhaustion. These results have important professional implications. © 2022 by the authors. Licensee MDPI, Basel, Switzerland.},
	author_keywords = {Burnout syndrome; COVID-19 pandemic; Professors; Resilience; Work-related exhaustion},
	keywords = {Burnout, Professional; Burnout, Psychological; COVID-19; Cross-Sectional Studies; Faculty; Humans; Pandemics; Resilience, Psychological; SARS-CoV-2; Surveys and Questionnaires; Federal District [Mexico]; Mexico City; Mexico [North America]; COVID-19; least squares method; mental health; pandemic; quantitative analysis; questionnaire survey; resilience; university sector; working conditions; Article; coronavirus disease 2019; cross-sectional study; emotional stress; guilt; human; job stress; Mexico; pandemic; professional burnout; psychological resilience; quantitative study; questionnaire; teacher; university; burnout; epidemiology; university},
	issn = {16617827},
	language = {English},
	type = {Article},
	publication_stage = {Final},
	source = {Scopus},
	note = {Cited by: 12; All Open Access, Gold Open Access, Green Open Access}
}

@ARTICLE{Ahmad Sabki2023,
	author = {Ahmad Sabki, Zuraida and Kim, Lee Hui and Danaee, Mahmoud and Sulaiman, Ahmad Hatim and Razali, Khairul Arif and Koh, Ong Hui and Kanagasundram, Sharmilla and Kaur, Manveen and Azhar, Fatin Liyana and Francis, Benedict},
	title = {Assessment of Psychometric Properties of the Malay Version of the Brief Resilience Scale (BRS-M) among Non-Academic Staff Working from Home during COVID-19 in Malaysia},
	year = {2023},
	journal = {Healthcare (Switzerland)},
	volume = {11},
	number = {8},
	doi = {10.3390/healthcare11081146},
	url = {https://www.scopus.com/inward/record.uri?eid=2-s2.0-85153703198&doi=10.3390%2fhealthcare11081146&partnerID=40&md5=ef9739ab61449a220f117fd904ebf1cf},
	abstract = {This study aims to validate the Malay version of the Brief Resilience Scale (BRS-M) in order for the scale to be available among the Malay-speaking population. Two hundred and ninety-eight non-academic staff completed the Malay version of the Brief Resilience Scale (BRS-M), Malay Copenhagen Burnout Inventory (CBI-M), and Malay Depression, Anxiety, and Stress Scale (M-DASS-21). To explore the factor structure of BRS-M, exploratory factor analysis (EFA) with the first group of 149 participants was conducted using FACTOR (v.11) software. Confirmatory factor analysis (CFA) was conducted from the data of the second group of 149 participants using SEM_PLS software. The EFA revealed a two-factor model; Factor 1 =”Resilience” and Factor 2 = ”Succumbing”. The CFA indicated a sufficient internal consistency reliability (Cronbach’s α = 0.806 and McDonald’s omega, ω = 0.812) and a good fit with SRMR = 0.031. BRS-M, CBI-M, and M-DASS-21 displayed a satisfactory concurrent validity result. Household income and marital status had significant association with resilience level, with low household income (B40 group) being a predictor of lower resilience. The BRS-M demonstrated favourable psychometric properties in terms of reliability and validity to assess the level of resilience among non-academic staff in Malaysia. © 2023 by the authors.},
	author_keywords = {burnout; Malay BRS; non-academic staff; psychometric properties; resilience; working from home},
	issn = {22279032},
	language = {English},
	type = {Article},
	publication_stage = {Final},
	source = {Scopus},
	note = {Cited by: 0; All Open Access, Gold Open Access, Green Open Access}
}

@ARTICLE{Llorca-Pellicer2023,
	author = {Llorca-Pellicer, Marta and Gil-LaOrden, Pedro and Prado-Gascó, Vicente J. and Gil-Monte, Pedro R.},
	title = {The role of psychosocial risks in burnout, psychosomatic disorders, and job satisfaction: lineal models vs a QCA approach in non-university teachers},
	year = {2023},
	journal = {Psychology and Health},
	doi = {10.1080/08870446.2023.2253258},
	url = {https://www.scopus.com/inward/record.uri?eid=2-s2.0-85169840002&doi=10.1080%2f08870446.2023.2253258&partnerID=40&md5=419a977c729b02dc6adea2956d6cdd7c},
	abstract = {This study aims to assess the effect of psychosocial risks and resources on burnout, psychosomatic disorders, and job satisfaction using Hierarchical Regression Modelling (HRM) and Qualitative Comparative Analysis (QCA). Method. The sample consisted of 9020 non-university public education teachers (M age = 45.33 years, SD = 9.15; 72.5% women). Results. Demands variables (Workload, Emotional labour, Imbalance, and Interpersonal conflict) were better predictors than resources variables (Job autonomy, Social support, and Resources at work). Resources also significantly improved the model’s predictive capacity, except in the case of Indolence. In the QCA results, none of the conditions seems to be necessary. Regarding sufficiency, the combination of the different conditions explains between 44–49% of high levels of Burnout and between 40–47% of low levels of Burnout; between 44–47% of high levels of Psychosomatic disorders and 40–47% of low levels of Psychosomatic disorders; 49% of high Job satisfaction levels and 45–56% of low Job satisfaction levels. Conclusions. The results show that QCA models have better explanatory capacity than HRM. Some variables were not significant in HRM, but they were present in combination with other QCA model variables. The findings contribute to understanding how psychosocial risks affect workers’ health and job satisfaction. © 2023 Informa UK Limited, trading as Taylor & Francis Group.},
	author_keywords = {Burnout; job satisfaction; psychosomatic disorders; qualitative comparative analysis},
	issn = {08870446},
	language = {English},
	type = {Article},
	publication_stage = {Article in press},
	source = {Scopus},
	note = {Cited by: 0}
}

@ARTICLE{Bjorklund2021,
	author = {Bjorklund, Peter and Warstadt, Melissa F. and Daly, Alan J.},
	title = {Finding Satisfaction in Belonging: Preservice Teacher Subjective Well-Being and its Relationship to Belonging, Trust, and Self-Efficacy},
	year = {2021},
	journal = {Frontiers in Education},
	volume = {6},
	doi = {10.3389/feduc.2021.639435},
	url = {https://www.scopus.com/inward/record.uri?eid=2-s2.0-85107228935&doi=10.3389%2ffeduc.2021.639435&partnerID=40&md5=62d3428bfe96c7bd0fbbdf2d2ea1f550},
	abstract = {The well-being of teachers and preservice teachers has been a topic extensively explored through the lens of burnout and stress. Despite its manifold benefits, few studies have explored PST well-being through the lens of subjective well-being. Grounding our study in positive psychology, we explore the relationships between preservice teachers’ subjective well-being, program sense of belonging, relational trust, and self-efficacy. Our participants included 63 multiple- and single-subject preservice teachers in a major university teacher education program in the western United States. They were surveyed in May 2019 in the final month of completing their program. We found that sense of belonging, relational trust, and self-efficacy individually are positively associated with well-being. A mediation analysis revealed that the relationship between relational trust and subjective well-being is mediated by program sense of belonging, which may indicate the importance of cohesion in a cohort-based teacher education program. © Copyright © 2021 Bjorklund Jr., Warstadt and Daly.},
	author_keywords = {preservice teachers; self-efficacy; sense of belonging; trust; well-being},
	issn = {2504284X},
	language = {English},
	type = {Article},
	publication_stage = {Final},
	source = {Scopus},
	note = {Cited by: 8; All Open Access, Gold Open Access}
}

@ARTICLE{Dırvar2021171,
	author = {Dırvar, Ferdi and Dırvar, Sevda Uzun and Kaygusuz, Mehmet Akif and Evren, Bilge and Öztürk, İrfan},
	title = {Effect of malpractice claims on orthopedic and traumatology physicians in Turkey: A survey study},
	year = {2021},
	journal = {Acta Orthopaedica et Traumatologica Turcica},
	volume = {55},
	number = {2},
	pages = {171 – 176},
	doi = {10.5152/j.aott.2021.20167},
	url = {https://www.scopus.com/inward/record.uri?eid=2-s2.0-85104172124&doi=10.5152%2fj.aott.2021.20167&partnerID=40&md5=8e6f25a39f82924dbaa405bc231fa859},
	abstract = {Objective: This study aimed to investigate the malpractice claims experienced by orthopedic and traumatology physicians and to determine their effects on burnout, job satisfaction, and clinical practice. Methods: A questionnaire survey was conducted on orthopedic and traumatology specialists between May 2019 and February 2020. Data collection was carried out via e-survey at “turk-ortopedi” mail group, which is an electronic communication network of orthopedic and traumatology physicians. For data collection, sociodemographic data forms were used including the general characteristics, working conditions, and the malpractice claim events along with the Maslach Burnout Inventory scale to evaluate burnout and the Minnesota Satisfaction Questionnaire to investigate job satisfaction. Results: In total, 353 orthopedic and traumatology physicians (348 men, 5 women), including 37 professors, 41 associate professors, and 275 surgeons, completed the questionnaire. In total, 65.4% of the participants (231 physicians and 471 relevant dossiers) stated that they were currently facing a malpractice claim. Emotional burnout and hesitant behavior in medical practices were significantly higher among the physicians who had undergone an investigation/trial with the claim of malpractice (p<0.05), whereas intrinsic job satisfaction was significantly lower (p<0.05). It was determined that orthopedic and traumatology physicians dealing with arthroplasty, vertebral surgery, hand surgery, and foot/ankle surgeries had undergone significantly more trials (p<0.05). In the evaluation of the burnout levels and job satisfaction scores of the physicians according to the age, academic title, seniority, and institution, it was determined that burnout level decreased with age, those between the ages of 25 and 34 years were exhausted the most, and job satisfaction increased with age. It was also found that burnout level decreased and job satisfaction increased as the academic title became higher, and attending physicians were the most exhausted. Moreover, burnout level decreased as seniority increased, the most senior ones were the ones most exhausted, and job satisfaction increased with seniority. Conclusion: Evidence from this study has revealed that malpractice claims cause emotional burnout, low intrinsic job satisfaction, and a hesitant behavior in medical practice for the orthopedic and traumatology physicians. The concept of malpractice alone may result in unnecessary analyses/examinations for patients. Level of Evidence: Level IV, Diagnostic Study. © 2021, AVES. All rights reserved.},
	author_keywords = {Burnout; Malpractice; Orthopedics},
	keywords = {Burnout, Professional; Cross-Sectional Studies; Female; Health Care Surveys; Humans; Insurance Claim Review; Job Satisfaction; Male; Malpractice; Orthopedics; Physicians; Traumatology; Turkey; burnout; cross-sectional study; female; health care survey; human; insurance; job satisfaction; legislation and jurisprudence; male; malpractice; orthopedics; physician; psychology; traumatology; turkey (bird)},
	issn = {1017995X},
	language = {English},
	type = {Article},
	publication_stage = {Final},
	source = {Scopus},
	note = {Cited by: 6; All Open Access, Gold Open Access}
}

@ARTICLE{Lei2021406,
	author = {Lei, Weihe and Li, Jingyu and Li, Yongzhan and Castaño, Gloria and Yang, Ming and Zou, Bing},
	title = {The boundary conditions under which teaching–research conflict leads to university teachers’ job burnout},
	year = {2021},
	journal = {Studies in Higher Education},
	volume = {46},
	number = {2},
	pages = {406 – 422},
	doi = {10.1080/03075079.2020.1811218},
	url = {https://www.scopus.com/inward/record.uri?eid=2-s2.0-85089907126&doi=10.1080%2f03075079.2020.1811218&partnerID=40&md5=311aac47eaf8688784e3fea27fd9f7d0},
	abstract = {Purpose–This study aimed to examine the boundary conditions under which teaching‌‌–research conflict influences university teachers'‌‌‌ job burnout. Methods–Data from 487 teachers of three universities in China were analyzed with structural equation modeling and other statistical approaches.‌ Findings–(a) Teaching–research conflict was positively linked to job burnout; (b)‌‌ perceived supervisory support (PSS) moderated the effect of teaching–‌research conflict on job burnout, and (c) psychological capital (PsyCap) moderated the effect of teaching–research conflict on job burnout. Implications–Universities should manage to increase teachers' PSS and PsyCap so as to buffer the effect of role conflict on job burnout. Originality/value –‌‌‌ Our findings stress the importance of PSS and PsyCap as important external and internal resources and offer new insights on the boundary conditions of teaching–research conflict influencing teachers’ job burnout. © 2020 Society for Research into Higher Education.},
	author_keywords = {job burnout; moderating effect; perceived supervisor support (PSS); psychological capital (PsyCap); Teaching–research conflict; university teachers},
	issn = {03075079},
	language = {English},
	type = {Article},
	publication_stage = {Final},
	source = {Scopus},
	note = {Cited by: 15}
}

@ARTICLE{Redondo-Flórez20201,
	author = {Redondo-Flórez, Laura and Fernández-Lucas, Jesús and Clemente-Suárez, Vicente Javier},
	title = {Cultural differences in stress-related psychological, nutrition, physical activity and oral health factors of professors},
	year = {2020},
	journal = {Nutrients},
	volume = {12},
	number = {12},
	pages = {1 – 13},
	doi = {10.3390/nu12123644},
	url = {https://www.scopus.com/inward/record.uri?eid=2-s2.0-85096674906&doi=10.3390%2fnu12123644&partnerID=40&md5=1e526f93f205cb2546939b6f3502df2e},
	abstract = {With the aim to explore cultural differences in stress-related psychological, nutrition, physical activity, and oral health factors between Spanish and Latin American professors, we analysed stress-related factors in 598 professors (39.9% male, 60.1% female, 41.3 ± 9.8 years) by a collection of questionnaires, which involved psychological, nutritional, physical activity and oral health items. Results showed how Spanish professors presented significantly (p ≤ 0.05) higher scores than Latin American professors in perceived stress (Spanish: 21.40 ± 4.32 vs. Latin American: 20.36 ± 4.31), teaching stress (Spanish: 6.59 ± 2.28 vs. Latin American: 6.00 ± 2.99) and neuroticism (Spanish: 5.40 ± 2.10 vs. Latin American: 4.58 ± 1.72). Spanish professors also showed healthier nutritional and physical activity habits than their Latin American counterparts, presenting higher consumption of milk products and a higher numbers of meals per day, greater weekly meat and fish consumption and higher weekly resistance training, as well as less eating between hours and snacking consumption. Nevertheless, Spanish professors brushed their teeth less and showed a higher smoking habit than Latin American professors. We concluded that there were cultural differences between Spanish and Latin American professors. In the present research, Spanish professors showed significantly higher burnout levels, teaching stress, perceived stress, and neuroticism than Latin American professors, and several differences were also found around health behaviours. These differences in perceived stress, teaching stress and burnout syndrome may be due to the habituation process of Latin American professors, and probably are associated with a higher stressful and demanding socio-cultural context. © 2020 by the authors. Licensee MDPI, Basel, Switzerland.},
	author_keywords = {Burnout; Nutrition; Oral health; Physical activity; Professors; Stress},
	keywords = {Adult; Burnout, Psychological; Exercise; Female; Humans; Latin America; Male; Middle Aged; Nutritional Status; Oral Health; Spain; Stress, Physiological; Stress, Psychological; adult; Article; burnout; Colombia; controlled study; cultural factor; dairy product; Ecuador; fast food; female; fish consumption; habit; habituation; human; male; meal; meat consumption; Mexico; neurosis; nutrition; oral health factor; Perceived Stress Scale; physical activity; physiological stress; resistance training; smoking habit; sociology; Spaniard; teacher; tooth brushing; exercise; health; mental stress; middle aged; nutritional status; South and Central America; Spain},
	issn = {20726643},
	language = {English},
	type = {Article},
	publication_stage = {Final},
	source = {Scopus},
	note = {Cited by: 19; All Open Access, Gold Open Access, Green Open Access}
}

@ARTICLE{Smagulov2022398,
	author = {Smagulov, Nurlan K. and Lyssakova, Tatyana N. and Adilbekova, Ainur A. and Evnevich, Anna M. and Gitenis, Natalya V. and Dmitriyev, Pavel S.},
	title = {The role of university teachers’ occupational activity in the burnout syndrome; [Профессиональная деятельность преподавателей вуза и эмоциональное выгорание]},
	year = {2022},
	journal = {Gigiena i Sanitariya},
	volume = {101},
	number = {4},
	pages = {398 – 405},
	doi = {10.47470/0016-9900-2022-101-4-398-405},
	url = {https://www.scopus.com/inward/record.uri?eid=2-s2.0-85133402105&doi=10.47470%2f0016-9900-2022-101-4-398-405&partnerID=40&md5=d45ca6722e81b10a7aa09e4b655c3286},
	abstract = {Introduction. Burnout syndrome (BOS) is interpreted as career crisis. However, BOS is no classified as occupational or workplace-related illness, it is considered as phenomenon in the occupational context only. Aim – to assess the influence of professional activity of university teachers on the development of BOS. Materials and methods. Female teachers of three age groups (under 30 years, 30–49 years, and older 49 years) working at the North Kazakhstan University (NKU). This study employed questionnaire, physiological and statistical methods. Results. The most pronounced phase experienced by teachers is “Resistance” phase, followed by “Exhaustion” phase and then “Tension” phase. As for the age range, respondents of the first age group (under 30 years old) have expressed reaction of: “Tension” phase – 21.7%, “Resistance” – 34.7%, “Exhaustion” – 30.4%. “Resistance” response prevailed in two other age groups. A post-symptom analysis of the formed BOS phase showed the prevalence of the following symptoms in the “Resistance” phase: “R1. Inadequate emotional response”, “R4. Reduction of professional duties”, “R2. Emotional and moral disorientation” and “R3. Expansion of emotion saving. “T1.Experiencing traumatic events” symptom dominated in the “Tension” phase, followed by the symptoms of the “Exhaustion” phase – “E1. Emotional deficiency”, “E2. Emotional detachment” and “E3. Personal detachment (depersonalization)”. The dynamics of psychophysiological indicators based on the phases of the formation of BOS showed results similar to obtained from correlation analysis and analysis of variance. A post-symptom analysis of the formed BOS phase showed that the prevailing symptoms negatively affect the professional qualities of teachers. Teachers can be assumed to face increasing traumatic factors of professional activity, they cease to feel the difference between the emotion saving and inappropriate emotional response and, therefore, they try to minimize the responsibilities requiring emotional costs. Limitations. This study is limited to a selection of female teachers of the NKU, who develop BOS during their teaching activities, diagnosed according to the questionnaire of V.V. Boyko. Conclusion. It can be assumed that teachers’ professional activity causes the growth of BOS and can be classified as workplace illness, which entails the inability of an employee to perform his/her duties at a professional level. © 2022 Izdatel'stvo Meditsina. All rights reserved.},
	author_keywords = {BOS symptom; occupational disease; phases; professional activity},
	issn = {00169900},
	language = {Russian},
	type = {Article},
	publication_stage = {Final},
	source = {Scopus},
	note = {Cited by: 0}
}

@ARTICLE{Kabanova20202285,
	author = {Kabanova, Elena E. and Vetrova, Ekaterina A. and Kubasova, Elena I.},
	title = {Professional burnout of faculty members of higher educational institutions},
	year = {2020},
	journal = {International Journal of Criminology and Sociology},
	volume = {9},
	pages = {2285 – 2290},
	doi = {10.6000/1929-4409.2020.09.272},
	url = {https://www.scopus.com/inward/record.uri?eid=2-s2.0-85098933069&doi=10.6000%2f1929-4409.2020.09.272&partnerID=40&md5=331a31a5ccde09f6b1cf4e09187ffc67},
	abstract = {The article is devoted to the analysis of professional burnout of the academic staff of a number of Moscow higher educational institutions. This problem most often affects residents of large cities, due to the intense rhythm of the city and lack of time for personal life, wasted on the way from home to work and back. The empirical basis of the study was the results of a sociological study conducted by the authors in 2019 on the basis of FSBEI HE Russian State Social University (RSSU), FSBEI HE Moscow State Humanitarian and Economic University (MSHEU), and FSBEI HE Russian State University of Tourism and Service (RSUTS). The problem of the deteriorated psychological state of teachers leading to professional burnout is poorly developed and causes increased research and practical interest, and gives rise to the practical need to improve the development of measures for the prevention and avoidance of burnout. All the above makes further research activity highly relevant, and may be extremely necessary in some universities. This is evidenced by the results of the study.: It is of vital importance to take measures to prevent professional burnout of the academic staff and to develop a strategy for a teacher-based approach considering personal qualities and potential. The administration should consider psychological, spiritual, and labor characteristics of teachers for the formation and distribution of individual schedules of teachers. The Novelty of the study is in investigating the professional burnout of the academic staff of an institution in Moscow. © 2020 Kabanova et al.; Licensee Lifescience Global. This is an open access article licensed under the terms of the Creative Commons Attribution Non-Commercial License (http://creativecommons.org/licenses/by-nc/3.0/) which permits unrestricted, non-commercial use, distribution and reproduction in any medium, provided the work is properly cited.},
	author_keywords = {Academic staff; Education; Higher education institutions; Labor conflicts; Professional burnout},
	issn = {19294409},
	language = {English},
	type = {Article},
	publication_stage = {Final},
	source = {Scopus},
	note = {Cited by: 0}
}

@ARTICLE{Simões20221039,
	author = {Simões, Elaine Cristina and Cardoso, Maria Regina Alves},
	title = {Violence against public school teachers and burnout; [Violência contra professores da rede pública e esgotamento profissional]},
	year = {2022},
	journal = {Ciencia e Saude Coletiva},
	volume = {27},
	number = {3},
	pages = {1039 – 1048},
	doi = {10.1590/1413-81232022273.28912020},
	url = {https://www.scopus.com/inward/record.uri?eid=2-s2.0-85127009733&doi=10.1590%2f1413-81232022273.28912020&partnerID=40&md5=8ec63abc45b3d585677f7f08df6d7751},
	abstract = {School expansion, changes in the edu-cational model and funding problems have pro-foundly changed teaching in Brazil, intensifying demands on teachers. Health problems such as burnout are common in the profession. We inves-tigated teacher burnout and its association with occupational factors, including violence. Data were collected using in-depth interviews and two specific instruments (the Maslach Burnout Inventory and Spanish Burnout Inventory). Statistical analysis was performed using Stata, version 13.0. Ninety-three teachers referred to psychotherapy from public schools in different regions of the city of São Paulo participated in the study. Burnout was associated with 11 school setting variables, including having suffered violence in the school (p <0.001), discomfort with interpersonal contact at work (p <0.001) and noise (p <0.001). Sixty percent of the teachers with severe burnout had suffered violence at school in the last year. Both collective and occupational issues were associated with teacher burnout. Among these, interpersonal conflict and violence, which appears as a new and common problem, adversely affect the health of these professionals. © 2022, Associacao Brasileira de Pos - Graduacao em Saude Coletiva. All rights reserved.},
	author_keywords = {Burnout; Mental health; Occupational health; Teachers; Workplace violence},
	keywords = {Brazil; Burnout, Professional; Humans; School Teachers; Schools; Violence; article; burnout; conflict; controlled study; human; interview; Maslach Burnout Inventory; mental health; noise; occupational health; psychotherapy; school teacher; violence; workplace violence},
	issn = {14138123},
	language = {English},
	type = {Article},
	publication_stage = {Final},
	source = {Scopus},
	note = {Cited by: 0; All Open Access, Gold Open Access}
}

@ARTICLE{Morrison20226,
	author = {Morrison, David and Carson, Jerome},
	title = {Remarkable lives: Dave Morrison in conversation with Jerome Carson},
	year = {2022},
	journal = {Mental Health and Social Inclusion},
	volume = {26},
	number = {1},
	pages = {6 – 11},
	doi = {10.1108/MHSI-06-2021-0034},
	url = {https://www.scopus.com/inward/record.uri?eid=2-s2.0-85112144725&doi=10.1108%2fMHSI-06-2021-0034&partnerID=40&md5=38fd0c686c2d3559e3f3cdac7eb68487},
	abstract = {Purpose: The purpose of this paper is to provide a profile of Dave Morrison. Design/methodology/approach: In this case study, Dave provides a short biography of his background and is then interviewed by Jerome. Findings: Dave has had two careers. The first as a scaffolder. The second as a nursing assistant in mental health services. He has ended up bruised and battered in both. Research limitations/implications: Every case study tells a different story. The effects of stress can be cumulative. Practical implications: There are many accounts of how hospitalisation has traumatised service users. Yet, working in these services can also be traumatic for the care staff. Social implications: Professor Tony Butterworth used to say “Happy nurse equals happy patient”. If you look after staff needs, they will provide better care. Have we ever really looked after the needs of mental health-care staff? Originality/value: Dave’s story is unique. As Nicola Adams says, “Fall down eight times, get up nine”. Dave has fallen down many more times than this. Eventually, it gets harder to get back up. © 2021, Emerald Publishing Limited.},
	author_keywords = {Burnout; Music; PTSD; Relationships; Resilience; Self-reliance},
	issn = {20428308},
	language = {English},
	type = {Article},
	publication_stage = {Final},
	source = {Scopus},
	note = {Cited by: 0}
}

@ARTICLE{de Oliveira20211,
	author = {de Oliveira, Henry Johnson Passos and da Silva, Victor Manoel Pereira and da Silva, Raphael Alves and Vasconcelos, Selene Cordeiro and da Silva Oliveira, Maria de Jesus Gabriela and Inácio, Antônio Sávio and da Costa Lima, Murilo Duarte and da Silva, Felicialle Pereira},
	title = {Burnout syndrome in university professors in health courses; [Síndrome de burnout em docentes universitários dos cursos de saúde]; [Síndrome de burnout en profesores universitarios de cursos de salud]},
	year = {2021},
	journal = {Revista de Salud Publica},
	volume = {23},
	number = {6},
	pages = {1 – 8},
	doi = {10.15446/rsap.v23n6.92326},
	url = {https://www.scopus.com/inward/record.uri?eid=2-s2.0-85144342442&doi=10.15446%2frsap.v23n6.92326&partnerID=40&md5=960ccf4b2590a125e103cf248e43b730},
	abstract = {Objective To analyze the burnout syndrome in professors of health courses. Method It is a descriptive, cross-sectional study with a quantitative approach. For data collection were used the Maslach Burnout Inventory, in addition, a socioeconomic questionnaire. That was used Fisher's exact test to verify the association between sociodemographic variables and the presence of Burnout. Results 57 college professors participated in the study, most of them female (n=39; 68.4%) and with professional experience over 10 years (n=30; 52.6%). Most have another job (n=43; 75.4%) and devote more than 40 hours a week to work (n=35; 61.4%). The leisure variable is shown to be statistically significant in relation to have burnout or not, showing the highest proportion of problems among those who refer to not leaving leisure. High percentages of emotional exhaustion, depersonalization, and low professional achievement were observed, revealing a high prevalence of burnout syndrome between the professors. Conclusion These findings deserve attention for monitoring psychosocial and organizational factors in the work process that may interfere with the quality of life and the health conditions of this worker. © 2021, Universidad Nacional de Colombia. All rights reserved.},
	author_keywords = {Burnout, psychological; faculty; psychopathology (source: MeSH, NLM)},
	issn = {01240064},
	language = {Portuguese},
	type = {Article},
	publication_stage = {Final},
	source = {Scopus},
	note = {Cited by: 0; All Open Access, Gold Open Access}
}

@ARTICLE{van der Ross2022,
	author = {van der Ross, Melissa Reynell and Olckers, Chantal and Schaap, Pieter},
	title = {Engagement of Academic Staff Amidst COVID-19: The Role of Perceived Organisational Support, Burnout Risk, and Lack of Reciprocity as Psychological Conditions},
	year = {2022},
	journal = {Frontiers in Psychology},
	volume = {13},
	doi = {10.3389/fpsyg.2022.874599},
	url = {https://www.scopus.com/inward/record.uri?eid=2-s2.0-85130251521&doi=10.3389%2ffpsyg.2022.874599&partnerID=40&md5=125032544729eff7c3284af849d1c611},
	abstract = {The COVID-19 crisis has resulted in radical changes within the higher education system, requiring academia to rapidly transition from the traditional learning model to a distance or blended model of learning to ensure continuity of educational processes. These changes have placed additional demands on academic staff who already have a heavy workload. According to the job demands-resources model, these additional demands may have an impact on the burnout risk, engagement, and well-being of academic staff. In alignment with the premises of positive psychology the primary objective of this study was to explore the interplay of three psychological conditions (meaningfulness, safety, and availability) needed to stimulate engagement. To investigate this interplay, the researchers connected Kahn’s theory on engagement with current concepts that focus on the person-role relationship, such as those dealt with in the job demands-resources model, organisational support theory, and perceptions of reciprocity. Mediating effects between burnout risk, engagement, and psychological well-being, as well as the moderating effect of lack of reciprocity, were tested using structural equation modelling. The study used a purposive, non-probability sampling method and a cross-sectional survey research design. Participants were 160 academic staff members employed at a university in South Africa. The findings of this study revealed that the three psychological conditions (meaningfulness, safety, and availability), which were operationalised as lack of reciprocity, perceived organisational support, and burnout risk, were significantly related to emotional engagement. Perceived organisational support (job resources), which met the criteria for psychological safety and some components of meaningfulness, displayed the strongest association with engagement. Policymakers within higher education institutions should be sensitive to the issues this study focused on, especially as regards the need to provide organisational support in times of crisis, such as the COVID-19 pandemic. Copyright © 2022 van der Ross, Olckers and Schaap.},
	author_keywords = {academic staff; burnout risk; engagement; job demands; lack of reciprocity; perceived organisational support; psychological well-being},
	issn = {16641078},
	language = {English},
	type = {Article},
	publication_stage = {Final},
	source = {Scopus},
	note = {Cited by: 8; All Open Access, Gold Open Access, Green Open Access}
}

@ARTICLE{Bocheliuk2021442,
	author = {Bocheliuk, Vitalii Y. and Shcherbyna, Serhiy S. and Turubarova, Anastasiia V. and Antonenko, Iryna Yu. and Rukolyanska, Nataliya V.},
	title = {Emotional Intelligence and Burnout of Teachers of Higher Education Institutions},
	year = {2021},
	journal = {Journal of Intellectual Disability - Diagnosis and Treatment},
	volume = {9},
	number = {5},
	pages = {442 – 450},
	doi = {10.6000/2292-2598.2021.09.05.3},
	url = {https://www.scopus.com/inward/record.uri?eid=2-s2.0-85119936538&doi=10.6000%2f2292-2598.2021.09.05.3&partnerID=40&md5=c785b2c5aa6fd6f32b2c81a2e3292b99},
	abstract = {Emotional intelligence is an important resource for overcoming professional stress in members of socionomic professions. The research objective is to determine the role of its components in the development of emotional burnout. A natural experiment was conducted, which determined the manifestations of emotional burnout of 56 university teachers at the end of the academic year. The author used the questionnaire. Two experimental groups were identified in the general sample: teachers with burnout and those resistant to burnout (16 and 30 people, respectively). At the end of the academic year, signs of burnout were detected in one-third of university teachers. The leading symptoms are emotional exhaustion and depersonalisation, with no reduction in professional achievement. The dynamics of emotional life during the annual professional cycle are shown. The integrated indicator of emotional intelligence (EI) remains at the same level, but there are structural changes in the components of intrapersonal intelligence. At the end of the year, teachers’ attention to their emotional states, work roles, and communication increase significantly. At the same time, there is a decrease in the ability to manage their own emotions. Resistance to burnout is accompanied by a high ability to realise and control their own emotions with a relatively vague focus on the emotional states of others. It was concluded that individual components of EI (intrapersonal and interpersonal, understanding and management) have different effects on burnout symptoms. © 2021. Lifescience Global.},
	author_keywords = {depersonalisation; emotion management; emotional competence; emotional exhaustion; Professional burnout},
	issn = {22922598},
	language = {English},
	type = {Article},
	publication_stage = {Final},
	source = {Scopus},
	note = {Cited by: 0}
}

@ARTICLE{Rajashree2023450,
	author = {Rajashree, R. and Sindhu, Suyog and Mandal, Tatiyana and Ciraj, A.M.},
	title = {Research article An interprofessional collaborative approach to alleviate workplace stress among medical college faculty during COVID pandemic},
	year = {2023},
	journal = {Biomedicine (India)},
	volume = {43},
	number = {1},
	pages = {450 – 455},
	doi = {10.51248/.v43i01.1955},
	url = {https://www.scopus.com/inward/record.uri?eid=2-s2.0-85153614354&doi=10.51248%2f.v43i01.1955&partnerID=40&md5=0fc41c6dd246618e3c195f0394541710},
	abstract = {Introduction and Aim: Job and stress are not mutually exclusive; in fact, stress is inherent to job. In the present era of COVID pandemic, working as health care providers may entail highest levels of stress leading to burnout. Thus, affecting work efficiency of faculty, in turn reflecting on students’ performance and health care services to patients. However, de-stressors like yoga and art-based interventions are scarce and not well documented to date. Hence, the present study was undertaken to determine the efficacy of stress alleviating yoga and creative art therapy through interprofessional collaborative approach. Methods: Sixty medical faculty of either gender aging 30-60 years, were randomly divided into two equal groups-control and intervention group. The intervention group underwent yoga and creative art therapy for 10 days duration each. International stress management association (ISMA) stress questionnaire and Kessler’s psychological distress (K-10) scale were administered before and post-intervention, to compare the stress levels. Blood pressure (BP), pulse rate, body mass index (BMI) and waist hip ratio (WHR) were also measured. Comparative analysis of pre-post test scores was done using Student’s paired ‘t’ test. Results: According to ISMA and K-10 scores, the intervention group showed statistically significant (p ≤ 0.05) decrease in stress levels among faculty. However, BP, BMI and WHR didn’t show any significant change after the intervention. Conclusion: Yoga and art therapy were proved to be beneficial in reducing the stress levels among faculty significantly. Comparative analysis also showed significant reduction irrespective of their gender and specialty. © 2023, Indian Association of Biomedical Scientists. All rights reserved.},
	author_keywords = {art therapy; mindfulness; psychological distress; Workplace stress; yoga},
	keywords = {adult; aging; art therapy; Article; blood pressure; blood pressure monitoring; body mass; clinical effectiveness; comorbidity; comparative study; controlled study; coronavirus disease 2019; female; human; India; international stress management association; interprofessional education; Kessler Psychological Distress Scale (K10); major clinical study; male; medical school; mental disease; mental stress; mindfulness; pandemic; physiological stress; pretest posttest design; pulse rate; questionnaire; randomized controlled trial; statistical significance; stress management; Student t test; university; waist hip ratio; work; workplace; yoga},
	issn = {09702067},
	coden = {BOMEF},
	language = {English},
	type = {Article},
	publication_stage = {Final},
	source = {Scopus},
	note = {Cited by: 0; All Open Access, Hybrid Gold Open Access}
}

@ARTICLE{La Torre202115,
	author = {La Torre, Giuseppe and Sestili, Cristina and Imeshtari, Valentin and Masciullo, Chiara and Rizzo, Francesca and Guida, Gabriele and Pagano, Loris and Mannocci, Alice},
	title = {Association of health status, sociodemographic factors and burnout in healthcare professionals: results from a multicentre observational study in Italy},
	year = {2021},
	journal = {Public Health},
	volume = {195},
	pages = {15 – 17},
	doi = {10.1016/j.puhe.2021.04.004},
	url = {https://www.scopus.com/inward/record.uri?eid=2-s2.0-85106365402&doi=10.1016%2fj.puhe.2021.04.004&partnerID=40&md5=0638c64b700633d4ee689bd22e1a8a8b},
	abstract = {Objectives: The objective of this study was to measure the burden of burnout in a sample of healthcare workers (HCWs) consisting of general practitioners, professors from the Faculty of Medicine and Surgery, nurses, medical students and nursing students. Study design: Cross-sectional questionnaire survey. Methods: A descriptive analysis was carried out, using averages, medians, standard deviations (SD) and ranges for quantitative variables. Univariate, bivariate and multivariate analyses were also performed. Results: In total, 535 HCWs completed the survey. Multivariate analysis shows that increasing age (β = −0.183; P = 0.047), being a university professor (β = −0.118; P = 0.001), having a high physical score (β = −0.370; P < 0.001) and a high mental score (β = −0.574; P < 0.001) resulted in less personal burnout. Low work burnout was associated with being a student (β = −0.144; P < 0.001), a university professor (β = −0.146; P < 0.001), having a high physical score (β = −0.366; P < 0.001) and having a high mental score (β = −0.648; P < 0.001). Being female (β = −0.122; P < 0.001), a university professor (β = −0.333; P = 0.001), a student (β = −0.433; P < 0.001), having a high physical score (β = −0.26; P < 0.01) and having a high mental score (β = −0.460; P < 0.001) were predictors for reduced client burnout. However, high client burnout was seen in individuals who had a commuting time >30 min (β = 0.084; P = 0.012) predicts. Conclusions: This study shows that burnout is an important issue among HCWs and that prevention strategies must be considered, with a particular focus on physical and mental health. © 2021 The Royal Society for Public Health},
	author_keywords = {Burnout; Copenhagen burnout inventory; Healthcare professionals; Medical students; Nurse students; Nurses; Physicians; Residents; University professor},
	keywords = {Burnout, Professional; Burnout, Psychological; Cross-Sectional Studies; Delivery of Health Care; Female; Health Personnel; Health Status; Humans; Italy; Surveys and Questionnaires; Italy; health care; health status; health worker; medical geography; mental health; multivariate analysis; occupational exposure; quantitative analysis; questionnaire survey; university sector; adult; age; article; burnout; controlled study; demography; female; general practitioner; health status; human; human tissue; Italy; medical student; mental health; multicenter study; nursing student; observational study; quantitative analysis; questionnaire; resident; clinical trial; cross-sectional study; epidemiology; health care delivery; health care personnel; health status; Italy},
	issn = {00333506},
	coden = {PUHEA},
	language = {English},
	type = {Article},
	publication_stage = {Final},
	source = {Scopus},
	note = {Cited by: 7}
}

@ARTICLE{Özcan2021,
	author = {Özcan, Burcu Ateş and Uslu, Burcu and Okudan, Begum and Alphan, Müveddet Emel},
	title = {Evaluation of the relationships between burnout, eating behavior and quality of life in academicans},
	year = {2021},
	journal = {Progress in Nutrition},
	volume = {23},
	number = {2},
	doi = {10.23751/pn.v23i2.10597},
	url = {https://www.scopus.com/inward/record.uri?eid=2-s2.0-85109258946&doi=10.23751%2fpn.v23i2.10597&partnerID=40&md5=3bb45a47c803129616f9460c45675eea},
	abstract = {Background: Burnout may lead to decreased healthy eating behaviors. Particularly intense and strenuous working conditions in academicians can increase burnout and decrease quality of life by negatively affecting health. Objectives: The study was conducted to examine the burnout level, eating behaviors, and quality of life of academicians and to reveal the relationship between these parameters. Methods: 194 academicians who accepted to participate voluntarily in the study were included. A questionnaire form about the sociodemographic characteristics, Dutch Eating Behaviors Questionnaire (DEBQ), Maslach Burnout Inventory- Educator Survey, and Quality of Life Questionnaire -Short Form (SF-36) were applied to the participants. Results: Emotional eating score has positive relationships with emotional burnout and depersonalization and has a negative relationship with personal success (p≥0.05). The emotional eating score has positive meaningless relationships with physical function and social functionality which are sub-parameters of quality of life. While positive relationships between personal success and all parameters other than the pain from the quality of life sub-parameters are observed. Conclusions: Emotional eating and burnout can have negative effects on the academicians' quality of life. Taking precautions to increase healthy nutrition and physical activity in academic staff and being directed by experts in their field can be effective in preventing this problem. © Mattioli 1885.},
	author_keywords = {Academician; Burnout; Eating behavior; Quality of life},
	keywords = {adult; aged; Article; burnout; clinical evaluation; cross-sectional study; demography; depersonalization; Dutch Eating Behavior Questionnaire; emotional eating; emotional stress; feeding behavior; female; human; major clinical study; male; Maslach Burnout Inventory; pain; physical activity; quality of life; Short Form 36},
	issn = {11298723},
	coden = {PNRUA},
	language = {English},
	type = {Article},
	publication_stage = {Final},
	source = {Scopus},
	note = {Cited by: 1}
}

@ARTICLE{Zhang202216,
	author = {Zhang, Hongying and Sun, Ninghao and Wang, Hui and Tong, Ruipeng},
	title = {Bibliometric analysis of university teachers' occupational mental health based on CiteSpace},
	year = {2022},
	journal = {China Safety Science Journal},
	volume = {32},
	number = {2},
	pages = {16 – 21},
	doi = {10.16265/j.cnki.issn1003-3033.2022.02.003},
	url = {https://www.scopus.com/inward/record.uri?eid=2-s2.0-85137116812&doi=10.16265%2fj.cnki.issn1003-3033.2022.02.003&partnerID=40&md5=95b46d2ec8679d73cba5833a312aaeb0},
	abstract = {In order to study main research content and direction in the field of university teachers ' occupational mental health in recent 10 years, with CNKI as database, papers published from 2011 to 2020 were obtained after two searches, and statistical analysis on the number of papers was done. Then, CiteSpace was used for visualization processing to obtain keyword co-occurrence map. The results show that related researches on university teachers ' occupational mental health mainly focus on job burnout and occupational stress. The hot topics are causes and countermeasures, and key objects are PE teachers, young teachers, English teachers and female teachers. Through analysis on research content, it is found that both occupational stress and job burnout exert negative effects on the teachers' occupational mental health. Effective intervention can be taken from society, school and individuals to improve it, and then enhance teachers' mental health. © 2022, Editorial Department of China Safety Science Journal. All rights reserved.},
	author_keywords = {bibliometric; CiteSpace; job burnout; occupational mental health; occupational stress; university teachers},
	issn = {10033033},
	language = {Chinese},
	type = {Article},
	publication_stage = {Final},
	source = {Scopus},
	note = {Cited by: 0}
}

@ARTICLE{de Carvalho Silva Pereira2022,
	author = {de Carvalho Silva Pereira, Erika Cristina and Ramos, Maély Ferreira Holanda and Ramos, Edson Marcos Leal Soares},
	title = {BURNOUT SYNDROME AND SELF-EFFICACY IN PHYSICAL EDUCATION TEACHERS; [Síndrome de burnout e autoeficácia em professores de educação física]; [SÍNDROME DE BURNOUT Y AUTOEFICACIA EN PROFESORES DE EDUCACIÓN FÍSICA]},
	year = {2022},
	journal = {Revista Brasileira de Educacao},
	volume = {27},
	doi = {10.1590/S1413-24782022270045},
	url = {https://www.scopus.com/inward/record.uri?eid=2-s2.0-85135045122&doi=10.1590%2fS1413-24782022270045&partnerID=40&md5=3b383f7cd13b4eac6cc13fcf8fb18696},
	abstract = {The objective of this study was to identify the prevalence of Burnout and the levels of self-efficacy of 63 Physical Education teachers who work in Basic Education. A quantitative research was carried out, under the theoretical framework of Social Cognitive Theory. A socio-demographic questionnaire was used as instruments for data collection; the Maslach Burnout Inventory and the Self-Efficacy Scale of a Physical Education teacher. The results showed that 69.8% of the participants registered high rates of emotional exhaustion, 44.4% high depersonalization, and 41.2% low personal fulfillment at work. Regarding self-efficacy, 3.17% of teachers were classified as having low self-efficacy, 55.5% moderate, and 41.2% high. It is concluded that interventions are necessary for the treatment and prevention of Burnout, as well as programs that develop teacher self-efficacy © 2022. Associação Nacional de Pós-Graduação e Pesquisa em Educação – ANPEd Este é um artigo de acesso aberto distribuído nos termos de licença Creative Commons},
	author_keywords = {Burnout; Physical education teachers; Self-efficacy beliefs},
	issn = {14132478},
	language = {Portuguese},
	type = {Article},
	publication_stage = {Final},
	source = {Scopus},
	note = {Cited by: 1; All Open Access, Gold Open Access, Green Open Access}
}

@ARTICLE{Cortés-Álvarez20232789,
	author = {Cortés-Álvarez, Nadia Yanet and Garduño, Alicia Saldívar and Sánchez-Vidaña, Dalinda Isabel and Marmolejo-Murillo, Leticia Gabriela and Vuelvas-Olmos, César Rubén},
	title = {A Longitudinal Study of the Psychological State of Teachers Before and During the COVID-19 Outbreak in Mexico},
	year = {2023},
	journal = {Psychological Reports},
	volume = {126},
	number = {6},
	pages = {2789 – 2820},
	doi = {10.1177/00332941221100458},
	url = {https://www.scopus.com/inward/record.uri?eid=2-s2.0-85130434975&doi=10.1177%2f00332941221100458&partnerID=40&md5=44c3e8318bebd7be594110edb15f673b},
	abstract = {The COVID-19 outbreak significantly impacted people’s lives. Within the education system, the teaching mode drastically changed to adapt to the social distancing restrictions due to the pandemic. Consequently, teachers have been facing challenges associated with remote learning in addition to those of the pandemic. The aim of the present study was to assess the psychological state among teachers at two stages: pre-pandemic (November 2019) and during the pandemic (June-July 2020 and June-July 2021). Information regarding demographic data, depression, anxiety, and stress (DASS-21), and burnout syndrome (MBI-ES) was collected using validated questionnaires. Results showed a significantly higher scores as well as a higher prevalence in the DASS-21 and the MBI-ES scales, on the second measurement taken during the pandemic compared to the pre-pandemic period and the first evaluation during the pandemic. During the second evaluation on pandemic stage, female teachers of ≥45 years of age with a college-level of education, 11 years of teaching experience, and currently teaching at preschools and primary schools were significantly associated with higher anxiety, stress, EE, and burnout scores. In addition, female teachers aged ≥45 years reported higher PD and PA scores. Finally, an association between burnout syndrome and depression was identified in the evaluations carried out during the pandemic considering both the total sample and the analysis per gender. The study shows that teachers’ mental health has been negatively affected by the pandemic. Efforts from the education system and health authorities are crucial to design and implement strategies to improve teachers’ mental health during the fight against COVID-19. © The Author(s) 2022.},
	author_keywords = {academic staff; anxiety; burnout; COVID-19; depression; pandemic; stress},
	keywords = {Child, Preschool; COVID-19; Disease Outbreaks; Educational Status; Female; Humans; Longitudinal Studies; Mexico; Middle Aged; coronavirus disease 2019; educational status; epidemic; epidemiology; female; human; longitudinal study; Mexico; middle aged; preschool child},
	issn = {00332941},
	coden = {PYRTA},
	language = {English},
	type = {Article},
	publication_stage = {Final},
	source = {Scopus},
	note = {Cited by: 7; All Open Access, Green Open Access}
}

@ARTICLE{Bhat20249,
	author = {Bhat, Sneha G. and Nagaraj, Madhuri and Balentine, Courtney and Hogan, Timothy and Meier, Jennie and Prince, Hillary and Abdelfattah, Kareem and Zeh, Herbert and Levi, Benjamin},
	title = {Assessing a Structured Mental Fitness Program for Academic Acute Care Surgeons: A Pilot Study},
	year = {2024},
	journal = {Journal of Surgical Research},
	volume = {295},
	pages = {9 – 18},
	doi = {10.1016/j.jss.2023.09.052},
	url = {https://www.scopus.com/inward/record.uri?eid=2-s2.0-85176365587&doi=10.1016%2fj.jss.2023.09.052&partnerID=40&md5=a47c6d5c617e833a23e61da33eab5d86},
	abstract = {Introduction: There is a well-established positive correlation between improved physician wellness and patient care outcomes. Mental fitness is a component of wellness that is understudied in academic medicine. We piloted a structured mental fitness Positive Intelligence (PQ) training program for academic surgeons, hypothesizing this would be associated with improvements in PQ scores, wellness, sleep, and trainee evaluations. Methods: This is a single-institution, prospective, mixed-methods pilot study. All active Burn/Trauma/Acute & Critical Care Surgical faculty and fellows in our division were offered the PQ program and the option to participate in this research study. The 6-wk program consists of daily exercises on a smartphone application, weekly readings, and small-group meetings with a trained mindfulness coach. Study outcomes included changes in pretraining versus post-training PQ scores, sleep hygiene, wellness, and teaching scores. A Net Promoter Score was calculated to measure user overall experience (range −100 to 100; positive scores being supportive). For secondary analysis, participants were stratified into high versus low user groups by “muscle” scores, which were calculated by program use over time. A postintervention focus group was also held to evaluate perceptions of wellness and experience with the PQ program. Results: Data were analyzed for 15 participants who provided consent. The participants were primarily White (73.3%), Assistant Professors (66.7%) with Surgical Critical Care fellowship training (86.7%), and a slight female predominance (53.3%). Comparison of scores pretraining versus post-training demonstrated statistically significant increases in PQ (59 versus 65, P = 0.004), but no significant differences for sleep (24.0 versus 29.0, P = 0.33) or well-being (89.0 versus 94.0, P = 0.10). Additionally, there was no significant difference in teaching evaluations for both residents (9.1 versus 9.3, P = 0.33) and medical students (8.3 versus 8.5, P = 0.77). High versus low user groups were defined by the median muscle score (166 [Interquartile range 95.5-298.5]). High users demonstrated a statistically higher proportion of ongoing usage (75% versus 14%, P < 0.05). The final Net Promoter Score score was 25, which demonstrates program support within this group. Focus group content analysis established eight major categories: current approaches to wellness, preknowledge, reasons for participation, expected gains, program strengths, suggestions for improvement, recommendations for approaches, and sustainability. Conclusions: Our pilot study highlighted certain benefits of a structured mental fitness program for academic acute care surgeons. Our mixed-methods data demonstrate significant improvement in PQ scores, ongoing usage in high user participants, as well as interpersonal benefits such as improved connectedness and creation of a shared language within participants. Future work should evaluate this program on a higher-powered scale, with a focus on intentionality in wellness efforts, increased exposure to mental fitness, and recruitment of trainees and other health-care providers, as well as identifying the potential implications for patient outcomes. © 2023},
	author_keywords = {Academic surgeon; Burnout mitigation; Mental fitness; Positive intelligence; Wellness},
	keywords = {Female; Humans; Internship and Residency; Male; Mental Health; Pilot Projects; Prospective Studies; Surgeons; adult; Article; clinical article; comparative study; conflict management; content analysis; controlled study; emergency care; emotional intelligence; emotional well-being; evaluation study; exercise; female; health care; health care personnel; human; human relation; intelligence; intensive care; job satisfaction; male; medical student; mental capacity; mindfulness; mitigation; outcome assessment; patient care; pilot study; program development; promoter region; prospective study; psychological well-being; recidivism; secondary analysis; sleep hygiene; sleep quality; sleep questionnaire; social support; surgeon; wellbeing; medical education; mental health},
	issn = {00224804},
	coden = {JSGRA},
	language = {English},
	type = {Article},
	publication_stage = {Final},
	source = {Scopus},
	note = {Cited by: 0; All Open Access, Hybrid Gold Open Access}
}

@ARTICLE{Prado-Gascó2020,
	author = {Prado-Gascó, Vicente and Gómez-Domínguez, María T. and Soto-Rubio, Ana and Díaz-Rodríguez, Luis and Navarro-Mateu, Diego},
	title = {Stay at Home and Teach: A Comparative Study of Psychosocial Risks Between Spain and Mexico During the Pandemic},
	year = {2020},
	journal = {Frontiers in Psychology},
	volume = {11},
	doi = {10.3389/fpsyg.2020.566900},
	url = {https://www.scopus.com/inward/record.uri?eid=2-s2.0-85092711564&doi=10.3389%2ffpsyg.2020.566900&partnerID=40&md5=edb9e203b0fcb38dddcd3c380fefb5b4},
	abstract = {Context: The emergency situation caused by coronavirus disease 2019 (COVID-19) has affected different facets of society. Although much of the attention is focused on the health sector, other sectors such as education have also experienced profound transformations and impacts. This sector is usually highly affected by psychosocial risks, and this could be aggravated during the current health emergency. Psychosocial risks may cause health problems, lack of motivation, and a decrease of effectiveness at work, which in turn affect the quality of teaching. Despite their importance, there are hardly any studies that analyze psychosocial risks of non-university teachers during a health emergency such as that caused by COVID-19. Objectives: The aim of this study was to analyze the perception of COVID-19 and the psychosocial risks of non-university teachers comparing Spain and Mexico during the state of alarm caused by COVID-19. Methods: Data were collected from 421 non-university teachers (80.2% women; 56.3% from Mexico, 43.7% from Spain) aged 24–60 (M = 39.32, SD = 10.21) via a self-completed questionnaire during the pandemic from March to April 2020. Results: Data analysis suggests that inequity is the most important risk, followed by work overload. Teachers appear to be moderately satisfied with the information on COVID-19 and the measures taken, while their satisfaction with the available resources is lower. When comparing the two countries, significant differences can be observed in every risk considered except for social support, with lower levels in Mexican teachers compared to Spanish ones. In the case of the perception of COVID-19 and its impact, the perception in general of levels of information, measures, and resources is better among Mexican teachers than among Spanish ones, who present higher scores of the impact of the health emergency. Conclusion: The results underline the importance of the professional’s perception of resources during a health emergency, which could prevent to some extent burnout and possible alterations associated with it. The measures taken by the responsible entities and the provision of information do affect teachers not only directly but also indirectly by making them more vulnerable to psychosocial risks that could affect their health and professional performance, thus affecting students as well. © Copyright © 2020 Prado-Gascó, Gómez-Domínguez, Soto-Rubio, Díaz-Rodríguez and Navarro-Mateu.},
	author_keywords = {coronavirus disease 2019 (COVID-19); Mexico; pandemic (COVID-19); psychosocial risks; Spain; teachers},
	issn = {16641078},
	language = {English},
	type = {Article},
	publication_stage = {Final},
	source = {Scopus},
	note = {Cited by: 54; All Open Access, Gold Open Access, Green Open Access}
}

@ARTICLE{Llorca-Pellicer2021,
	author = {Llorca-Pellicer, Marta and Soto-Rubio, Ana and Gil-Monte, Pedro R.},
	title = {Development of Burnout Syndrome in Non-university Teachers: Influence of Demand and Resource Variables},
	year = {2021},
	journal = {Frontiers in Psychology},
	volume = {12},
	doi = {10.3389/fpsyg.2021.644025},
	url = {https://www.scopus.com/inward/record.uri?eid=2-s2.0-85102918988&doi=10.3389%2ffpsyg.2021.644025&partnerID=40&md5=c99df1b13c3d3b78593f0b872bdefe56},
	abstract = {Psychosocial risks at work are an important occupational problem since they can have an impact on workers' health, productivity, absenteeism, and company profits. Among their consequences, burnout stands out for its prevalence and associated consequences. This problem is particularly noteworthy in the case of teachers. The aim of the study was to analyze the influence of some psychosocial factors (demand and resource variables) and risks in burnout development, taking into consideration the levels of burnout according to the Spanish Burnout Inventory (SBI). This paper contributes to advancing knowledge on this issue by analyzing the influence of work characteristics and personal characteristics on the progress of burnout. The sample consisted of 8,235 non-university teachers (2,268 men 27.5% and 5,967 women 72.5%), aged 22 to 70 (M = 45.16, SD = 9.18). For this purpose, statistical modeling by logistic regression was used. The results of this study showed that No burnout level was positively related with resources variables and negatively with demand variables. In the Medium-High levels and the higher levels of burnout (i.e., Profile 1 and Profile 2), there is a positive relation with demand variables and a negative one with resource variables. In conclusion, demand variables cause an increase in the burnout levels, influencing positively the movements between the levels of No burnout to Medium-High levels of burnout and Medium-High levels to Profile 1. At the same time, resource variables had a negative influence on burnout. However, the results in the movement between Profile 1 and Profile 2 were not expected. The variable Imbalance had a negative relationship with the movement between Profile 1 to Profile 2, and Social support and Autonomy at work had a positive relationship with this movement. Therefore, when professionals feel higher levels of burnout, lack of imbalance together with social support and autonomy could contribute to increased feelings of guilt and risk of higher burnout. © Copyright © 2021 Llorca-Pellicer, Soto-Rubio and Gil-Monte.},
	author_keywords = {burnout; emotional labor; feelings of guilt; job stress; psychosocial risks at work; teachers},
	issn = {16641078},
	language = {English},
	type = {Article},
	publication_stage = {Final},
	source = {Scopus},
	note = {Cited by: 11; All Open Access, Gold Open Access, Green Open Access}
}

@ARTICLE{Barreto2023,
	author = {Barreto, Maynara Fernanda Carvalho and Galdino, Maria José Quina and de Oliveira, Eloiza Rodrigues Vidal and Fernandes, Frederico Garcia and Martins, Júlia Trevisan and Marziale, Maria Helena Palucci and Marcon, Sonia Silva and Haddad, Maria Do Carmo Fernandez Lourenço},
	title = {Associated factors of professional burnout among faculty members of graduate stricto sensu programs in language teaching and linguistics: a cross-sectional study},
	year = {2023},
	journal = {Sao Paulo Medical Journal},
	volume = {141},
	number = {3},
	doi = {10.1590/1516-3180.2021.1027.R1.21072022},
	url = {https://www.scopus.com/inward/record.uri?eid=2-s2.0-85151573881&doi=10.1590%2f1516-3180.2021.1027.R1.21072022&partnerID=40&md5=8ce44e640d4628354ade3109c73d3bd7},
	abstract = {BACKGROUND: The burnout syndrome can be avoided and/or have its signs and symptoms reduced by knowing the five associated factors that help identify the health and working conditions of the professors of graduate programs. OBJECTIVE: To analyze the factors associated with burnout among faculty members of graduate stricto sensu programs. DESIGN AND SETTING: A cross-sectional study was conducted among 585 faculty members of Graduate Programs in Language Teaching and Linguistics in Brazil. METHODS: Data were collected through an online questionnaire. The outcomes were the dimensions of burnout and its related factors identified through multiple templates of logistic regression. RESULTS: Faculty members with increased chances of emotional exhaustion and depersonalization men-tioned the use of medications due to labor activities. The negative influence of pace and intensity of work, thoughts about quitting the program, and having to produce three or more scientific articles were associated with higher chances of emotional exhaustion, while having to achieve nine hours per week in undergraduate programs was related to reduced personal accomplishment. Having a conjugal relationship, satisfaction with health and work, post-doctoral degree, autonomy, and good interpersonal relationships with faculty members of the program reduced the chances of emotional exhaustion. Reduced chances of depersonalization occurred among those who were satisfied with work, had good interpersonal relationships with advisees and faculty members, and received productivity funding. CONCLUSION: Sociodemographic, health, and occupational factors related to the dimensions of burnout were identified. © 2023 by Associação Paulista de Medicina.},
	author_keywords = {Burnout; graduate; professional. Education; psychological. Burnout},
	keywords = {Burnout, Professional; Cross-Sectional Studies; Faculty; Humans; Language; Linguistics; Surveys and Questionnaires; adult; Article; burnout; cross-sectional study; depersonalization; depression; dysphonia; emotional intelligence; emotional stress; fatigue; hoarseness; human; linguistics; major clinical study; musculoskeletal pain; normal human; social network; social status; social support; work environment; diagnosis; language; linguistics; psychology; questionnaire; university},
	issn = {15163180},
	coden = {SPMJB},
	language = {English},
	type = {Article},
	publication_stage = {Final},
	source = {Scopus},
	note = {Cited by: 0; All Open Access, Gold Open Access, Green Open Access}
}

@ARTICLE{Velando-Soriano2023,
	author = {Velando-Soriano, Almudena and Suleiman-Martos, Nora and Pradas-Hernández, Laura and Membrive-Jiménez, María José and Ramírez-Baena, Lucia and Gómez-Urquiza, Jose L. and Cañadas-De La Fuente, Guillermo Arturo},
	title = {Factors related to the appearance and development of burnout in nursing students: a systematic review and meta-analysis},
	year = {2023},
	journal = {Frontiers in Public Health},
	volume = {11},
	doi = {10.3389/fpubh.2023.1142576},
	url = {https://www.scopus.com/inward/record.uri?eid=2-s2.0-85159892876&doi=10.3389%2ffpubh.2023.1142576&partnerID=40&md5=8bfa5464a06f2d532c76d5e6395724f8},
	abstract = {Introduction: Burnout may be suffered not only by experienced nurses, but also by those in training. The university environment can be highly stressful for student nurses, who are exposed to various stress-producing situations. Aim: The aim of this study is to identify and analyse the main risk factors for burnout among nursing students. Methods: A systematic review with meta-analysis was performed. The search equation used was “Burnout AND Nursing students”. Quantitative primary studies on burnout in nursing students, and related risk factors published in English or Spanish and with no restriction by year of publication were included. Results: A sample of n = 33 studies were included. Three variables are identified can influence burnout in nursing students: academic, interpersonal, environmental and/or social factors. The meta-analyses, with the higher sample of n = 418 nursing students, show that some personality factors, empathy, and resilience are correlated with emotional exhaustion, depersonalization and personal accomplishment. Conclusion: The personality factors that can influence the development of burnout in nursing students, such as resilience and empathy, among others, must be taken into account when preventing the appearance and treating burnout. Professors should teach nursing students to prevent and recognize the most frequent symptoms of burnout syndrome. Copyright © 2023 Velando-Soriano, Suleiman-Martos, Pradas-Hernández, Membrive-Jiménez, Ramírez-Baena, Gómez-Urquiza and Cañadas-De La Fuente.},
	author_keywords = {burnout; COVID-19; meta-analysis; nursing student; prevalence},
	keywords = {Burnout, Professional; Burnout, Psychological; Emotions; Empathy; Humans; Students, Nursing; burnout; emotion; empathy; human; meta analysis; nursing student; professional burnout; psychology},
	issn = {22962565},
	language = {English},
	type = {Review},
	publication_stage = {Final},
	source = {Scopus},
	note = {Cited by: 3; All Open Access, Gold Open Access, Green Open Access}
}

@ARTICLE{Bouychou202112,
	author = {Bouychou, Mathilde},
	title = {“It's the people who are invested and motivated who fall apart”; [« Ce sont les personnes investies et motivées qui s'effondrent »]},
	year = {2021},
	journal = {Soins Pediatrie/Puericulture},
	volume = {42},
	number = {323},
	pages = {12 – 16},
	doi = {10.1016/j.spp.2021.09.003},
	url = {https://www.scopus.com/inward/record.uri?eid=2-s2.0-85117717137&doi=10.1016%2fj.spp.2021.09.003&partnerID=40&md5=3690379ecdcd167ec179aa3a48f19606},
	abstract = {Isabelle Roskam is a psychological sciences doctor and a developmental psychology professor at the Université Catholique de Louvain. A specialist in parental burn-out, she provides an overview of the current situation, enabling a better understanding of this disorder and its manifestations. © 2021 Elsevier Masson SAS; z Isabelle Roskam est docteure en sciences psychologiques, professeure en psychologie du développement à l'Université catholique de Louvain z Spécialiste du burn-out parental, elle dresse un état des lieux permettant une meilleure compréhension de ce trouble et de ses manifestations. © 2021 Elsevier Masson SAS},
	author_keywords = {burn-out parental; exhaustion; facteur de risque; parental burn-out; prevention; prévention; resource; ressource; risk factor; stress; stress; épuisement},
	keywords = {Burnout, Professional; Burnout, Psychological; Female; Humans; burnout; female; human},
	issn = {12594792},
	language = {English},
	type = {Article},
	publication_stage = {Final},
	source = {Scopus},
	note = {Cited by: 0}
}

@ARTICLE{Carvajal2021249,
	author = {Carvajal, Rubén Francisco Palafox and Guedea, Miriam Teresa Domínguez},
	title = {Stress in university research professors: A systematic review},
	year = {2021},
	journal = {Salud Mental},
	volume = {44},
	number = {5},
	pages = {249 – 256},
	doi = {10.17711/SM.0185-3325.2021.032},
	url = {https://www.scopus.com/inward/record.uri?eid=2-s2.0-85118257932&doi=10.17711%2fSM.0185-3325.2021.032&partnerID=40&md5=2dc08624f03b8b9490e96dff32667576},
	abstract = {Background. Research is crucial to the development of society. The literature on the challenges for scientific development highlights that chronic stress in researchers can affect their academic production and their physical and mental health. Although some literature reports the consequences of stress in the academic field, most studies are carried out on students, and there is very little knowledge on the characteristics of stress because of simultaneous academic, occupational, and socio-personal demands. Objective. To analyze and contrast the methodological components and main results of stress-related studies on researchers. Method. The Preferred Reporting Items for Systematic Reviews and Meta-Analyses guide was used to analyze current evidence papers from the period 2008-2019 were included in both English and engaged in research and teaching. The databases used were Scopus, Ebsco, Dialnet, hundred and eighty records were obtained, but only four met the criteria qualitative evaluation. Discussion and conclusion. Stress is present in the 20% of subjects associated with psychological (lack of control, emotional fatigue, overload, multi-tasking) and institutional variables lack of scientific recognition). The studies emphasize aspects that predispose and precipitate stress but do not highlight psychological aspects of the stressful experience. © 2021. Salud Mental.All Rights Reserved},
	author_keywords = {mental health; psychological burnout; psychological stress; Research personnel; systematic review},
	issn = {01853325},
	coden = {SAMEF},
	language = {English},
	type = {Article},
	publication_stage = {Final},
	source = {Scopus},
	note = {Cited by: 2; All Open Access, Gold Open Access, Green Open Access}
}

@ARTICLE{Ivančević2023,
	author = {Ivančević, Sonja and Maričić, Milica and Vlastelica, Tamara},
	title = {Communication and academic burnout: The effects of social support and participation in decision-making},
	year = {2023},
	journal = {Communications},
	doi = {10.1515/commun-2022-0095},
	url = {https://www.scopus.com/inward/record.uri?eid=2-s2.0-85171276091&doi=10.1515%2fcommun-2022-0095&partnerID=40&md5=c0554be4c150fb93c7a374ab18d4a61a},
	abstract = {Just as burnout is manifested through changes in behavioural and communication patterns, it is important to examine whether certain aspects of communication can affect student burnout development. Therefore, this study aims to investigate the relationship between communication and academic burnout. To achieve this, the study proposes an integrated model examining the effects of three communication dimensions - support from academic staff, support from colleagues, and participation in decision-making - on four different dimensions of academic burnout, as well as students' overall burnout. The model is tested using structural equation modelling (SEM) analysis. High coefficients of determination regarding particular burnout dimensions validate the strength of the proposed model. The results show that support from academic staff and support from fellow students significantly and negatively influence academic burnout, and might be instrumental in its reduction. Unexpectedly, participation in decision-making is shown to be positively related to academic burnout.  © 2023 Walter de Gruyter GmbH, Berlin/Boston 2023.},
	author_keywords = {academic burnout; communication; conceptual model; participation in decision-making; social support; student population},
	issn = {03412059},
	language = {English},
	type = {Article},
	publication_stage = {Article in press},
	source = {Scopus},
	note = {Cited by: 0}
}

@ARTICLE{Bulfone20223217,
	author = {Bulfone, Giampiera and Iovino, Paolo and Mazzotta, Rocco and Sebastian, Michael and Macale, Loreana and Sili, Alessandro and Vellone, Ercole and Alvaro, Rosaria},
	title = {Self-efficacy, burnout and academic success in nursing students: A counterfactual mediation analysis},
	year = {2022},
	journal = {Journal of Advanced Nursing},
	volume = {78},
	number = {10},
	pages = {3217 – 3224},
	doi = {10.1111/jan.15231},
	url = {https://www.scopus.com/inward/record.uri?eid=2-s2.0-85126787674&doi=10.1111%2fjan.15231&partnerID=40&md5=4c31b52e4e014cb2a29ce351a1b2502d},
	abstract = {Aim: To test the mediating role of burnout in the relationship between self-efficacy and academic success in nursing students. Design: This was a cross-sectional secondary analysis of longitudinal research aimed at exploring the academic success of nursing students. Methods: We enrolled a convenience sample of nursing students attending 21 Italian baccalaureate nursing degree programmes. Data were collected from 2014 to the 2018–2019 academic year. We analysed the wave of data collected during the third year of the programme. The measurements were the Academic Nurse Self-Efficacy scale (ANSEs) and the Scale of Work Burnout (SWEBO). A mediation analysis with a counterfactual approach was performed. Results: The participants (n = 556) had a median age of 20 years (IQR 19–22) and the majority was female [70.5% (392/556)]. Academic success was reached by 51.97% (289/556) of the students. The findings reveal a significant direct effect of self-efficacy on academic success and also a significant indirect effect of this relationship via burnout. Conclusion: The mechanism by which self-efficacy influences academic performance in nursing students is more complex than a simple direct relationship. Universities should consider screening students for variables affecting academic success to decrease academic costs and increase ranking systems classification. Impact: Nurses' professors should be engaged in strategies to promote self-efficacy. The area of intervention should be structured both during classes and internships, in tandem with the mentor and the clinical nurse. © 2022 John Wiley & Sons Ltd.},
	author_keywords = {burnout; nursing students; self-efficacy},
	keywords = {Academic Success; Adult; Burnout, Professional; Burnout, Psychological; Cross-Sectional Studies; Female; Humans; Mediation Analysis; Self Efficacy; Students, Nursing; Young Adult; academic achievement; academic success; adult; article; burnout; controlled study; convenience sample; female; human; major clinical study; mediation analysis; mentor; nurse; nursing student; secondary analysis; self concept; young adult; cross-sectional study; self concept},
	issn = {03092402},
	coden = {JANUD},
	language = {English},
	type = {Article},
	publication_stage = {Final},
	source = {Scopus},
	note = {Cited by: 7}
}

@ARTICLE{Možnik202137,
	author = {Možnik, Marijo and Milošević, Milan and Možnik, Marija},
	title = {Professional burnout and physical activity among teachers at jarun kindergarten; [Profesionalno izgaranje i tjelesna aktivnost odgojiteljica u dječjem vrtiću jarun]},
	year = {2021},
	journal = {Sigurnost},
	volume = {63},
	number = {1},
	pages = {37 – 48},
	doi = {10.31306/s.63.1.3},
	url = {https://www.scopus.com/inward/record.uri?eid=2-s2.0-85104644480&doi=10.31306%2fs.63.1.3&partnerID=40&md5=1f4bccbd2849d1918222bd4279892cfc},
	abstract = {SUMMARY: Current research dealing with the stress of kindergarten teachers in the workplace is less common than research that focuses on the stress of school teachers and professors. Kindergarten teachers are in constant contact with children and execute work of high responsibility, so this research is justified in attempting to determine the intensity of burnout and the level of physical activity, as well as to prevent any negative events. The study helped to determine the level of physical activity, the intensity of burnout at work, the total level of stress at work, and the level of life satisfaction of the teachers employed at Jarun Kindergarten. We also examined the correlation among the above variables. The sample consisted of 80 female kindergarten teachers, aged 23-61, i.e. 95% of all teachers employed at Jarun Kindergarten, the second largest kindergarten in the city of Zagreb. The survey was conducted using five questionnaires with a total of 76 questions: Sociodemographic Questionnaire, Burnout Intensity at Work Questionnaire, Educator Job Stress Assessment Scale, International Physical Activity Questionnaire and Satisfaction with Life Scale. Statistical processing is presented through basic descriptive indicators (including the Kolmogorov-Smirnov Distribution Normality Test and Box and Whisker Diagram) and through the distribution of the sample by reference intervals of individual measuring instruments. The correlation between the main variables was tested using a series of linear bivariate regression analyses. The results show that the teachers employed at Jarun Kindergarten have a high level of physical activity, generally find their work moderately stressful, claim a low intensity of burnout at work, and are on average somewhat satisfied with life. Those with a higher total level of stress at work experience a higher intensity of burnout at work and are more dissatisfied with life. The results provide guidance for preventive measures in reducing occupational stress and educating teachers how to build up their physical activity and maintain it at a level that will have a positive effect on their health. © 2021, Institute of Safety Research and Development. All rights reserved.},
	author_keywords = {Children; Exercise; Life satisfaction; Preschool age; Stress},
	issn = {03506886},
	language = {Croatian},
	type = {Article},
	publication_stage = {Final},
	source = {Scopus},
	note = {Cited by: 0; All Open Access, Bronze Open Access}
}

@ARTICLE{Dres2023,
	author = {Dres, Martin and Copin, Marie-Christine and Cariou, Alain and Mathonnet, Muriel and Gaillard, Raphael and Shanafelt, Tait and Riou, Bruno and Darmon, Michael and Azoulay, Elie},
	title = {Job Strain, Burnout, and Suicidal Ideation in Tenured University Hospital Faculty Staff in France in 2021},
	year = {2023},
	journal = {JAMA Network Open},
	volume = {6},
	number = {3},
	doi = {10.1001/jamanetworkopen.2023.3652},
	url = {https://www.scopus.com/inward/record.uri?eid=2-s2.0-85151167923&doi=10.1001%2fjamanetworkopen.2023.3652&partnerID=40&md5=123c98ea167ce0c7fec9d47a520cd4ca},
	abstract = {IMPORTANCE The ability to attract and retain university hospital faculty staff is in jeopardy because of the high levels of mental symptoms in this professional group. OBJECTIVE To examine the prevalence and determinants of symptoms of severe burnout, job strain, and suicidal ideation in tenured associate and full professors in university hospitals. DESIGN, SETTING, AND PARTICIPANTS This nationwide cross-sectional study offered online surveys to 5332 tenured university hospital faculty members in France from October 25, 2021, to December 20, 2021. EXPOSURES Burnout and job strain. MAIN OUTCOMES AND MEASURES Participants completed the 22-item Maslach Burnout Inventory and a 12-item job strain assessment tool, reported suicidal ideation, and used visual analog scales to evaluate unidimensional parameters. The primary outcomewas presence of severe burnout symptoms. Factors associated with mental health symptomswere identified by multivariable logistic regression. RESULTS Completed questionnaires were returned by 2390 of 5332 faculty members (response rate, 45%; range, 43%-46%). Tenured associate professors were a median of 40 (IQR, 37-45) years old with a sex ratio of 1:1, whereas tenured full professors were a median of 53 (IQR, 46-60) years old with a sex ratio of 1:5. Of 2390 respondents, 952 (40%) reported symptoms of severe burnout. Symptoms of job strain (296 professors [12%]) and suicidal ideation (343 professors [14%])were also reported. Compared with full professors, significantly more associate professors reported feeling overwhelmed at work (496 [73%] vs 972 [57%]; P < .001), considering resignation (365 [54%] vs 834 [49%]; P = .004), or considering a career change (277 [41%] vs 496 [29%]; P < .001). Factors independently associated with less burnoutwere a longer time being a professor (adjusted odds ratio [aOR], 0.97; 95%CI, 0.96-0.98 per year of age), sleeping well (aOR, 0.88; 95%CI, 0.83-0.92), feeling valued by colleagues (aOR, 0.91; 95%CI, 0.86-0.95 per visual analog scale point) or the public (aOR, 0.92; 95%CI, 0.88-0.96 per visual analog scale point), and accepting more tasks (aOR, 0.82; 95%CI, 0.72-0.93). Factors independently associated with more burnout were having a nonclinical position (OR, 2.48; 95%CI, 1.96-3.16), reporting work encroachment on private life (OR, 1.17; 95% CI, 1.10-1.25), feeling the need to constantly put on a brave face (OR, 1.82; 95%CI, 1.32-2.52), considering a career change (OR, 1.53; 95%CI, 1.22-1.92), and having experienced harassment (OR, 1.52; 95%CI, 1.22-1.88). CONCLUSIONS AND RELEVANCE These findings suggest that the psychological burden on tenured university hospital faculty staff in France is considerable. Hospital administrators and health care authorities should urgently develop strategies for burden prevention and alleviation and for attraction of the next generation. © 2023 American Medical Association. All rights reserved.},
	keywords = {Adult; Burnout, Professional; Cross-Sectional Studies; Faculty; Hospitals, University; Humans; Middle Aged; Suicidal Ideation; psychotropic agent; adult; alcohol consumption; Article; burnout; career; chronic disease; controlled study; cross-sectional study; decision making; depersonalization; emotional stress; female; France; harassment; human; job stress; major clinical study; male; Maslach Burnout Inventory; mental health; patient care; private practice; retirement; risk factor; sleep; sleep quality; social support; suicidal ideation; suicide attempt; symptom; university hospital; visual analog scale; work environment; epidemiology; middle aged; psychology; suicidal ideation; university; university hospital},
	issn = {25743805},
	language = {English},
	type = {Article},
	publication_stage = {Final},
	source = {Scopus},
	note = {Cited by: 2; All Open Access, Gold Open Access, Green Open Access}
}

@ARTICLE{Jorge Guillermo2022,
	author = {Jorge Guillermo, Morales Ramos and María Susana, Picón Pérez and Freddy Albaro, Manayay LLaguento and Reynosa Navarro, Enaidy},
	title = {Burnout and anxiety levels in human medicine teachers, COVID-19 context},
	year = {2022},
	journal = {F1000Research},
	volume = {11},
	doi = {10.12688/f1000research.110498.1},
	url = {https://www.scopus.com/inward/record.uri?eid=2-s2.0-85148563353&doi=10.12688%2ff1000research.110498.1&partnerID=40&md5=9dd4151b0d2a3821d6a5b3930d02fb9b},
	abstract = {Introduction: In the COVID-19 context, university teachers have had to face the most complex educational demands, psychosocial risks, and the anxiety of responding to limitations in terms of connectivity and fulfillment of academic objectives. To identify the levels of Burnout and anxiety in the COVID-19 context and determine how these levels are manifested in the participating teachers. Methods: This was an analytical non-experimental, cross-sectional study. The population was 150 teachers of the Human Medicine Program of the University of San Martín de Porres, Chiclayo, Peru, and the sample was 66 teachers. The survey consisted of three sections: 1. Informed consent, 2. Maslach's Burnout Inventory, 3. Beck's Anxiety Inventory. Data processing was performed using the SPSS V.27 statistical software and all citations and bibliographical references were processed using Mendeley Desktop 1.19.8. Results: In the variable burnout syndrome, 25% of the participants were in the high level downwards; they present anxiety in 30.30% of the total. It was found that 50% of teachers presented mild to moderate anxiety. Conclusions: the largest number of teachers surveyed present anxiety due to burnout syndrome in the COVID-19 context. Finally, it is found that there is a correlation between anxiety and the sociodemographic variables sex, age, and marital status. © 2022 Morales Ramos JG et al.},
	author_keywords = {Anxiety; Burnout Syndrome; COVID-19; Distance education; E-learning},
	keywords = {adult; aged; anxiety; Article; Beck Anxiety Inventory; burnout; coronavirus disease 2019; cross-sectional study; depersonalization; e-learning; emotion assessment; female; health survey; human; job satisfaction; job stress; major clinical study; male; marriage; Maslach Burnout Inventory; medical education; middle aged; questionnaire; teacher},
	issn = {20461402},
	language = {English},
	type = {Article},
	publication_stage = {Final},
	source = {Scopus},
	note = {Cited by: 4; All Open Access, Gold Open Access, Green Open Access}
}

@ARTICLE{Gomez2021429,
	author = {Gomez, Milânia and Klautau, Perla},
	title = {Burnout in education: Precarization and its repercussions on the health of public school teachers; [Burnout na educação: Precarização e suas repercussões na saúde do professor da rede pública]; [Burnout en la educación: Precarización y sus repercusiones en la salud de los docentes de las escuelas públicas]},
	year = {2021},
	journal = {Psicologia Clinica},
	volume = {33},
	number = {3},
	pages = {429 – 447},
	doi = {10.33208/PC1980-5438v0033n03A02},
	url = {https://www.scopus.com/inward/record.uri?eid=2-s2.0-85122996683&doi=10.33208%2fPC1980-5438v0033n03A02&partnerID=40&md5=e6306eb8ce684ead3a637bebe0eab413},
	abstract = {Upon considering the increase in sick leave and dismissal requests in the public school system of Rio de Janeiro state, it was possible to formulate the hy-pothesis that, in many cases, the precariousness and the devaluation of the teach-ers’ work impact the teaching and the teachers themselves. In a psychoanalytic perspective, this paper discusses the state of helplessness that, when it becomes traumatic, directly impact on the teachers’ health, aggravating with the incidence of professional exhaustion in the education field. This situation generates psychic suffering and interferes directly in the process of teaching and learning, as well as causing a financial drain for public funds. Such a situation, which generates malaise and psychic suffering, also interferes in the teaching-learning process. In view of the above, we inquire how it is possible to understand the specificities of teaching suffering – its nature, its genesis and its impacts on the subjective experience of these professionals. © 2021, Pontificia Universidade Catolica do Rio de Janeiro. All rights reserved.},
	author_keywords = {Burnout; Education; Helplessness; Precarization; Psychoanalysis},
	keywords = {Article; behavior; burnout; education; exhaustion; helplessness; human; learning; malaise; medical leave; precarization; psychoanalysis; psychotrauma; repercussion; school teacher; teaching},
	issn = {01035665},
	language = {Portuguese},
	type = {Article},
	publication_stage = {Final},
	source = {Scopus},
	note = {Cited by: 0}
}

@ARTICLE{Liswandi2023,
	author = {Liswandi and Muhammad, Rifqi},
	title = {THE ASSOCIATION BETWEEN WORK-LIFE BALANCE AND EMPLOYEE MENTAL HEALTH: A SYSTEMIC REVIEW},
	year = {2023},
	journal = {Asia Pacific Journal of Health Management},
	volume = {18},
	number = {3},
	doi = {10.24083/apjhm.v18i3.2565},
	url = {https://www.scopus.com/inward/record.uri?eid=2-s2.0-85179158102&doi=10.24083%2fapjhm.v18i3.2565&partnerID=40&md5=e6b6689506817e24c0165251c54d6383},
	abstract = {The existence of an association between work-life balance and mental health in employees has not been found. The purpose of the systematic review is to assess the relationship between work-life balance and mental health among employees. This study used the SLR method; a literature search was conducted on the PubMed, Scopus, Google Scholar, and Crossref databases in early January 2023. The results showed n = 79 on Scopus, n = 2 on PubMed, n = 147 on Google Scholar, and n = 4000 on Crossref. After PRISMA analysis, n = 30 studies were included in the review. Number of reviews Positive correlation between work-life balance and positive mental health (n = 19); positive correlation between work-life balance and positive mental health (n = 7); positive correlation between work-life imbalance and positive mental health (n = 4). Countries where research was conducted: Malaysia, South Korea, India, Indonesia, Pakistan, Spanish, Nigeria, Ghana, Australia, New Zealand Maori, China, UK, Chinese, New Zealand European, French, Italian, Brazil, Canada, Taiwan, Egyptian, Saudi, Switzerland, and America. Positive mental health variations that have a positive relationship with work-life balance are psychological well-being, resilience, life satisfaction, well-being, positive mental health, higher job satisfaction, lower turnover intention, psychological well-being, well-being, job performance, and work involvement. There are a variety of workers: priests, public servants, lecturers, campus administrative staff, bankers, high school teachers, academics, media workers, midwives, and professors. Depression, anxiety, mental bur den, work stress, the severity of insomnia, burnout, turnover intention, and technostress are all variations of mental health problems that have a positive relationship with work-life balance. Worker variations include bankers, health care professionals, work-from-home moms, working students, bus transportation workers, and full-time insurance tech employees. © 2023 Institute of Society Transformation. All rights reserved.},
	author_keywords = {anxiety; burnout; depression; employee; mental health problems; positive mental health; psychological well-being; technostress; turnover intention; work-life balance; work-life imbalance},
	issn = {22043136},
	language = {English},
	type = {Review},
	publication_stage = {Final},
	source = {Scopus},
	note = {Cited by: 0; All Open Access, Gold Open Access}
}

@ARTICLE{Fernández-Suárez2021,
	author = {Fernández-Suárez, Iván and García-González, Maríaluz Arántzazu and Torrano, Fermín and García-González, Guillermo},
	title = {Study of the Prevalence of Burnout in University Professors in the Period 2005-2020},
	year = {2021},
	journal = {Education Research International},
	volume = {2021},
	doi = {10.1155/2021/7810659},
	url = {https://www.scopus.com/inward/record.uri?eid=2-s2.0-85115981419&doi=10.1155%2f2021%2f7810659&partnerID=40&md5=41403727372de590c771cd4f5a4f48c8},
	abstract = {The purpose of this research is to carry out a systematic review of the existing scientific literature on the prevalence of Burnout in university professors in the time period 2005-2020. For that purpose, an exploratory review through the Web of Science (WoS) and Scopus related to this psychosocial syndrome under the PRISMA methodology has been made. After the application of the inclusion and exclusion criteria, a final group of 12 studies were obtained. The results show the presence of high levels of Burnout in a sample of 2,841 university professors in the period studied, which makes it necessary to implement psychosocial intervention programs to prevent this syndrome and promote the personal and professional accomplishment of teachers.  © 2021 Iván Fernández-Suárez et al.},
	issn = {20904002},
	language = {English},
	type = {Review},
	publication_stage = {Final},
	source = {Scopus},
	note = {Cited by: 17; All Open Access, Gold Open Access}
}

@ARTICLE{Suárez Martel2021145,
	author = {Suárez Martel, María J. and Martín Santana, Josefa D.},
	title = {The mediating effect of university teaching staff’s psychological well-being between emotional intelligence and burnout; [El efecto mediador del bienestar psicológico y su relación con la inteligencia emocional y el agotamiento emocional en el profesorado universitario]},
	year = {2021},
	journal = {Psicologia Educativa},
	volume = {27},
	number = {2},
	pages = {145 – 153},
	doi = {10.5093/psed2021a12},
	url = {https://www.scopus.com/inward/record.uri?eid=2-s2.0-85106519885&doi=10.5093%2fpsed2021a12&partnerID=40&md5=0c095416f3a383cf640fe2e46482a747},
	abstract = {The work carried out by university teachers has evolved in response to the European Higher Education Area (EHEA), requiring that teachers update their professional skills. This requirement and a lack of personal resources to manage it may cause burnout. However, certain personality traits protect teachers from burnout, e.g., emotional intelligence (EI) or psychological well-being (PWB). A sample of university teachers was assembled and the mediating effect of PWB between EI and burnout was analysed in both of its aspects (negative and professional efficacy). The results confirmed the sequential relationship between the dimensions of EI. Emotional regulation has no influence on any of the dimensions of burnout, but it does have an effect on PWB. Additionally, PWB has a direct, negative effect on the negative dimension of burnout and a positive effect on professional efficacy. PWB has a total mediating effect between emotional regulation and the different dimensions of burnout. ISSN: 1135-755X/© 2021 Colegio Oficial de la Psicología de Madrid. This is an open access article under the CC BY-NC-ND license (http://creativecommons.org/licenses/by-nc-nd/4.0/).},
	author_keywords = {Burnout; Emotional intelligence; Mediating effect; Psychological well-being; University teachers},
	issn = {1135755X},
	language = {English},
	type = {Article},
	publication_stage = {Final},
	source = {Scopus},
	note = {Cited by: 7; All Open Access, Gold Open Access, Green Open Access}
}

@ARTICLE{Myrzabayev2023432,
	author = {Myrzabayev, Amanay and Kabdolla, Yerbol and Tnimova, Gulbagiza and Sokolova, Galina and Bodeyev, Marat and Sivolobova, Olga and Kuznetsova, Lyudmila},
	title = {The Pre-Nosological Diagnostics of Integral Health of a University Professor},
	year = {2023},
	journal = {Bangladesh Journal of Medical Science},
	volume = {22},
	number = {2},
	pages = {432 – 441},
	doi = {10.3329/bjms.v22i2.65008},
	url = {https://www.scopus.com/inward/record.uri?eid=2-s2.0-85158119767&doi=10.3329%2fbjms.v22i2.65008&partnerID=40&md5=7f3aaaa9f84d96dd14c796e389dffaae},
	abstract = {Objective: In accordance with the WHO, health is defined as integral, consisting of physical, mental, and social components that are closely interrelated and reliably correlated. Thus, the health condition of 168 university professors (39 men and 129 women) was examined. Materials and methods: They were divided by age into 3 groups (group 1 – 23-39 years old, group 2 – 40-59 years old, group 3 – 60 and above). The physiological rates were evaluated during the autumn term, and the questionnaire was conducted during the spring term (2018-2019). Professional motivation was chosen as an indicator of the social health of a professor (the method of K. Zamfir in the modification of A. Rean). The mental health of the survey participants was assessed by the level of occupational burnout (the method of K. Maslach and S. Jackson modified by N.E. Vodopyanova). Results and Discussion: The level of physical health was determined by estimating the biological age (BA) and comparing it with the standard population rate (the express method of V.P. Voitenko). The motivation of the professors is complex and expressed in different ways. It directly depends on gender and work experience. Professors of all ages are more or less susceptible to the syndrome of occupational burnout.Conclusion: According to the BA rate, the organism of young men strongly reacts to unfavorable factors of the educational process, but it adapts with age and work experience. The organism of women has a similar dynamic, but less negative reaction. In addition, the male aging is 1.6 times more accelerated than female aging. The methodological approach used provides a big picture of the integral health of a university professor. © 2023, Ibn Sina Trust. All rights reserved.},
	author_keywords = {biological age; burnout; integral health; male and female health; motivation; pre-noso logicaldiagnostics; university work record; universityprofessors},
	keywords = {adult; aging; article; autumn; biological age; controlled study; female; gender; health; human; major clinical study; male; mental health; motivation; professional burnout; questionnaire; spring; work experience},
	issn = {22234721},
	language = {English},
	type = {Article},
	publication_stage = {Final},
	source = {Scopus},
	note = {Cited by: 0; All Open Access, Gold Open Access}
}

@ARTICLE{Huamani202266,
	author = {Huamani, Pedro Leonardo Tito and Pecho, Miryam Torres and Palacios, Emma Emilia Perez},
	title = {Predictors of Burnout Syndrome in university professors: An exploratory factor análisis; [Predictores del síndrome de burnout en docentes universitarios: Un análisis factorial exploratorio]},
	year = {2022},
	journal = {Enfermeria Global},
	volume = {21},
	number = {3},
	pages = {66 – 81},
	doi = {10.6018/eglobal.496901},
	url = {https://www.scopus.com/inward/record.uri?eid=2-s2.0-85133810959&doi=10.6018%2feglobal.496901&partnerID=40&md5=8af19c9d96d79472ad9bba8e830c1c1f},
	abstract = {Introduction: Because of a series of psychological stress factors recognized in the teaching trajectory of university health programs, faculty are prone to experience Burnout Syndrome. Objective: To determine the predictors of burnout syndrome among medical school teachers at the Universidad Peruana Cayetano Heredia (Peruvian University Cayetano Heredia) and Universidad Tecnológica del Perú (Technological University of Peru). Methods: A cross-sectional study was applied to 262 teachers sampled from two of the medical school teachers in the Metropolitan Lima Region, using a random sequence generator. Data were collected using a questionnaire with consent to assess burnout syndrome using the Maslach Burnout Scale Inventory (MBI-GS) and were processed in SPSS version 23 with a significant p-value of 95%. Exploratory Factor Analysis was used to identify the determinants of burnout syndrome. Results: The mean Cronbach's alpha of 0.85 showed that the MBI-GS assessed the same underlying construct, the results showed a low prevalence of burnout (79.4%) in the surveyed teachers. In the dimensions, burnout (43.5%) and cynicism (60.3%) scale low, while professional efficacy is high (46.6%). Conclusions: Burnout syndrome was significantly influenced by gender and age group in all dimensions assessed with higher prevalence in teachers older than 54 years and male. However, a minority proportion of 8% was observed in teachers under 36 years of age of both genders; this shows that measures should minimize the percentage growth based on years of teaching service. © Servicio de Publicaciones - Universidad de Murcia},
	author_keywords = {Burnout; Cynicism; Fatigue; Professional efficacy; Stress factor},
	issn = {16956141},
	language = {English},
	type = {Article},
	publication_stage = {Final},
	source = {Scopus},
	note = {Cited by: 3; All Open Access, Gold Open Access}
}

@ARTICLE{Moreira202171,
	author = {Moreira, Tatiana and Faiad, Cristiane and Jesuíno, Ana Deyvis Santos Araújo and Lima-Costa, Ariela Raissa and Frenzel, Anne C.},
	title = {Adaptation of the Teacher Emotions Scales (TES) to the Brazilian context; [Adaptação da Teacher Emotions Scale (TES) ao Contexto Brasileiro]; [Adaptación de la Teacher Emotions Scale (TES) al contexto brasileño]},
	year = {2021},
	journal = {Psico-USF},
	volume = {26},
	number = {Special Issue},
	pages = {71 – 81},
	doi = {10.1590/1413-8271202126nesp08},
	url = {https://www.scopus.com/inward/record.uri?eid=2-s2.0-85129623709&doi=10.1590%2f1413-8271202126nesp08&partnerID=40&md5=d8a8e8d73c988c69d379762d6cacd51f},
	abstract = {Emotions are complex psychobiological reactions, articulating motivational patterns, an impulse for action, and physiological changes. The aim was to adapt and validate a self-report instrument for the assessment of teachers’ emotions in a Brazilian context. We propose the adaptation of the Teacher Emotions Scales (TES) – developed in German and translated to English –, which assesses teachers’ enjoyment, anger, and anxiety. Eight specialists translated and back-translated the scale in and from both English and German. Participants were 410 teachers and professors, who also answered the Affect Scale (AS) and the Work Burnout Inventory (WBI). Exploratory factorial analysis found three factors (enjoyment, ω =.88, anxiety, ω =.67, and anger, ω =.81), as in the original scale. We also found meaningful correlations between the dimensions of the scales and the AS and WBI subscales. Adapting this scale will contribute to current research on teacher emotions in Brazil © 2021. Psico-USF.All Rights Reserved.},
	author_keywords = {Emotions at work; Teacher emotions scales; Transcultural adaptation},
	issn = {21753563},
	language = {English},
	type = {Article},
	publication_stage = {Final},
	source = {Scopus},
	note = {Cited by: 1; All Open Access, Gold Open Access}
}

@ARTICLE{Mula-Falcón202233,
	author = {Mula-Falcón, Javier and Cruz-González, Cristina and Lucena, Carmen},
	title = {Burnout Syndrome in University Teachers: A Review of the Literature},
	year = {2022},
	journal = {International Journal of Educational Organization and Leadership},
	volume = {29},
	number = {2},
	pages = {33 – 46},
	doi = {10.18848/2329-1656/CGP/v29i02/33-46},
	url = {https://www.scopus.com/inward/record.uri?eid=2-s2.0-85139445660&doi=10.18848%2f2329-1656%2fCGP%2fv29i02%2f33-46&partnerID=40&md5=fd9df02504408e910c6820305b550bb4},
	abstract = {This study consists of a systematic review of the literature; the main objective is to analyze the most recent studies on the impact of the new higher education scenario on the mental health (burnout syndrome) of academics. To this end, bibliographic search was carried out in different databases (Web of Science [WoS], Scopus, and Education Resources Information Center [ERIC]), which yielded a total of twenty-one documents. Recent changes in higher education have had an impact on the professional activity of university teachers, especially affecting their mental health. The main findings include the important impact of evaluations and teaching and research work on stress levels; the innumerable consequences that burnout syndrome has on teaching staff; and the existence of individual and social variables that influence stress levels. In this last sense, being a woman increases stress levels while a good relationship with the closest social context (work group, colleagues, etc.) decreases them. Finally, future lines of research are highlighted, including the development of more studies from a qualitative approach and from the critical paradigm, as well as more research to better understand the impact that the closest social context generates in teachers. © Common Ground Research Networks, Javier Mula-Falcón, Cristina Cruz-González, Carmen Lucena, All Rights Reserved.},
	author_keywords = {Burnout Syndrome; Higher Education; Mental Health; University; University Teachers},
	issn = {23291656},
	language = {English},
	type = {Review},
	publication_stage = {Final},
	source = {Scopus},
	note = {Cited by: 2}
}

@ARTICLE{Galdino2021,
	author = {Galdino, Maria José Quina and Martins, Julia Trevisan and Do Carmo Cruz Robazzi, Maria Lucia and Pelloso, Sandra Marisa and Barreto, Maynara Fernanda Carvalho and Do Carmo Fernandez Lourenço Haddad, Maria},
	title = {Burnout, workaholism and quality of life among professors in graduate-level nursing programs; [Burnout, workaholism e qualidade de vida entre docentes de pós-graduação em enfermagem]},
	year = {2021},
	journal = {ACTA Paulista de Enfermagem},
	volume = {34},
	doi = {10.37689/acta-ape/2021AO00451},
	url = {https://www.scopus.com/inward/record.uri?eid=2-s2.0-85103016760&doi=10.37689%2facta-ape%2f2021AO00451&partnerID=40&md5=b4d32924a5b2c357306e71c6a9c4a35d},
	abstract = {Objective: To verify the association of burnout between workaholism and quality of life among graduate-level nursing professors. Methods: A cross-sectional study was conducted with permanent professors linked to Postgraduate Programs in Nursing at 47 public universities in the fi ve regions of Brazil. Between July and December 2018, 919 teachers were invited, of whom 368 answered four questionnaires: sociodemographic, health and occupational characterization, Maslach Burnout Inventory - Human Services Survey, Dutch Work Addiction Scale and World Health Organization Quality of Life Assessment Instrument - Bref. The data were analyzed using descriptive statistics and the associations were verified by unadjusted and adjusted multiple logistic regression. Results: The prevalence of indicative of burnout was 28.0%, of workaholism was 35.5% and of low general quality of life was 17.7% among the permanent professors investigated. Working excessively, working compulsively and being a workaholic significantly increased the chances of high levels of emotional exhaustion, depersonalization and low professional accomplishment. On the other hand, significantly lower levels were observed in the positive professionals, with a high perception of general, physical, psychological, social, and environmental quality of life. The multiple models of the syndrome indicated that its dimensions are directly and positively associated with workaholism and directly and negatively associated with the general quality of life, even after adjustment with sociodemographic, health and occupational variables. Conclusion: Burnout was associated with professors with workaholism and those who consider themselves as having a poor quality of life. © 2021 Departamento de Enfermagem/Universidade Federal de Sao Paulo. All rights reserved.},
	author_keywords = {Burnout, psychological; Education, nursing, graduate; Faculty, nursing; Quality of life; Working conditions},
	issn = {01032100},
	language = {English},
	type = {Article},
	publication_stage = {Final},
	source = {Scopus},
	note = {Cited by: 7; All Open Access, Gold Open Access}
}

@ARTICLE{Arbulu Castillo2023251,
	author = {Arbulu Castillo, Julie Catherine and Ballesteros, Marco Agustín Arbulú and de los Ángeles Guzmán Valle, María and Farroñán, Emma Verónica Ramos and Valle-Palomino, Nicolas and Francisco Segundo, Mogollón Garcia and Ninaquispe, José Carlos Montes and Rodríguez, Juan César Farías},
	title = {Resilience and Burnout Syndrome as Perceived by University Faculty in Lambayeque, Peru},
	year = {2023},
	journal = {Academic Journal of Interdisciplinary Studies},
	volume = {12},
	number = {6},
	pages = {251 – 260},
	doi = {10.36941/ajis-2023-0167},
	url = {https://www.scopus.com/inward/record.uri?eid=2-s2.0-85177047939&doi=10.36941%2fajis-2023-0167&partnerID=40&md5=d33e5046c069a7bd50df38df54d682bc},
	abstract = {Overcoming classroom challenges is not always straightforward. It is well-known that educators face stress due to various reasons, such as familiar problems, overwork, multiple activities of the teacher, student problems, new methodologies and teaching tools, etc. As a university professor we perceive innumerable situations where students cannot control and / or solve their own conflicts, therefore, they allow these problems to affect their personal, social, physical and even mental health. This research aimed to explore how university educators in the Lambayeque region perceive the relationship between resilience and Burnout Syndrome. The sample comprised 300 faculty members from accredited institutions in Lambayeque. This study used a quantitative, non-experimental, descriptive correlational design. Questionnaires on resilience and Burnout Syndrome were employed since they have proven to be valid, reliable, and supported by substantial evidence. The results demonstrated a statistically significant association between the two variables, with a moderate negative correlation (sig. 0.05), lending credibility to the alternative hypothesis. Among the surveyed professors, 61.7% expressed intentions to focus on becoming more resilient, while 36.37% stated they exhibited external symptoms of the aforementioned condition. According to the findings, the risk of educators developing this condition decreases as they enhance their resilience. © 2023 Castillo et al.},
	author_keywords = {Burnout Syndrome; family aspect; individual capacity; resilience},
	issn = {22813993},
	language = {English},
	type = {Article},
	publication_stage = {Final},
	source = {Scopus},
	note = {Cited by: 0; All Open Access, Hybrid Gold Open Access}
}

@ARTICLE{Lozada Núñez2021219,
	author = {Lozada Núñez, Dayana and Paredes Santiago, Maritza and Viloria Marín, Hermes and Rivadeneira Rivadeneira, Denisse Elizabeth},
	title = {Risks of using whatsapp: Work overload and professional burnout in university teachers; [Riesgos en el uso de whatsapp: Sobrecarga y desgaste profesional en docentes univer-sitarios]},
	year = {2021},
	journal = {Universidad y Sociedad},
	volume = {13},
	number = {1},
	pages = {219 – 226},
	url = {https://www.scopus.com/inward/record.uri?eid=2-s2.0-85102076513&partnerID=40&md5=f89d546fc90124618be74dfc2bdd77d5},
	abstract = {Inappropriate use of WhatsApp messaging application has harmful effects on the health of employees. This research was conducted at the University of Guayaquil in Ecuador. The objective of this research is to demonstrate the relationship between inappropriate use of WhatsApp in work communication and work overload and professional burnout syndrome in university teachers. This study follows a quantitative approach through a descriptive, correlational and cross-sectional methodology. From the information collected, by means of a questionnaire answered by a total of 305 teachers, it was possible to verify the research hypotheses put forth in this work. The results confirm a significant association between the inappropriate use of WhatsApp in work communication and work overload. Secondly, the relationship between the levels of work overload perceived by teachers and professional burnout syndrome is confirmed. These results emphasize on the importance of using technological applications to achieve effective communication, the lack of which may have nega-tive consequences that are manifested in the institutional environment and in particular, in the health of Higher Education teachers of this Institution in Ecuador. © 2021, University of Cienfuegos, Carlos Rafael Rodriguez. All rights reserved.},
	author_keywords = {Burnout; Social networks; Stress; WhatsApp; Work communication; Work exhaustion},
	issn = {24152897},
	language = {Spanish},
	type = {Article},
	publication_stage = {Final},
	source = {Scopus},
	note = {Cited by: 4}
}

@ARTICLE{Sheppard-Law20247,
	author = {Sheppard-Law, Suzanne and Lamb, Aimee and Zeng, Ling and Axisa, Carmen and Causby, Belinda and Matiuk, Sonia and Levett-Jones, Tracy},
	title = {The measured impact of the COVID-19 pandemic on nursing students’ wellbeing, clinical placement and learning experiences: a cross sectional study},
	year = {2024},
	journal = {Contemporary Nurse},
	volume = {60},
	number = {1},
	pages = {7 – 20},
	doi = {10.1080/10376178.2023.2300414},
	url = {https://www.scopus.com/inward/record.uri?eid=2-s2.0-85181703110&doi=10.1080%2f10376178.2023.2300414&partnerID=40&md5=a4397f5a03c1716cfd1db36deccadb7e},
	abstract = {Background: The epidemiological patterns of COVID-19 varied across Australia and differed from most other countries. Few studies describe the impact that the pandemic had on nursing student wellbeing, education and career. Aim: This study aimed to investigate how the COVID-19 pandemic impacted on nursing students’ well-being, clinical placement and learning. Design: Cross-sectional survey. Setting: Sydney, Australia. Participants: Second- and third-year nursing students. Methods: Second- and third-year nursing degree students were asked to participate in an ethically approved study during March to May 2021. The de-identified on-line survey consisted of 63 closed end question and one open ended question. On completion, the dataset was exported from Redcap and imported into SPSS for analysis. Open ended text data were analysed by two researchers. Results: Of the 105 participating nursing students, a third (n = 26/83, 31%) thought about changing their degree to a non-nursing degree. The acknowledged risk of caring for a COVID-19 patient incrementally increased stress (β-coefficient = 0.6, p value = 0.009, 95% CI 0.2–0.9). Conversely students who intended to complete their degree were less likely to report stress. Students who had prior nursing experience were three times more likely to report an increased generalised anxiety level (OR 3.8, p-value = 0.02, 95% CI 1.2–12.2), yet they were less likely to experience personal accomplishment burnout compared to other students. Nursing students who contemplated a change of degree to a non-nursing degree were 15.7 times more likely to experience emotional exhaustion and were 3.5 times more likely to be report a risk of depersonalisation (p = 0.03, 95% CI, 1.3–11.5). Conclusion: The COVID-19 pandemic compromised nursing student well-being, and theoretical and practical learning. Findings have implications for healthcare and academic staff who teach nursing students. Implementation of student-centred evidence-based strategies to manage stress, burnout and anxiety, and to sustain a healthy student cohort is essential to retain the future nursing workforce. © 2024 Informa UK Limited, trading as Taylor & Francis Group.},
	author_keywords = {anxiety; burn-out; COVID-19; nursing; pandemic; stress; student; universities},
	keywords = {Burnout, Professional; COVID-19; Cross-Sectional Studies; Education, Nursing, Baccalaureate; Humans; Pandemics; Students, Nursing; coronavirus disease 2019; cross-sectional study; human; nursing education; nursing student; pandemic; professional burnout; psychology},
	issn = {10376178},
	language = {English},
	type = {Article},
	publication_stage = {Final},
	source = {Scopus},
	note = {Cited by: 2}
}

@ARTICLE{Werner202123,
	author = {Werner, Iwona and Springer, Agnieszka},
	title = {Relationships between work-related hazards and occupational burnout among academics: Are active coping strategies important?},
	year = {2021},
	journal = {International Journal of Management in Education},
	volume = {15},
	number = {1},
	pages = {23 – 40},
	doi = {10.1504/IJMIE.2021.111813},
	url = {https://www.scopus.com/inward/record.uri?eid=2-s2.0-85099499988&doi=10.1504%2fIJMIE.2021.111813&partnerID=40&md5=d5a827692a2ba51105fa1fe1a7857836},
	abstract = {The objectives of the study included the analysis of the relationship between work-related risks and occupational burnout as well as answering the question whether active coping strategies can alleviate the negative effects of such risks. The hypotheses were verified based on the survey conducted among a sample of 340 academic staff. The Psychosocial Risk Scale and the Oldenburg Burnout Inventory were used in the survey. All three groups of hazards (job content, job context, pathology) correlate significantly with both the overall measure of burnout and its components. For both of these (exhaustion and disengagement) the burnout shows the strongest correlation to job context related risks. However, less clear conclusions can be drawn from the analysis of the role played by active stress management strategies in this process. Only within the relationship between job content hazards and exhaustion, those reaching for active strategies were affected by negative consequences less frequently. Copyright © 2021 Inderscience Enterprises Ltd.},
	author_keywords = {Academics; Burnout; Coping strategies; Disengagement; Exhaustion; Work related hazards},
	issn = {1750385X},
	language = {English},
	type = {Article},
	publication_stage = {Final},
	source = {Scopus},
	note = {Cited by: 5}
}

@ARTICLE{Nahas2024,
	author = {Nahas, Abdul Rahman Fata and Elnaem, Mohamed Hassan and Mubarak, Naeem and Khatwa, Merna Abou and Barakat, Muna and Faller, Erwin and Kassem, Lamyaa M. and Ramatillah, Diana Laila and Jaber, Ammar and Akkawi, Muhammad Eid and Al-Shami, Abdulkareem Mohammed and Chandran, Sarath and Mohamed, Islam and Jack, Iain and Abouelhana, Ahmed and Courtenay, Aaron and Elrggal, Mahmoud E.},
	title = {Assessment of burnout, resilience, and thriving among academic health professionals: findings from an international study},
	year = {2024},
	journal = {Frontiers in Public Health},
	volume = {12},
	doi = {10.3389/fpubh.2024.1366612},
	url = {https://www.scopus.com/inward/record.uri?eid=2-s2.0-85190795559&doi=10.3389%2ffpubh.2024.1366612&partnerID=40&md5=24cf247dabd88f694c1cc97a08c96afd},
	abstract = {Introduction: Burnout, resilience, and thriving significantly impact academics, particularly in health professions, where responsibilities are extensive. This study aimed to explore these constructs among academic health professionals, examining sociodemographic and work-related factors influencing these outcomes. Methods: A cross-sectional study was conducted among academic health professionals via web-based professional networks from August 2022 to February 2023. Validated tools were used, and descriptive and inferential statistics were applied. Results: 505 participants were included, predominantly female (63%), with a mean age of 38.15 ± 9.6 years. High burnout was reported by 10.9%, 13.7% experienced exhaustion, and 6.3% were disengaged. Resilience and thriving were moderate at 59.2 and 51.9%, respectively. Age correlated negatively with burnout (r = −0.131, p = 0.003) but positively with resilience (r = 0.178, p < 0.001). Females reported higher exhaustion (p = 0.014), while males showed greater resilience (p = 0.016). Instructors exhibited lower resilience compared to assistant professors (p < 0.001) and associate professors (p < 0.001). Those at public universities reported higher exhaustion than those at private universities (p < 0.001). Conclusion: Variable levels of burnout, resilience, and thriving were observed among academic health professionals, influenced by sociodemographic and work-related factors. Interventions targeting resilience and thriving may mitigate burnout risk and enhance engagement among academics in health professions. Copyright © 2024 Nahas, Elnaem, Mubarak, Khatwa, Barakat, Faller, Kassem, Ramatillah, Jaber, Akkawi, Al-Shami, Chandran, Mohamed, Jack, Abouelhana, Courtenay and Elrggal.},
	author_keywords = {academic; burnout; health professions; resilience; thriving},
	keywords = {Adult; Burnout, Psychological; Cross-Sectional Studies; Female; Health Occupations; Health Personnel; Humans; Male; Middle Aged; Resilience, Psychological; adult; burnout; cross-sectional study; female; health care personnel; human; male; medical profession; middle aged; psychological resilience},
	issn = {22962565},
	language = {English},
	type = {Article},
	publication_stage = {Final},
	source = {Scopus},
	note = {Cited by: 0; All Open Access, Gold Open Access}
}

@ARTICLE{Baptista2021435,
	author = {Baptista, Makilim Nunes and Cardoso, Hugo Ferrari},
	title = {Do Organizational Support and Occupational Stressors Influence Burnout in Teachers?; [O suporte Laboral e os Estressores Ocupacionais Influenciam o Burnout em Professores?]},
	year = {2021},
	journal = {Avaliacao Psicologica},
	volume = {20},
	number = {4},
	pages = {435 – 444},
	doi = {10.15689/ap.2021.2004.21998.05},
	url = {https://www.scopus.com/inward/record.uri?eid=2-s2.0-85123290182&doi=10.15689%2fap.2021.2004.21998.05&partnerID=40&md5=df140bc939742a3cca290abda880dfed},
	abstract = {This study evaluated the relationship between perceived work support, occupational stressors and burnout in a sample of 102 teachers, testing a model based on structural equations. The Labor Support Scale (ESUL), the Workplace Stress Vulnerability Scale (EVENT) and the Brazilian Burnout Scale (EBB) were applied. From the results, the EBB correlated positively and moderately with the EVENT and negatively and with a weak magnitude with the ESUL. The EVENT and ESUL presented a negative and weak correlation. Using the path analysis model, stressors at work mediated the relationship between work support and burnout. The social interaction dimension (ESUL) predicted the climate and organizational functioning (EVENT), which in turn directly impacted emotional exhaustion/professional frustration and depersonalization/detachment (EBB). The study demonstrates the importance of investigating these constructs in the school context, aiming to support the planning of interventions and the reduction of stressors and burnout indicators. © 2021 Instituto Brasileiro de Avaliacao Psicologica. All rights reserved.},
	author_keywords = {Burnout; Occupational stressors; Organizational support; teachers},
	issn = {16770471},
	language = {English},
	type = {Article},
	publication_stage = {Final},
	source = {Scopus},
	note = {Cited by: 1; All Open Access, Gold Open Access, Green Open Access}
}

@ARTICLE{Zhang2024,
	author = {Zhang, Lindy and An, Crystal and Chen, Joanna and Li, B.U.K. and Nakae, Sunny and Pang, Joyce},
	title = {Characterizing Asian American medical students’ experiences with microaggression and the impact on their well-being},
	year = {2024},
	journal = {Medical Education Online},
	volume = {29},
	number = {1},
	doi = {10.1080/10872981.2023.2299534},
	url = {https://www.scopus.com/inward/record.uri?eid=2-s2.0-85181415690&doi=10.1080%2f10872981.2023.2299534&partnerID=40&md5=f9fd91631fb35c7c3e58ff03cbfe0d37},
	abstract = {Purpose: This mixed-methods study quantified and characterized incidents of microaggressions experienced by Asian American medical students. The authors report on their impact and suggest improvements to create a more equitable and supportive learning environment. Method: Quantitative and qualitative data were collected from 305 participants who self-identified as Asian American or Pacific Islander. An online, anonymous survey was sent to US medical students through the Asian Pacific American Medical Student Association (APAMSA). Questions explored incidence, characteristics of, and response to microaggressions. We conducted four focus groups to further characterize students’ experiences. Data were organized and coded, and thematic analysis was used to identify core themes. Results: Racial microaggressions were prevalent among Asian American medical students. Nearly 70% (n = 213) of survey respondents reported experiencing at least one incident during their medical training to date. The most common perpetrators were patients (n = 151, 70.9%) and fellow medical students (n = 126, 59.2%), followed by professors (n = 90, 42.3%). The most prevalent themes included being perceived as a perpetual foreigner, the assumption of timidness, and ascription of the model minority myth. Students rarely reported the incident and usually did not respond immediately due to fear of retaliation, uncertainties about the experience or how to respond appropriately, and perception that they would bear the burden of advocacy alone. Experiences with microaggressions led to feelings of frustration and burnout and had a negative impact on mental health. Recommendations were made to improve the anonymous reporting systems in medical schools, and to increase diversity and inclusion in medical education and leadership. Conclusions: Asian American medical students face high exposure to racial microaggressions during their medical education that adversely impact their mental health. Changes are needed in medical training to create a more equitable and inclusive learning environment. © 2024 The Author(s). Published by Informa UK Limited, trading as Taylor & Francis Group.},
	author_keywords = {Asian Americans; discrimination; medical students; microaggression; student wellness},
	keywords = {Asian; Humans; Microaggression; Minority Groups; Racial Groups; Students, Medical; ancestry group; Asian; human; medical student; microaggression; minority group; psychology},
	issn = {10872981},
	language = {English},
	type = {Review},
	publication_stage = {Final},
	source = {Scopus},
	note = {Cited by: 0; All Open Access, Gold Open Access, Green Open Access}
}

@ARTICLE{Ryujin202432,
	author = {Ryujin, Darin and Coombs, Jennifer and Sturges, Daytheon and Najmabadi, Shahpar and Rodríguez, José E. and Maldonado, Maria and Loder, Rayne and Yole-Lobe, Menerva and Bradley-Guidry, Carolyn},
	title = {Academic Rank Disparities in Minoritized and Racialized Physician Assistant Educators},
	year = {2024},
	journal = {Journal of Physician Assistant Education},
	volume = {35},
	number = {1},
	pages = {32 – 39},
	doi = {10.1097/JPA.0000000000000561},
	url = {https://www.scopus.com/inward/record.uri?eid=2-s2.0-85185706207&doi=10.1097%2fJPA.0000000000000561&partnerID=40&md5=958f1afe3c96f3969793cc3306aecbbf},
	abstract = {PurposeThe aim of this study was to investigate the disparities in career progression and the need for inclusive mentorship in the physician assistant (PA) profession, specifically focusing on racial/ethnic minority faculty.MethodsPooled data from the Physician Assistant Education Association Program Survey in 2015, 2017, and 2019 were analyzed to examine the effect of PA faculty race/ethnicity on academic rank promotion. Logistic regression models were used to assess the association between faculty race/ethnicity and the likelihood of being in a middle/late-career (associate/professor) or early-career status (instructor/assistant), adjusting for confounding factors.ResultsThe analysis revealed significant disparities in career progression, particularly for Black/African American and Hispanic faculty members, who were 44% less likely to be in late-career positions compared with White faculty. These disparities persisted even after accounting for gender, highest degree, region, and years in rank. The slower career progression experienced by minoritized faculty can have negative impacts, such as lower salaries, impostorism, reduced social capital, isolation, marginalization, burnout, and attrition.ConclusionThe findings highlight the urgent need for increased efforts to promote diversity and inclusion in the PA profession. Creating a more equitable academic environment requires addressing systemic biases, implementing inclusive mentorship initiatives, and promoting diversity in hiring and promotion decisions. By prioritizing equity, diversity, and inclusion, the PA profession can foster a more diverse, innovative, and satisfied workforce while reducing turnover. Continued research and evidence-based strategies are essential to effectively address these disparities and create a more inclusive and equitable environment in the PA profession. © 2024 Lippincott Williams and Wilkins. All rights reserved.},
	keywords = {Ethnicity; Faculty, Medical; Humans; Minority Groups; Physician Assistants; Racial Groups; United States; African American; article; burnout; Caucasian; diversity, equity and inclusion; ethnic group; ethnicity; female; Hispanic; human; impostor phenomenon; mentor; occupation; physician assistant; physician assistant education; race; salary; social capital; turnover rate; ancestry group; education; ethnicity; medical school; minority group; United States},
	issn = {19419430},
	language = {English},
	type = {Article},
	publication_stage = {Final},
	source = {Scopus},
	note = {Cited by: 0}
}

@ARTICLE{Adil2020734,
	author = {Adil, Adnan and Kamal, Anila},
	title = {Authentic leadership and psychological capital in job demands-resources model among Pakistani university teachers},
	year = {2020},
	journal = {International Journal of Leadership in Education},
	volume = {23},
	number = {6},
	pages = {734 – 754},
	doi = {10.1080/13603124.2019.1580772},
	url = {https://www.scopus.com/inward/record.uri?eid=2-s2.0-85063079376&doi=10.1080%2f13603124.2019.1580772&partnerID=40&md5=16321fcbdac6f17daded5f2296f7844f},
	abstract = {The current research intends to expand the job demands-resources model (JD-R model) by exploring the role of authentic leadership and psychological capital (PsyCap) in stress and motivational processes of JD-R model in a purposive sample of N = 500 university teachers from Pakistan. The survey instruments of the present study were self-reported questionnaires in English language and the research model was tested through structured equation modeling. Results revealed that authentic leadership had direct effects on work engagement, PsyCap, quantitative overload, and job-related affective well-being. PsyCap demonstrated significant direct effects on all outcome measures in the expected directions. Burnout negatively influenced both performance and well-being, whereas engagement predicted well-being positively. Quantitative overload was positively related to both engagement and burnout. Authentic leadership demonstrated indirect effects on all outcomes through PsyCap. Quantitative overload also mediated the relationships of authentic leadership with engagement and burnout. Burnout mediated PsyCap’s links with well-being and performance, whereas engagement mediated between PsyCap and well-being only. Finally, PsyCap buffered the negative effect of overload on performance and well-being. Overall, these results provided strong empirical support for the JD-R model and suggested that authentic leadership and PsyCap can be integrated into the JD-R model as powerful resources. © 2019 Informa UK Limited, trading as Taylor & Francis Group.},
	issn = {13603124},
	language = {English},
	type = {Article},
	publication_stage = {Final},
	source = {Scopus},
	note = {Cited by: 36}
}

@ARTICLE{Gómez-Domínguez2022,
	author = {Gómez-Domínguez, Valentina and Gómez-Domínguez, Teresa and Navarro-Mateu, Diego and Giménez-Espert, María del Carmen},
	title = {The Influence of COVID-19 and Psychosocial Risks on Burnout and Psychosomatic Health Problems in Non-University Teachers in Spain during the Peak of the Pandemic Regressions vs. fsQCA},
	year = {2022},
	journal = {Sustainability (Switzerland)},
	volume = {14},
	number = {20},
	doi = {10.3390/su142013030},
	url = {https://www.scopus.com/inward/record.uri?eid=2-s2.0-85140617675&doi=10.3390%2fsu142013030&partnerID=40&md5=52cd5bfe78c0394aef7ee7b51dc54372},
	abstract = {During the COVID-19 pandemic, teachers had to adapt to the changes caused by remote working, experiencing prolonged stress situations that together with psychosocial factors can lead to burnout and psychosomatic health problems. This study focused on analyzing the influence of COVID-19 and psychosocial risks on psychosomatic problems and burnout at the peak of the pandemic in Spain, from March to April 2020. It combined two methodologies, hierarchical regression models (HRM) and qualitative comparative analysis (QCA). The two methodologies demonstrated greater predictive power for psychosocial demand factors (workload and role conflict) on burnout and psychosomatic health problems. In addition, the fsQCA models demonstrated the contribution of job insecurity and the lack of organizational justice, resources and COVID-19 information. These results can be used by educational managers to improve the daily work of teachers, impacting on the quality of teaching, as well as their response to pandemics, which will benefit society. © 2022 by the authors.},
	author_keywords = {burnout; COVID-19; psychosocial risks; psychosomatic problems; teachers},
	keywords = {Spain; COVID-19; epidemic; health impact; psychology; regression analysis},
	issn = {20711050},
	language = {English},
	type = {Article},
	publication_stage = {Final},
	source = {Scopus},
	note = {Cited by: 1; All Open Access, Gold Open Access}
}

@ARTICLE{Farias2024,
	author = {Farias, Jean Paulo and Ferreira, Arthur de Sá},
	title = {Evidence map on burnout syndrome in higher education teachers and its relationship with ergonomic and biopsychosocial factors: a scoping review},
	year = {2024},
	journal = {International Journal of Occupational Safety and Ergonomics},
	doi = {10.1080/10803548.2024.2325819},
	url = {https://www.scopus.com/inward/record.uri?eid=2-s2.0-85188663225&doi=10.1080%2f10803548.2024.2325819&partnerID=40&md5=85c989d8004b6e31170dc35acc6efda4},
	abstract = {Objectives. This study aimed to map the evidence on burnout syndrome in higher education teachers and its relationship with ergonomic and biopsychosocial factors. Methods. We performed a scoping review of articles published up to 2021, extracting the location, study design, sample characteristics and assessment methods, and investigated ergonomic and biopsychosocial factors. Results. Eighteen studies were found in 12 countries, and most used a cross-sectional design (n = 17/18, 94%). The Maslach burnout inventory was the most used assessment method (n = 9, 50%). There is a consensus that burnout syndrome in higher education teachers requires more attention, as it can be related to physical, mental and social factors. Conclusions. In the professional environment, physical ergonomic characteristics or those related to work organization deserve greater attention, as well as psychosocial factors, as they are strongly associated with burnout syndrome. © 2024 Central Institute for Labour Protection–National Research Institute (CIOP-PIB).},
	author_keywords = {burnout; college professor; ergonomics; occupational stress; professional exhaustion},
	issn = {10803548},
	coden = {IJOEF},
	language = {English},
	type = {Article},
	publication_stage = {Article in press},
	source = {Scopus},
	note = {Cited by: 0}
}

@ARTICLE{Shah2021,
	author = {Shah, Pooja and Dorrell, Deborah N. and Feldman, Steven R. and Huang, William W.},
	title = {The impact of teledermatology during the COVID-19 pandemic},
	year = {2021},
	journal = {Dermatology Online Journal},
	volume = {27},
	number = {10},
	doi = {10.5070/D3271055615},
	url = {https://www.scopus.com/inward/record.uri?eid=2-s2.0-85122910286&doi=10.5070%2fD3271055615&partnerID=40&md5=216d3e098c9ab90a2e586bfc1a5765c7},
	abstract = {Teledermatology has been widely adopted during the COVID-19 pandemic as virtual patient care promotes social distancing and decreases viral exposure risk. As teledermatology has become more prominent during this period, it is essential to assess whether virtual visits allow for adequate patient care. To assess perceptions of advantages and disadvantages of teledermatology, a survey was sent to academic dermatologists through the Association of Professors of Dermatology (APD) listserv. Of the physicians surveyed, 94% reported their departments had implemented teledermatology during the COVID-19 pandemic. The majority (64%) described teledermatology as an effective tool for patient care because of improved access to care, decreased risk of COVID-19 exposure, and convenience. Frequently cited limitations of teledermatology were image quality, technical difficulties, and inability to perform a comprehensive skin examination. Thirty-seven percent of respondents reported teledermatology as a contributor to their professional burnout. Although teledermatology has become more prevalent as a result of the pandemic, its role moving forward is uncertain given its limitations. © 2021 by the author(s). This work is made available under the terms of a Creative Commons Attribution-NonCommercial-NoDerivatives License, available at https://creativecommons.org/licenses/by-nc-nd/4.0/},
	author_keywords = {Academic dermatologists; Burnout; COVID-19; Dermatology; Teledermatology},
	keywords = {Adult; Age Distribution; Aged; Burnout, Professional; Computer Terminals; COVID-19; Dermatologists; Dermatology; Female; Health Care Surveys; Health Services Accessibility; Humans; Male; Middle Aged; Pandemics; Physical Examination; Sex Distribution; Telemedicine; Uncertainty; adult; aged; Article; coronavirus disease 2019; exposure; female; health care access; human; male; pandemic; patient care; social distancing; teledermatology; age distribution; burnout; computer terminal; dermatologist; dermatology; epidemiology; etiology; health care delivery; health care survey; middle aged; pandemic; physical examination; prevention and control; procedures; psychology; sex ratio; telemedicine; uncertainty},
	issn = {10872108},
	language = {English},
	type = {Article},
	publication_stage = {Final},
	source = {Scopus},
	note = {Cited by: 6; All Open Access, Gold Open Access}
}

@ARTICLE{Rotker20201135,
	author = {Rotker, Katherine and Velez, Danielle},
	title = {Where will telemedicine go from here?},
	year = {2020},
	journal = {Fertility and Sterility},
	volume = {114},
	number = {6},
	pages = {1135 – 1139},
	doi = {10.1016/j.fertnstert.2020.10.050},
	url = {https://www.scopus.com/inward/record.uri?eid=2-s2.0-85097132099&doi=10.1016%2fj.fertnstert.2020.10.050&partnerID=40&md5=e32b7c040477dcfcdb5881ea93e61825},
	abstract = {The COVID-19 pandemic accelerated the adoption of telemedicine internationally. The reproductive clinics that thrived in this tumultuous time had access to fully electronic medical records with user-friendly telehealth platforms and remote support staff for physicians. However, complete transition from in-person visits to telehealth uncovered many opportunities for innovation. At-home semen testing is not yet widely recognized, and patients still require an in-person visit for ultrasounds, procedures, and physical examinations. Although emergency policies and waivers have made it easier for providers to legally practice across state borders and receive payments from insurance companies, they vary from state to state and have not been cemented into law. Finally, clinical training for medical students, residents, and fellows has been affected by decreased clinical and surgical volume. However, trainees have also proven to be the most adaptable, quickly shifting to remote learning practices through social media, online surgical atlases, and wide distribution of “virtual visiting professor” lectures. As countries have eased physical distancing guidelines, patients ultimately benefit from having the option of a telehealth appointment. Although there is still much work to be done to improve telehealth, the COVID-19 pandemic has at least proven that it is a safe method of patient care and teaching. © 2020 American Society for Reproductive Medicine},
	author_keywords = {at-home testing; fertility; out-of-state care; remote teaching; Telehealth},
	keywords = {COVID-19; Delivery of Health Care; Education, Medical; Female; Humans; Infertility; Licensure, Medical; Male; Pregnancy; Reproductive Medicine; Reproductive Techniques, Assisted; SARS-CoV-2; Semen Analysis; Students, Medical; Telemedicine; adoption; azoospermia; burnout; chemiluminescence immunoassay; coronavirus disease 2019; electronic medical record; fertility; flank pain; health care cost; health care personnel; health care policy; human; insurance; licence; male fertility; malpractice; medical education; medical student; medicare; patient care; physical examination; practice guideline; Review; semen analysis; seminal plasma; simulation training; social distancing; social media; spermatozoon density; teleconsultation; telehealth; telemedicine; testis size; training; ultrasound; vasectomy; videoconferencing; female; health care delivery; infertility; infertility therapy; licensing; male; medical student; pregnancy; procedures; reproduction; telemedicine},
	issn = {00150282},
	coden = {FESTA},
	language = {English},
	type = {Review},
	publication_stage = {Final},
	source = {Scopus},
	note = {Cited by: 7; All Open Access, Bronze Open Access, Green Open Access}
}

@ARTICLE{Pinho2023,
	author = {Pinho, Paloma de Sousa and Freitas, Aline Macedo Carvalho and Patrão, Ana Luísa and Aquino, Estela M L.},
	title = {Occupational stress, mental health, and gender among higher education teachers: an integrative review; [Estresse ocupacional, saúde mental e gênero entre docentes do ensino superior: revisão integrativa]},
	year = {2023},
	journal = {Saude e Sociedade},
	volume = {32},
	number = {4},
	doi = {10.1590/S0104-12902023210604en},
	url = {https://www.scopus.com/inward/record.uri?eid=2-s2.0-85185908246&doi=10.1590%2fS0104-12902023210604en&partnerID=40&md5=b9c4ef0fd74cc0109be78003edf42a94},
	abstract = {The teacher’ s work in universities has been marked by exhaustive overload with intensive and precarious work conditions. Furthermore, studies regarding gender, health, and teacher’s work are still scarce. In this article, we aimed at identifying and critically evaluating the scientific evidence regarding occupational stress and mental health among higher education teachers from a gender perspective. We performed an integrative review of literature by searching on PubMed, SciELO, and LILACS, between May and June 2019, from combinations of the indexed descriptors: occupational stress; mental disorder; mental health; higher education; faculty; universities; and the keywords: faculty teacher; faculty teachers; university teacher; university teachers; academic setting; academic settings. The results indicate that occupational stress is common in universities, with teachers showing increasing dissatisfaction and higher prevalences of mental disorders and depressive symptoms. The need for accountability of educational managers is evident. Gender perspective was absent or scarce in the scientific literature revised. Concentrating on measurements to improve the quality of work in universities making them an equally pleasant space for men and women is needed. © 2023, Universidade de Sao Paulo. Museu de Zoologia. All rights reserved.},
	author_keywords = {Faculty; Gender and Health; Mental Health; Review},
	keywords = {Article; burnout; comparative study; counseling; depression; distress syndrome; education; feminine; forgetfulness; gender; health care organization; health care practice; health service; human; integrative review; intervention study; job satisfaction; job stress; knowledge; LILACS; masculine; Medline; mental disease; mental fatigue; mental health; mental stress; methodology; occupational health; organizational support; prevalence; psychologic assessment; public health; quality of work; quantitative analysis; research; SciELO; scientific evidence; sleep quality; social competence; social support; somnolence; university; work  condition; work environment; work family conflict; work organization; workload},
	issn = {01041290},
	language = {English},
	type = {Article},
	publication_stage = {Final},
	source = {Scopus},
	note = {Cited by: 0; All Open Access, Gold Open Access}
}

@ARTICLE{Montenegro2021,
	author = {Montenegro, Ángela Rosario Tarco and Zhinin, Gladys Verónica Llano and Puruncajas, Jorge Fernando Carlozama and Gavilánez, Piedad Gisela Mejía and Padilla, Tania Margarita Borja and Condor, Luz Amparo Guanoluisa},
	title = {Burnout syndrome in university teachers of technical and social careers; [Síndrome de Burnout en docentes universitarios de carreras técnicas y sociales]},
	year = {2021},
	journal = {Revista Infodir},
	volume = {2021},
	number = {36},
	url = {https://www.scopus.com/inward/record.uri?eid=2-s2.0-85175813779&partnerID=40&md5=8c42e21092220a9084e07be85de6502f},
	abstract = {Introduction: The presence of Burnout syndrome in university teachers is evidence of burnout, emotional exhaustion, low personal fulfillment and therefore, decreased work performance, interference in educational quality, among other effects on the fulfillment of the objectives of the institutions. Objective: To evaluate the manifestations of the Burnout syndrome in university professors of technical and social careers of the Central University of Ecuador and Technical University of Cotopaxi, Ecuador. Methods: An intentional sampling was carried out to 56 teachers of technical and social careers from both universities, to whom the Maslach Burnout Inventory questionnaire was applied. For the analysis of results, descriptive statistics were applied with the calculation of means, frequencies and the Chi-square test; Inferential statistics with Spearman's correlation coefficient. Results: The presence of the syndrome was determined in 14.3% of the sample; being depersonalization the most affected dimension, influencing personal exhaustion and personal fulfillment. Depersonalization depended on the type of career in which the teachers work; while personal exhaustion depended on years of work, with a high influence on the rest of the dimensions and the presence of the syndrome. Conclusions: The research carried out is very useful for understanding the conditions in which university teachers work; as well as the optimization of human talent management that promotes high academic performance and the achievement of organizational objectives. © 2021, Editorial Ciencias Medicas. All rights reserved.},
	author_keywords = {Burnout syndrome; careers; Ecuadorian universities; university teachers; wear},
	issn = {19963521},
	language = {Spanish},
	type = {Article},
	publication_stage = {Final},
	source = {Scopus},
	note = {Cited by: 0}
}

@ARTICLE{Ostryakova2023735,
	author = {Ostryakova, Nataliya A. and Babanov, Sergei A. and Strizhakov, Leonid A. and Melentyev, Andrey V. and Lavrentyeva, Natalia E. and Lysova, Margarita V.},
	title = {Features of formation and prediction of professional burnout of doctors of surgical specialties},
	year = {2023},
	journal = {Meditsina Truda I Promyshlennaya Ekologiya},
	volume = {63},
	number = {11},
	pages = {735 – 741},
	doi = {10.31089/1026-9428-2023-63-11-735-741},
	url = {https://www.scopus.com/inward/record.uri?eid=2-s2.0-85181756349&doi=10.31089%2f1026-9428-2023-63-11-735-741&partnerID=40&md5=73c264cda1410e48a2d5d36655170e6c},
	abstract = {In the context of the COVID-19 pandemic, medical workers (MW) turned out to be the most vulnerable category of the population at risk of developing psychoemotional disorders. The study aims to establish the characteristics of the state of the psychoemotional sphere in doctors of surgical specialties of COVID-hospitals, multidisciplinary hospitals (MDH) during the COVID-19 pandemic, as well as outpatient clinics (OPC). We have examined the following groups of doctors: group 1 consisted of doctors of surgical specialties working in COVID-hospital (n=61); group 2 consisted of doctors of surgical specialties working in a multidisciplinary hospital (n=58); group 3 consisted of doctors of surgical specialties working in the outpatient clinic (n=55); group 4 — the control group included employees of engineering, technical and economic specialties not related to work in medical organizations (n=190). The authors have evaluated the professional burnout syndrome using a questionnaire on the assessment of professional burnout "Maslach Burnout". The work of doctors of surgical specialties during the COVID-19 pandemic is associated with the impact on medical workers of a number of specific risk factors associated with the provision of medical care to infected patients, as well as with significant changes in work, regarding aspects related to organization, safety, which contribute to increased levels of anxiety, professional burnout, stress. The work of doctors of surgical specialties during the pandemic of the new coronavirus infection COVID-19, compared with doctors of multidisciplinary hospitals and outpatient doctors, is associated with an increase in the level of occupational stress, the level of professional burnout. It is necessary to continue research on the emotional state of medical personnel in order to timely carry out preventive treatment to preserve the health of medical workers. Ethics. The scientists conducted a study within the Framework of the complex topic of the Department of Occupational Diseases and Clinical Pharmacology named after Honored Scientist of the Russian Federation Professor V.V. Kosarev of Samara State Medical University "A systematic approach to early diagnosis, prevention and prediction of the impact of low-intensity production factors on the health of workers" (State registration number AAAA-A18-118122190069-6, registration date applications on 12/21/2018). The study was approved by the local ethics Committee of the Samara State Medical University of the Ministry of Health of the Russian Federation on 11/23/2021. Each participant in the study gave informed voluntary written consent to participate in the study and publish personal medical information in an impersonal form in the journal Occupational Medicine and Industrial Ecology. © 2023, Izmerov Research Institute of Occupational Medicine. All rights reserved.},
	author_keywords = {COVID-19; doctors of surgical specialties; professional burnout},
	issn = {10269428},
	coden = {GTPZA},
	language = {Russian},
	type = {Article},
	publication_stage = {Final},
	source = {Scopus},
	note = {Cited by: 1}
}

@ARTICLE{Pentón Herrera2022121,
	author = {Pentón Herrera, Luis Javier and Trinh, Ethan Tính and Gómez Portillo, Manuel De Jesús},
	title = {Cultivating Calm and Stillness at the Doctoral Level: A Collaborative Autoethnography},
	year = {2022},
	journal = {Educational Studies - AESA},
	volume = {58},
	number = {2},
	pages = {121 – 140},
	doi = {10.1080/00131946.2021.1947817},
	url = {https://www.scopus.com/inward/record.uri?eid=2-s2.0-85111380931&doi=10.1080%2f00131946.2021.1947817&partnerID=40&md5=0cfb8c8e6b854828420363a1b1f6d3eb},
	abstract = {Academia is a stressful environment for students and professors alike. While pursuing a degree, students often experience emotional and psychological distress, which may affect their ability to balance their personal, financial, and professional lives. Similarly, faculty in higher education also experience undesired feelings and emotions such as burnout, stress, fear, insecurity, anxiety, depression, and burnout, connected to their job. The authors of this article engage in a collaborative autoethnography to explore the cultivation of calm and stillness as self-care practices that promote well-being at the doctoral level. In this article, we seek to answer the questions, What does engaging in the practice of cultivating calm and stillness at the doctoral level look like? and What are its implications for doctoral students and faculty? To do this, we first explain wholehearted living as the guiding framework of our inquiry, describe procedures in our method, followed by personal vignettes shedding light on our realities as students and faculty at the doctoral level. We conclude this piece with final thoughts on the lessons learned from our own experiences engaging in calm and stillness during and after writing this collaborative piece, and invite researchers to engage in autoethnographic works for further exploration. © 2021 American Educational Studies Association.},
	issn = {00131946},
	language = {English},
	type = {Article},
	publication_stage = {Final},
	source = {Scopus},
	note = {Cited by: 12; All Open Access, Green Open Access}
}

@ARTICLE{Jue2023,
	author = {Jue, Juliet and Kim, Tae-Eun},
	title = {Exploring the relationships among art therapy students’ burnout, practicum stress, and teacher support},
	year = {2023},
	journal = {Frontiers in Psychology},
	volume = {14},
	doi = {10.3389/fpsyg.2023.1230136},
	url = {https://www.scopus.com/inward/record.uri?eid=2-s2.0-85168280454&doi=10.3389%2ffpsyg.2023.1230136&partnerID=40&md5=5ebddf69351dac120958a8b7188f212c},
	abstract = {Introduction: This study examines how teacher support and practicum stress affect art therapy graduate students’ burnout. Methods: A total of 125 master’s and doctoral students from art therapy graduate schools in Korea participated in the study. We conducted a correlation analysis and multiple regression analysis to explore the relationship between the variables. Results: The correlation analysis results showed that burnout, practicum stress, and social support are significantly interrelated. The regression analysis results indicated that practicum stress increases burnout while social support decreases it. When we used the sub-factors of social support as independent variables, we found that professor support rather than the support of colleagues or family significantly reduced burnout. When we divided the perceived teacher support into emotional support and academic support, our analysis identified that academic support was more important than emotional support to reduce students’ burnout. Conclusion: Art therapy students’ practicum stress can cause psychological burnout, while teacher support—especially academic support—can lower the possibility of experiencing such burnout. Copyright © 2023 Jue and Kim.},
	author_keywords = {academic support; art therapy students; burnout; practicum stress; teacher support},
	issn = {16641078},
	language = {English},
	type = {Article},
	publication_stage = {Final},
	source = {Scopus},
	note = {Cited by: 0; All Open Access, Gold Open Access, Green Open Access}
}

@ARTICLE{Shah2021,
	author = {Shah, Pooja and Dorrell, Deborah N. and Feldman, Steven R. and Huang, William W.},
	title = {The impact of the coronavirus disease 2019 pandemic on dermatologist burnout: A survey study},
	year = {2021},
	journal = {Dermatology Online Journal},
	volume = {27},
	number = {6},
	doi = {10.5070/D327654050},
	url = {https://www.scopus.com/inward/record.uri?eid=2-s2.0-85111534802&doi=10.5070%2fD327654050&partnerID=40&md5=c3fca9ce47a02fbb9ea15302377bd698},
	abstract = {Burnout in dermatology is on the rise, with 36% of U.S. dermatologists experiencing burnout in 2020. The coronavirus disease 2019 (COVID-19) pandemic may exacerbate this problem with healthcare workers reporting increased anxiety, depression, and insomnia. To assess the rate, severity, and causes of burnout before and during the pandemic, a survey was sent to academic dermatologists through the Association of Professors of Dermatology (APD) listserv and compared to a similar survey administered to the same population prior to the pandemic. Burnout rates have increased from 2018, with 53% of participants experiencing burnout once a week or more and 17% experiencing burnout daily during the pandemic. The most common COVIDrelated burnout factors involve uncertainty about the future, teledermatology, fear of exposing loved ones to COVID-19, and compensation reduction. The challenges posed by the COVID-19 pandemic compound existing burnout within dermatology, warranting consideration by academic institutions. © 2021 Dermatology Online Journal. All rights reserved.},
	author_keywords = {Academic dermatologists; Burnout; COVID-19; Dermatology; Teledermatology},
	keywords = {Adult; Aged; Anxiety; Burnout, Professional; COVID-19; Depression; Dermatologists; Female; Humans; Income; Male; Middle Aged; Pandemics; Sleep Initiation and Maintenance Disorders; Surveys and Questionnaires; Telemedicine; Uncertainty; adult; aged; child care; compensation; controlled study; coronavirus disease 2019; dermatologist; disease severity; fear; female; human; major clinical study; male; pandemic; professional burnout; Review; sex difference; teledermatology; anxiety; burnout; depression; dermatologist; income; insomnia; middle aged; psychology; questionnaire; telemedicine; uncertainty},
	issn = {10872108},
	language = {English},
	type = {Review},
	publication_stage = {Final},
	source = {Scopus},
	note = {Cited by: 4; All Open Access, Gold Open Access}
}

@ARTICLE{Rocha2020,
	author = {Rocha, Fernanda Ludmilla Rossi and de Jesus, Lilian Carla and Marziale, Maria Helena Palucci and Henriques, Silvia Helena and Marôco, João and Campos, Juliana Alvares Duarte Bonini},
	title = {Burnout syndrome in university professors and academic staff members: psychometric properties of the Copenhagen Burnout Inventory–Brazilian version},
	year = {2020},
	journal = {Psicologia: Reflexao e Critica},
	volume = {33},
	number = {1},
	doi = {10.1186/s41155-020-00151-y},
	url = {https://www.scopus.com/inward/record.uri?eid=2-s2.0-85086862335&doi=10.1186%2fs41155-020-00151-y&partnerID=40&md5=9b3e5dcb2b4eb7ab03a5f66643acfa9d},
	abstract = {The aims of this study were to evaluate the psychometric properties of the Copenhagen Burnout Inventory–Brazilian version (CBI-Br) in a sample of university professors and academic staff members of Brazilian public universities, to estimate the level of burnout syndrome (BS) among these workers, and to assess the associations of BS with demographic and occupational determinants of the syndrome. A total of 676 workers participated in the study. Confirmatory factor analysis results supported a three-factor model with 18 items and an acceptable overall fit. Adequate convergent and discriminant validity of the CBI-Br’s factors were observed, as well as adequate reliability of the instrument for the sample. In conclusion, the results of this study provide evidence of the validity and reliability of the CBI-Br for the measurement of BS in Brazilian university professors and academic staff members. In addition, the CBI-Br may be an important tool for the diagnosis of psychosocial risks related to BS in the academic environment. © 2020, The Author(s).},
	author_keywords = {Copenhagen burnout inventory; Occupational health; Professional burnout; Psychometrics; Validation},
	issn = {01027972},
	language = {English},
	type = {Article},
	publication_stage = {Final},
	source = {Scopus},
	note = {Cited by: 26; All Open Access, Gold Open Access, Green Open Access}
}

@ARTICLE{Wilczek-Rużyczka20231,
	author = {Wilczek-Rużyczka, Ewa and Wyszyńska-Michalec, Justyna},
	title = {LEVEL OF OCCUPATIONAL BURNOUT, PERCEIVED STRESS AND LIFE SATISFACTION AMONGST UNIVERSITY TEACHERS},
	year = {2023},
	journal = {Acta Neuropsychologica},
	volume = {21},
	number = {1},
	pages = {1 – 20},
	url = {https://www.scopus.com/inward/record.uri?eid=2-s2.0-85151137688&partnerID=40&md5=dcac4ccb927b69ad9a1fdad824a49f2d},
	abstract = {The aim of the research was to determine the level of professional burnout amongst academic teachers and to demonstrate its relationships with perceived stress and the sense of life satisfaction, as well as selected socio-demographic variables – such as age, gender, marital status and work experience; the title or degree held was an important element of the above analysis. The study included 67 persons (researchers and didactic employ-ees) of one of the faculties at the Andrzej Frycz Modrzewski Krakow University. Employed were the authors' self-designed socio-demographic questionnaire, Maslach Burnout Inventory-Human Services (MBI-HSS), Perceived Stress Scale test (PSS-10) and Satisfaction with Life Scale test (SWLS). As a result of the research conducted, it was found that almost two-thirds of the surveyed research and teaching employees had a high level of having lost a sense of personal accomplishment, and not more than one-third also the same in the case of the other two dimensions of professional burnout according to MBI. A significant relationship was found between the self-reported burnout score and the level of the three dimensions of burnout according to the MBI. It was found that the higher the score on the PSS-10, the higher the level of all three dimensions of professional burnout according to MBI in the surveyed research and teaching staff. It was shown that the higher the score on the SWLS, the lower the level of all three dimensions of professional burnout according to MBI in the surveyed research and teaching staff. Almost two-thirds (62.69%) of the surveyed research and teaching staff had a high level of having lost a sense of personal accomplishment, and no more than one in three of the respondents in the case of the other two dimensions of occupational burnout according to the MBI. It might be concluded that the researchers have a significant per-centage of professional burnout. A significant relationship was found between the self-reported burnout score and the level of the three dimensions of burnout according to the MBI among the research and teaching staff surveyed. We also confirmed the relationship between perceived stress and life satisfaction with all three dimensions of job burnout. © 2023, MEDSPORTPRESS Publishing House. All rights reserved.},
	author_keywords = {depersonalization; emotional exhaustion; life satisfaction; personal accomplishment; stress},
	keywords = {adult; aged; Article; burnout; coping behavior; depersonalization; emotional stress; employment; exploratory factor analysis; female; health survey; human; job satisfaction; Likert scale; major clinical study; male; Maslach Burnout Inventory-Human Services Survey; middle aged; Perceived Stress Scale; professional burnout; questionnaire; Satisfaction with Life Scale; university staff; work experience},
	issn = {17307503},
	language = {English},
	type = {Article},
	publication_stage = {Final},
	source = {Scopus},
	note = {Cited by: 3}
}

@ARTICLE{Pereira2021795,
	author = {Pereira, Henrique and Gonçalves, Vivianne Oliveira and de Assis, Renata Machado},
	title = {Burnout, organizational self-efficacy and self-esteem among brazilian teachers during the covid-19 pandemic},
	year = {2021},
	journal = {European Journal of Investigation in Health, Psychology and Education},
	volume = {11},
	number = {3},
	pages = {795 – 803},
	doi = {10.3390/ejihpe11030057},
	url = {https://www.scopus.com/inward/record.uri?eid=2-s2.0-85111935418&doi=10.3390%2fejihpe11030057&partnerID=40&md5=3fb191d890b612ad5e020b9d6dc13f7d},
	abstract = {The purpose of this study was to assess the prevalence of, and the association between burnout, organizational self-efficacy and self-esteem, and to assess the predictive influence of burnout and organizational self-efficacy on self-esteem among Brazilian teachers during the COVID-19 pandemic. Brazilian teachers (n = 302) between 24 and 70 years old (Mage = 46.75, SD = 11.02) participated in this study. Measurement instruments included a sociodemographic questionnaire, the Burnout Assessment Tool, the Organizational Self-Efficacy Scale and the Rosenberg Self-Esteem Scale. The prevalence of burnout symptoms was 3.2%, the prevalence of low occupational self-efficacy was 21.5%, and the prevalence of low self-esteem was 2.7%. Significant correlations were found between all variables under study. Hierarchical linear regression analysis showed that overall levels of burnout explained 40% of the variance of self-esteem, while together with organizational selfefficacy, it explained 55%. This study presents evidence of the impact of overall levels of burnout and self-efficacy on teachers’ self-esteem and also contributes to the body of knowledge under construction about the scenario perceived by teachers in Brazil during the COVID-19 pandemic. © 2021 by the authors. Licensee MDPI, Basel, Switzerland.},
	author_keywords = {Brazil; Burnout; Organizational self-efficacy; Professors; Self-esteem; Teachers},
	issn = {21748144},
	language = {English},
	type = {Article},
	publication_stage = {Final},
	source = {Scopus},
	note = {Cited by: 13; All Open Access, Gold Open Access, Green Open Access}
}

@ARTICLE{Zambrano202315,
	author = {Zambrano, Doris Patricia Cevallos and Moreira-Choez, Jenniffer Sobeida and de Rodríguez, Tibisay Milene Lamus and Sánchez-Urdaneta, Adriana Beatriz},
	title = {Psychosocial effects of COVID-19 in Ecuadorian university professors; [Efectos psicosociales del COVID-19 en profesores universitarios ecuatorianos]},
	year = {2023},
	journal = {Revista de Ciencias Sociales},
	volume = {29},
	number = {2},
	pages = {15 – 31},
	doi = {10.31876/rcs.v29i2.39960},
	url = {https://www.scopus.com/inward/record.uri?eid=2-s2.0-85156269891&doi=10.31876%2frcs.v29i2.39960&partnerID=40&md5=59845d8bde39fe94a2fab287fccebbd2},
	abstract = {The objective of this work is to analyze the psychosocial effects of COVID-19 on Ecuadorian university professors, for which a quantitative research of descriptive and correlational nature was developed. Two instruments were applied, based on the Depression, Anxiety and Stress Scales and the Burnout questionnaire to the selected sample, in three public universities of easy access and linkage with the researchers. The population consisted of professors with appointment: 682 from the Technical University of Manabí, 678 from the Lay University Eloy Alfaro de Manabí, and 131 from the State University of Southern Manabí, from which a sample of 246, 246 and 98 professors was selected respectively. From the results it is derived that depression, anxiety, and stress were configured in psychosocial effects, which have had an impact during the COVID-19 pandemic on the professors of the universities studied, due to the pressure originated by new emerging methodological structures, the acquisition of other competences associated to technology, health and the risks of contagion, death and by the pedagogical attention through virtuality, unexpectedly arisen in times of pandemic © 2023, Revista de Ciencias Sociales.All Rights Reserved.},
	author_keywords = {Burnout syndrome; Covid-19; Psychology; university teaching; virtual modality},
	issn = {13159518},
	language = {English},
	type = {Article},
	publication_stage = {Final},
	source = {Scopus},
	note = {Cited by: 2; All Open Access, Hybrid Gold Open Access}
}

@ARTICLE{Zhuang2022,
	author = {Zhuang, Chu and Hu, Xiaochu and Dill, Michael J.},
	title = {Do physicians with academic affiliation have lower burnout and higher career-related satisfaction?},
	year = {2022},
	journal = {BMC Medical Education},
	volume = {22},
	number = {1},
	doi = {10.1186/s12909-022-03327-5},
	url = {https://www.scopus.com/inward/record.uri?eid=2-s2.0-85128874358&doi=10.1186%2fs12909-022-03327-5&partnerID=40&md5=2d9e837c5eb35e55f7a0828496cc8257},
	abstract = {Background: Physicians report increasing burnout and declining career-related satisfaction, negatively impacting physician well-being and patient care quality. For physicians with academic affiliations, these issues can directly affect future generations of physicians. Previous research on burnout and satisfaction has focused on factors like work hours, gender, race, specialty, and work setting. We seek to contribute to the literature by examining these associations while controlling for demographic, family, and work-related characteristics. Furthermore, we aim to determine any differential effects of faculty rank. Methods: We analyzed data on practicing physicians in the U.S. from the Association of American Medical College’s (AAMC) 2019 National Sample Survey of Physicians (NSSP,) which includes variables adapted from the Maslach Burnout Inventory. We used ordinal logistic regressions to explore associations between academic affiliation and burnout. We conducted a factor analysis to consolidate satisfaction measures, then examined their relationship with academic affiliation using multivariate linear regressions. All regression analyses controlled for physicians’ individual, family, and work characteristics. Results: Among respondents (n = 6,000), 40% were affiliated with academic institutions. Physicians with academic affiliations had lower odds than their non-affiliated peers for feeling emotional exhaustion every day (Odds Ratio [OR] 0.87; 95% CI: 0.79–0.96; P <.001) and reported greater career-related satisfaction (0.10–0.14, SE, 0.03, 0.02; P <.001). The odds of feeling burnt out every day were higher for associate professors, (OR 1.57; 95% CI: 1.22–2.04; P <.001) assistant professors, (OR 1.64; 95% CI: 1.28–2.11; P <.001), and instructors (OR 1.72; 95% CI, 1.29–2.29; P <.001), relative to full professors. Conclusions: Our findings contribute to the literature on burnout and career satisfaction by exploring their association with academic affiliation and examining how they vary among different faculty ranks. An academic affiliation may be an essential factor in keeping physicians’ burnout levels lower and career satisfaction higher. It also suggests that policies addressing physician well-being are not “one size fits all” and should consider factors such as academic affiliation, faculty rank and career stage, gender identity, the diversity of available professional opportunities, and institutional and social supports. For instance, department chairs and administrators in medical institutions could protect physicians’ time for academic activities like teaching to help keep burnout lower and career satisfaction higher. © 2022, The Author(s).},
	author_keywords = {Burnout; Career-related satisfaction; Faculty; Medical education; Teaching},
	keywords = {Burnout, Professional; Female; Gender Identity; Humans; Job Satisfaction; Male; Personal Satisfaction; Physicians; Surveys and Questionnaires; United States; administrative personnel; adult; article; burnout; career; controlled study; demography; emotional stress; factor analysis; female; gender identity; human; linear regression analysis; major clinical study; male; Maslach Burnout Inventory; medical education; medical school; physician; satisfaction; social support; wellbeing; job satisfaction; psychology; questionnaire; satisfaction; United States},
	issn = {14726920},
	language = {English},
	type = {Article},
	publication_stage = {Final},
	source = {Scopus},
	note = {Cited by: 9; All Open Access, Gold Open Access, Green Open Access}
}

@ARTICLE{Vilella202126,
	author = {Vilella, Salvador Boix and García, Raquel Barrera and Zarceño, Eva León and Rosa, Miguel Ángel Serrano},
	title = {Conciliación trabajo-familia y salud psicosocial en los inicios del COVID-19 Un estudio piloto con profesores y no profesores},
	year = {2021},
	journal = {Perfiles Educativos},
	volume = {43},
	number = {174},
	pages = {26 – 41},
	doi = {10.22201/iisue.24486167e.2021.174.59993},
	url = {https://www.scopus.com/inward/record.uri?eid=2-s2.0-85126093446&doi=10.22201%2fiisue.24486167e.2021.174.59993&partnerID=40&md5=abc111ff51aeb08b2586276f6bb1c6ac},
	abstract = {The main objective of this pilot study is to analyze the subjects’ work and family reconciliation levels (i.e., family climate, work-family conflicts, positive and negative work-family interaction) taking into consideration the existing psychosocial health variables (stress, burnout, work tension, job satisfaction and mentality towards stress) in order to compare two groups: non-university professors and non-professors. Furthermore, we will examine the relationship between the work-life balance variables and the psychosocial variables. A total of 95 subjects (50 teachers and 45 workers from other groups) participated in this cross-sectional study. The results show that teachers score significantly higher in family climate and in use of skills, and lower in burnout and mentality towards stress. They also reveal that, in both groups, the work-life balance variables correlate with the use of skills, burnout and stress factors. Finally, we discuss these results emphasizing the need to implement effective measures that help improve work, family and personal well-being. © 2021. Perfiles Educativos.All Rights Reserved},
	author_keywords = {Burnout syndrome; Family; Job satisfaction; Stress; Teacher performance; Work},
	issn = {01852698},
	language = {Spanish},
	type = {Article},
	publication_stage = {Final},
	source = {Scopus},
	note = {Cited by: 1; All Open Access, Gold Open Access, Green Open Access}
}

@ARTICLE{Di-Giusto2022,
	author = {Di-Giusto, Cristina and Martín-Palacio, María Eugenia and García-Rodríguez, Marta Soledad and Sánchez-Sánchez, Francisco Javier and De La Fuente-Anuncibay, Raquel and Avilés-Dávila, Andrés Fernando and García-Rodríguez, Cesáreo Gabriel},
	title = {Effective Personality as a Protective Factor in Teachers' Occupational Health},
	year = {2022},
	journal = {International Journal of Environmental Research and Public Health},
	volume = {19},
	number = {5},
	doi = {10.3390/ijerph19052907},
	url = {https://www.scopus.com/inward/record.uri?eid=2-s2.0-85126401561&doi=10.3390%2fijerph19052907&partnerID=40&md5=1c48c37978d338e42118b3c48965c68e},
	abstract = {In recent decades, there has been a growing body of research showing the relationship between teaching work and several health problems, both physical and psychological. Some of these studies relate personal competencies and resources to teachers' occupational health. Based on the construct of Effective Personality, proposed by Martin del Buey, Martín Palacio, and Di Giusto, the aim was to analyse the relationship between the dimensions of the construct and Teachers' Occupational Health. A descriptive cross-sectional design was used. It was based on the application of the Teacher Health Questionnaire (CSD) and the Efficacy Personality Questionnaire-Adults (CPE-A). The sample consisted of 700 non-university teachers aged between 26 and 66 years, M = 47.65 SD = 8.68. Descriptive, correlational, linear regression, and structural equation analyses were carried out. The results confirmed the relationship between the Efficacy Personality construct and Teachers' Occupational Health (r = 0.45 **). In addition, the regression analysis indicated the relevance of each factor of Efficacy Personality in the factors of Teachers' Occupational Health. The variance of Self-efficacy is the most explained by the dimensions of Efficacy Personality (40.2%), with positive relationships. The structural equation analysis confirmed the influence between Efficacy Personality and the factors of Self-Efficacy and Satisfaction, explaining 55.0% of the variance. It is concluded, therefore, that Efficacy Personality has a protective function on Teacher Occupational Health; the higher the Efficacy Personality scores are, the better the results in health gain—Self-efficacy and satisfaction—and the lower the result in health loss—burnout, cognitive affections, musculoskeletal affections, and voice alterations. These results facilitate the design of prevention and intervention programmes for teachers' occupational health, which strengthen and improve personal and socio-affective competencies. © by the authors. Licensee MDPI, Basel, Switzerland.},
	author_keywords = {Effective personality; Occupational health; Satisfaction; Teacher},
	keywords = {Adult; Aged; Cross-Sectional Studies; Educational Personnel; Humans; Middle Aged; Occupational Health; Personality; Protective Factors; School Teachers; health risk; human behavior; regression analysis; teaching; working conditions; adult; aged; article; burnout; controlled study; cross-sectional study; drug efficacy; female; human; linear regression analysis; male; occupational health; personality; questionnaire; satisfaction; self concept; teacher; voice change; middle aged; personality; protection; psychology; school teacher},
	issn = {16617827},
	language = {English},
	type = {Article},
	publication_stage = {Final},
	source = {Scopus},
	note = {Cited by: 1; All Open Access, Gold Open Access, Green Open Access}
}

@ARTICLE{Pace20211,
	author = {Pace, Francesco and Sciotto, Giulia},
	title = {The effect of emotional dissonance and mental load on need for recovery and work engagement among italian fixed-term researchers},
	year = {2021},
	journal = {International Journal of Environmental Research and Public Health},
	volume = {18},
	number = {1},
	pages = {1 – 18},
	doi = {10.3390/ijerph18010099},
	url = {https://www.scopus.com/inward/record.uri?eid=2-s2.0-85098720047&doi=10.3390%2fijerph18010099&partnerID=40&md5=3d5b76ea86c25d56868a8ffdf3777a98},
	abstract = {Although many studies have been conducted to evaluate the risk and protective factors on psychological health among academic staff, little attention has been paid to fixed-term research-ers, the weakest figures in the academic context. By using the Job Demands–Resources model as theoretical framework, we investigated: (1) the role of some job demands (workload, mental load, and emotional dissonance) in predicting the need for recovery; (2) the role of some job resources (independence, career opportunities, and work–life balance) in predicting work engagement; and (3) the moderating role of the contract type (more or less precarious). We focused in particular on emotional dissonance (the discrepancy between emotions that need to be displayed and what is really felt), assuming its unique role in predicting fatigue. Results of structural equation modeling analysis generally supported our hypotheses and highlighted a so far undiscovered path between mental load and work engagement. Specifically, mental load leads to fatigue only indirectly through workload and emotional dissonance, while significantly predicting the absorption and the dedication of fixed-term Italian researchers. The latter relationship was also moderated by the contract type, so that mental load predicts dedication especially among researchers in the most precarious condition. © 2020 by the authors. Licensee MDPI, Basel, Switzerland.},
	author_keywords = {Emotional dissonance; Job insecurity; Job resources; Mental load; Need for recovery; University; Work engagement; Work stress factors},
	keywords = {Burnout, Professional; Emotions; Humans; Italy; Job Satisfaction; Research Personnel; Surveys and Questionnaires; Work Engagement; Workload; Italy; health risk; mental health; psychology; research work; university sector; working conditions; adult; Article; career; conceptual framework; controlled study; emotion; fatigue; female; human; independence; Italian (citizen); life; male; mental load; prediction; structural equation modeling; work engagement; workload; burnout; Italy; job satisfaction; personnel; psychology; questionnaire},
	issn = {16617827},
	language = {English},
	type = {Article},
	publication_stage = {Final},
	source = {Scopus},
	note = {Cited by: 9; All Open Access, Gold Open Access, Green Open Access}
}

@ARTICLE{Deroncele-Acosta2023,
	author = {Deroncele-Acosta, Angel and Gil-Monte, Pedro R. and Norabuena-Figueroa, Roger P. and Gil-LaOrden, Pedro},
	title = {Psychometric Properties of the Spanish Burnout Inventory in University Teachers in Hybrid Education},
	year = {2023},
	journal = {Chronic Stress},
	volume = {7},
	doi = {10.1177/24705470231214950},
	url = {https://www.scopus.com/inward/record.uri?eid=2-s2.0-85178933954&doi=10.1177%2f24705470231214950&partnerID=40&md5=b966312f09074a15db0f06cd9dc5f5fb},
	abstract = {Introduction: The scientific literature argues the urgent need for adequate tools to assess burnout in human service professionals, however, little progress has been made on this in university teachers in hybrid environments, even though after the pandemic, these work scenarios are predominant. Objective: To determine the psychometric properties of invariance between male and female teachers of hybrid education in the Spanish Burnout Inventory (SBI). Method: The anonymous, self-administered SBI was administered to 1060 university teachers in Lima, Peru, from online random sampling. Of the total number of participants, 626 were women (59.1%) and 434 were men (40.9%), with an age range of 22 to 76 years, with a mean of 46.97 and a standard deviation of 10.256. It should be noted that 74.5% of the teachers worked full time. The analysis used the statistical programs AMOS v24, SPSS v26 and R-Project v4.1.2. First, a descriptive analysis of the data was performed, as well as a multivariate normality test of the data. Secondly, confirmatory factor analysis was performed; finally, a factorial invariance test was performed. Results: Cronbach's alpha of the SBI was 0.827, and for each subscale: Enthusiasm toward the job (0.742), Psychological exhaustion (0.889), Indolence (0.819), Guilt (0.816). According to the fit indicators, the confirmatory factor model is adequate. The results supported configural invariance, metric invariance, scalar invariance, and strict invariance in the male and female groups, although further investigation of some items specific to the indolence factor is needed. Conclusion: The SBI is a valid instrument to assess burnout in university teachers in hybrid environments. Studies associated with the SBI focus on its psychometric properties, burnout prevalence, related variables, and literature reviews. The validation of the SBI in various countries and service areas is discussed, as well as future implications for intervention in burnout prevention and mastery. © The Author(s) 2023.},
	author_keywords = {burnout; hybrid education; mental health; psychometric properties; stress; university teachers},
	issn = {24705470},
	language = {English},
	type = {Article},
	publication_stage = {Final},
	source = {Scopus},
	note = {Cited by: 0; All Open Access, Gold Open Access}
}

@ARTICLE{Amer2022,
	author = {Amer, Shaimaa A. A. M. and Elotla, Sally Fawzy and Ameen, Abeer Elsayed and Shah, Jaffer and Fouad, Ahmed Mahmoud},
	title = {Occupational Burnout and Productivity Loss: A Cross-Sectional Study Among Academic University Staff},
	year = {2022},
	journal = {Frontiers in Public Health},
	volume = {10},
	doi = {10.3389/fpubh.2022.861674},
	url = {https://www.scopus.com/inward/record.uri?eid=2-s2.0-85129827872&doi=10.3389%2ffpubh.2022.861674&partnerID=40&md5=9253421c69e6a31b55c0566902b77a6b},
	abstract = {Background: Burnout has been endorsed with serious negative health- and work-related outcomes. This study is aimed to assess the prevalence of burnout and its association with work productivity among academic staff. Methods: This cross-sectional study involved 240 academic staff working at a public university in Egypt. Participants were invited to complete a web-based questionnaire involving basic personal, health, and work-related characteristics. Besides, Maslach Burnout Inventory-Human Services Survey (MBI-HSS) was used to assess occupational burnout dimensions (i.e., emotional exhaustion “EE,” depersonalization “DP,” and personal accomplishment “PA”), while work productivity was assessed with the Health and Work Performance Questionnaire (HPQ). Results: In total, 28% of respondents scored high in EE [95% confidence interval (CI): 22.5–33.8%], 18.3% high in DP (95% CI: 13.8–3.6%), and 88.3% scored low in PA (95% CI: 83.8–91.9%). Seventy percent of respondents scored high in only one burnout dimension, 21.7% scored high in two dimensions, while 7.1% scored high in all three dimensions. Multivariable analysis showed that EE was the only burnout dimension that showed a statistically significant association between absenteeism and presenteeism rates. The absenteeism rates among respondents with moderate and high EE were 2.1 and 3.3 times the rates among those with low EE, respectively. Likewise, the presenteeism rates among respondents with moderate and high EE were 2.4 and 4.7 times the rates among those with low EE, respectively. Conclusions: Academic staff showed a high prevalence of at least one burnout dimension. Moderate and high EE scores were significantly associated with increased productivity loss when compared to low EE. Copyright © 2022 Amer, Elotla, Ameen, Shah and Fouad.},
	author_keywords = {academic staff; burnout; Egypt; emotional exhaustion; occupational; productivity},
	keywords = {Burnout, Professional; Cross-Sectional Studies; Humans; Prevalence; Surveys and Questionnaires; Universities; burnout; cross-sectional study; epidemiology; human; prevalence; psychology; questionnaire; university},
	issn = {22962565},
	language = {English},
	type = {Article},
	publication_stage = {Final},
	source = {Scopus},
	note = {Cited by: 3; All Open Access, Gold Open Access, Green Open Access}
}

@ARTICLE{Silva2021151,
	author = {Silva, Laís Peres and dos Santos, Jonatas Sousa Pires and da Silva, Leice Lima and Cezar, Isabela Santos and de Abreu, Jéssica Santos Dias and de Cerqueira, Viviane Pereira and de Sousa Reis, Israela and Santos, Jamile Rocha and da Mata Costa, Vanda and Meira, Cássio Santana},
	title = {Prevalence of burnout syndrome and associated factors in university professors working in salvador, state of bahia; [Prevalência da síndrome de burnout e fatores associados em professores universitários atuantes na cidade de Salvador, estado da Bahia]},
	year = {2021},
	journal = {Revista Brasileira de Medicina do Trabalho},
	volume = {19},
	number = {2},
	pages = {151 – 156},
	doi = {10.47626/1679-4435-2020-548},
	url = {https://www.scopus.com/inward/record.uri?eid=2-s2.0-85111518208&doi=10.47626%2f1679-4435-2020-548&partnerID=40&md5=d54937ed75f268ba926ccb5863aa5a6d},
	abstract = {Introduction: Burnout syndrome is a phenomenon characterized by chronic emotional exhaustion that can lead to physical, psychological, and social consequences. Because they need to support themselves financially, university professors have accepted increasingly longer working hours and accumulated duties, resulting in greater exposure to factors that may induce the onset of mental disorders such as burnout syndrome. Objectives: This cross-sectional epidemiological study aimed to determine the prevalence of burnout syndrome and predisposing factors in university professors working in Salvador, Brazil. Methods: The sample consisted of 210 participants. The Maslach Burnout Inventory adapted for teachers, the gold standard for detecting burnout syndrome, and a sociodemographic questionnaire were administered to identify variables that may influence the development of burnout. Then, the data were compiled in Excel and analyzed with the aid of GraphPad Prism. Results: The prevalence of burnout was 41% (n = 86). A stratified data analysis showed that being under 40 years of age, being single, being childless, teaching natural sciences, and working at several institutions are risk factors for developing burnout syndrome. Conclusions: The prevalence of burnout syndrome in university professors was 41%. Professors who were young, single, childless, taught natural sciences, and worked at more than one institution were found to be more likely to develop burnout syndrome. © 2021 Associacao Nacional de Medicina do Trabalho. All rights reserved.},
	author_keywords = {Occupational health, faculty; professional burnout; Stress},
	issn = {16794435},
	language = {English},
	type = {Article},
	publication_stage = {Final},
	source = {Scopus},
	note = {Cited by: 6; All Open Access, Gold Open Access, Green Open Access}
}

@ARTICLE{Mayorga2022392,
	author = {Mayorga, Carlos Acosta and Copa, Olga Pampin and Padilla, Carlos Pérez and Padilla, Piedad Acurio},
	title = {Statistical study on the efficacy of an educational alternative to attenuate the manifestations of burnout in university teachers; [Estudio estadístico sobre la eficacia de una alternativa educativa para atenuar las manifestaciones del burnout en profesores universitarios]},
	year = {2022},
	journal = {Investigacion Operacional},
	volume = {43},
	number = {3},
	pages = {392 – 399},
	url = {https://www.scopus.com/inward/record.uri?eid=2-s2.0-85148022735&partnerID=40&md5=c312ff312004e48cec1b25eb23a57b70},
	abstract = {One of the most polemical psychological contents which provoke more disputes among the university professors is the burnout syndrome. Their prevention and treatment are necessary to maintain a labor state with the necessary performance, specifically in the current times of pandemic in the professors that have followed their functions at home. A treatment was designed with the help of psychological therapy and we wanted to determine its effectiveness. For this, we randomly selected professors at the Autonomous Regional University of Los Andes in Ecuador and we formed two groups, one of control and the other one as experimental. We compared the results of a survey for both groups with the employment of the test U of Mann-Whitney and for the effect size we used the coefficient g of Hedges. The results are endorsed in the realization of a quasi-experiment, where it was evidenced that there is a significant difference in the experimental group and a medium effect in its effectiveness. © 2022 Universidad de La Habana. All rights reserved.},
	author_keywords = {burnout; educational alternative; g of Hedges.; test U of Mann-Whitney; university professors},
	issn = {02574306},
	language = {Spanish},
	type = {Article},
	publication_stage = {Final},
	source = {Scopus},
	note = {Cited by: 1}
}

@ARTICLE{Fiorilli2022,
	author = {Fiorilli, Caterina and Barni, Daniela and Russo, Claudia and Marchetti, Vanessa and Angelini, Giacomo and Romano, Luciano},
	title = {Students’ Burnout at University: The Role of Gender and Worker Status},
	year = {2022},
	journal = {International Journal of Environmental Research and Public Health},
	volume = {19},
	number = {18},
	doi = {10.3390/ijerph191811341},
	url = {https://www.scopus.com/inward/record.uri?eid=2-s2.0-85138400135&doi=10.3390%2fijerph191811341&partnerID=40&md5=774c199d2387ded4435f452028553ffc},
	abstract = {Students’ burnout has been widely investigated in recent decades, mainly showing a higher risk for female students across academic levels. To our knowledge, few studies have investigated whether employed students experience higher academic burnout risks. In this regard, previous findings have shown mixed results. The current study investigated the differences in burnout experience based on students’ gender and worker status. We expected to find differences among study groups in their burnout levels. The participants were 494 Italian university students (49.6% female students; 49.4% working students) who completed the short version of the Burnout Assessment Tool Core dimensions (BAT-C). Firstly, we investigated the BAT-C measurement invariance across gender and worker status subgroups. Secondly, a multivariate analysis of variance (MANOVA) showed significant gender differences in burnout levels. Specifically, female students showed higher levels of exhaustion, cognitive impairment, and emotional impairment than male students. Nevertheless, no interactive effects between gender and worker status were observed in the current sample. To sum up, gender is a key factor for understanding several BAT symptoms, and it should be considered by academic staff interested in preventing burnout at university and its dropout consequences. © 2022 by the authors.},
	author_keywords = {burnout; gender; university students; well-being; working students},
	keywords = {Burnout, Professional; Burnout, Psychological; Female; Humans; Male; Organizations; Students; Surveys and Questionnaires; Universities; female; gender role; quality of life; student; university sector; working conditions; adult; Article; Burnout Assessment Tool Core Symptoms short version; cognitive defect; controlled study; emotional disorder; employment status; exhaustion; female; gender; human; Italian (citizen); male; multivariate analysis of variance; risk factor; school dropout; sex difference; stress assessment; student burnout; university student; wellbeing; working student; burnout; epidemiology; organization; psychology; questionnaire; student; university},
	issn = {16617827},
	language = {English},
	type = {Article},
	publication_stage = {Final},
	source = {Scopus},
	note = {Cited by: 12; All Open Access, Gold Open Access}
}

@ARTICLE{Doyle2021,
	author = {Doyle, Jamie M. and Morone, Natalia E. and Proulx, Chelsea N. and Althouse, Andrew D. and Rubio, Doris M. and Thakar, Maya S. and Murrell, Audrey J. and White, Gretchen E.},
	title = {The impact of the COVID-19 pandemic on underrepresented early-career PhD and physician scientists},
	year = {2021},
	journal = {Journal of Clinical and Translational Science},
	volume = {5},
	number = {1},
	doi = {10.1017/cts.2021.851},
	url = {https://www.scopus.com/inward/record.uri?eid=2-s2.0-85115296147&doi=10.1017%2fcts.2021.851&partnerID=40&md5=8aeab607a84feaa8f2103c928bd7788d},
	abstract = {Underrepresented minorities have higher attrition from the professoriate and have experienced greater negative impacts of the COVID-19 pandemic. The purpose of this study was to compare the impact of COVID-19 on the lives of 196 early-career physician-scientists versus PhD researchers who are underrepresented in biomedical research. Participants in the Building Up study answered questions on the impact of the COVID-19 pandemic on their personal and professional lives, and a mixed-methods approach was used to conduct the analysis. While most participants experienced increases in overall stress (72% of PhD researchers vs 76% of physician-scientists), physician-scientists reported that increased clinical demands, research delays, and the potential to expose family members to SARS-CoV-2 caused psychological distress, specifically. PhD researchers, more than physician-scientists, reported increased productivity (27% vs 9%), schedule flexibilities (49% vs 25%), and more quality time with friends and family (40% vs 24%). Future studies should consider assessing the effectiveness of programs addressing COVID-19-related challenges experienced by PhD researchers and physician-scientists, particularly those from underrepresented backgrounds. ©},
	author_keywords = {biomedical research workforce; career development; COVID-19; diversity; intervention; physician-scientists},
	keywords = {adult; anxiety disorder; Article; Asian; Black person; career; Caucasian; comparative study; concentration loss; coronavirus disease 2019; demographics; distress syndrome; employment; female; financial stress; Hispanic; human; interrater reliability; male; motivation; neuropathology; pandemic; personal experience; physician; productivity; professional burnout; qualitative analysis; quantitative analysis; reasoning; scientist; thematic analysis},
	issn = {20598661},
	language = {English},
	type = {Article},
	publication_stage = {Final},
	source = {Scopus},
	note = {Cited by: 14; All Open Access, Gold Open Access, Green Open Access}
}

@ARTICLE{Salomova20207984,
	author = {Salomova, F.I. and Akhmadalieva, N.O. and Sharipova, S.A. and Toshmatova, G.O. and Yarmukhamedova, N.F. and Mirsagatova, M.R.},
	title = {Psychoemotional state of the universities’ teaching staff in Uzbekistan},
	year = {2020},
	journal = {Indian Journal of Forensic Medicine and Toxicology},
	volume = {14},
	number = {4},
	pages = {7984 – 7994},
	doi = {10.37506/ijfmt.v14i4.12906},
	url = {https://www.scopus.com/inward/record.uri?eid=2-s2.0-85100203939&doi=10.37506%2fijfmt.v14i4.12906&partnerID=40&md5=22e4e196962a8fd3b7992c18f0671c49},
	abstract = {The results of assessing the psychophysiological state of modern teachers of Uzbekistan leading universities as the basis for the preventive measures development to maintain their health are presented. It is shown that the teachers’ cardiovascular system (CVS) functional state during the working day basically does not go beyond physiological fluctuations, and the functional state of the central nervous system is characterized by a decrease in the quality of the work performed. Revealed a high frequency of emotional burnout (EB) signs in teaching staff in comparison with the administrative and technical employees of universities; the average statistical indicators of the signs of the teaching staff of different universities do not have statistically significant differences. The average level frequency of emotional exhaustion among the teaching staff members is 52-60%, a high level of personal achievement reduction-44-50%; the average level of depersonalization is 22-40%. For the EB signs frequency, the work experience at the university matters; at the beginning of the academic year, emotional burnout indicators are less pronounced than at the end. © 2020, Institute of Medico-Legal Publications. All rights reserved.},
	author_keywords = {Psychophysiological state; University teachers},
	keywords = {achievement; adult; apathy; Article; blood pressure; breathing rate; burnout; cardiovascular system; central nervous system; depersonalization; depression; diastolic blood pressure; emotion; emotional stress; fatigue; female; frustration; functional status; functional status assessment; heart rate; human; human experiment; male; microclimate; prevalence; psychologic assessment; psychophysiologic assessment; pulse rate; questionnaire; risk factor; room ventilation; systolic blood pressure; task performance; teacher; work experience},
	issn = {09739122},
	language = {English},
	type = {Article},
	publication_stage = {Final},
	source = {Scopus},
	note = {Cited by: 0; All Open Access, Hybrid Gold Open Access}
}

@ARTICLE{Tsybuliak2023,
	author = {Tsybuliak, Natalia and Suchikova, Yana and Shevchenko, Liudmyla and Popova, Anastasia and Kovachev, Serhii and Hurenko, Olha},
	title = {Burnout dynamic among Ukrainian academic staff during the war},
	year = {2023},
	journal = {Scientific Reports},
	volume = {13},
	number = {1},
	doi = {10.1038/s41598-023-45229-6},
	url = {https://www.scopus.com/inward/record.uri?eid=2-s2.0-85174637476&doi=10.1038%2fs41598-023-45229-6&partnerID=40&md5=fdaccc2b76e14ad3c7c490fa99149efd},
	abstract = {This study examined burnout dynamics among Ukrainian academic staff during the full-scale war. A cross-sectional study was conducted twice: the first wave in July 2022 and the second in January 2023. To assess the burnout syndrome as the final outcome, the self-reported Maslach Burnout Inventory-Human Services adapted for socioeconomic professions by Vodopyanova was used and correlated with different characteristics. The results showed a significant positive trend in emotional exhaustion among Ukrainian academic staff, with females being more sensitive to war-related factors. The results demonstrate that prolonged stressful situations associated with the ongoing war and constant changes in professional conditions lead to significant depersonalization dynamics among academic staff of both sexes. For male academic staff, factors such as age and academic position become less significant for depersonalization. However, university relocation and migration processes were significant factors affecting female academic staff’s' perception of effectiveness and accomplishment in their professional activities. The alarming dynamic of burnout levels detected among Ukrainian academic staff urges the national and institutional levels to take prompt actions to enhance the academic staff’s mental health in the workplace for preserving not only the quality of higher education, but also human capital in war times for postwar recovery in Ukraine. © 2023, Springer Nature Limited.},
	keywords = {Burnout, Professional; Burnout, Psychological; Cross-Sectional Studies; Female; Humans; Male; Self Report; Surveys and Questionnaires; Workplace; burnout; cross-sectional study; epidemiology; female; human; male; professional burnout; psychology; questionnaire; self report; workplace},
	issn = {20452322},
	language = {English},
	type = {Article},
	publication_stage = {Final},
	source = {Scopus},
	note = {Cited by: 4; All Open Access, Gold Open Access, Green Open Access}
}

@ARTICLE{González-Rico2022,
	author = {González-Rico, Pablo and Guerrero-Barona, Eloísa and Chambel, Maria José and Guerrero-Molina, Mónica},
	title = {Well-Being at Work: Burnout and Engagement Profiles of University Workers},
	year = {2022},
	journal = {International Journal of Environmental Research and Public Health},
	volume = {19},
	number = {23},
	doi = {10.3390/ijerph192315436},
	url = {https://www.scopus.com/inward/record.uri?eid=2-s2.0-85143705279&doi=10.3390%2fijerph192315436&partnerID=40&md5=107b57f863bb0f4ec418e91078c98439},
	abstract = {The main objective of this study is to analyze well-being at work, considering burnout and engagement distributed in profiles, and to observe how they relate to well-being outside work. The data came from a representative sample of workers (n = 565) at the University of Extremadura (Spain), both teaching and research academic staff (TRAS) and service and administrative staff (SAS). We performed the data analysis by using latent profile analysis, and the results show evidence that workers from both groups were distributed across four profiles. As expected, we verified that workers in the profile with high burnout and low engagement had lower well-being outside work than workers in the profile with high engagement and low burnout. We also observed that engagement mitigated the negative effects of burnout on workers in profiles with moderate levels of burnout, who showed better well-being outside work when they had higher engagement. These differences are discussed, and their practical implications and suggestions for future research are provided. © 2022 by the authors.},
	author_keywords = {burnout; engagement; happiness; satisfaction with life; well-being},
	keywords = {Burnout, Professional; Burnout, Psychological; Humans; Job Satisfaction; Organizations; Surveys and Questionnaires; Universities; Spain; future prospect; life satisfaction; public health; university sector; working conditions; workplace; administrative personnel; article; burnout; controlled study; data analysis; happiness; human; major clinical study; satisfaction; Spain; teaching; university staff; wellbeing; epidemiology; job satisfaction; organization; questionnaire; university},
	issn = {16617827},
	language = {English},
	type = {Article},
	publication_stage = {Final},
	source = {Scopus},
	note = {Cited by: 2; All Open Access, Gold Open Access, Green Open Access}
}

@ARTICLE{O'Brien2023,
	author = {O'Brien, Lisa and Tighe, Josephine and Doroud, Nastaran and Barradell, Sarah and Dowling, Leah and Pranata, Adrian and Ganderton, Charlotte and Lovell, Robin and Hughes, Roger},
	title = {“Burnout felt inevitable”: Experiences of university staff in educating the nursing and allied health workforce during the first COVID-19 waves},
	year = {2023},
	journal = {Frontiers in Public Health},
	volume = {11},
	doi = {10.3389/fpubh.2023.1082325},
	url = {https://www.scopus.com/inward/record.uri?eid=2-s2.0-85147830712&doi=10.3389%2ffpubh.2023.1082325&partnerID=40&md5=bec7b9e59933077bd4367ebb48d671b7},
	abstract = {Introduction: Maintaining progress in the face of looming burnout during the first 2 years of the COVID-19 pandemic was crucial for the health workforce, including those educating the next generation of health professionals. The experiences of students and healthcare practitioners have been explored to a greater degree than the experiences of university-based health professional educators. Methods: This qualitative study examined the experiences of nursing and allied health academics at an Australian University during COVID-19 disruptions in 2020 and 2021 and describes the strategies that academics and/or teams implemented to ensure course continuity. Academic staff from nursing, occupational therapy, physiotherapy, and dietetics courses at Swinburne University of Technology, Australia provided narratives regarding the key challenges and opportunities they faced. Results: The narratives highlighted the strategies generated and tested by participants amidst rapidly changing health orders and five common themes were identified: disruption; stress; stepping up, strategy and unexpected positives, lessons, and legacy impacts. Participants noted challenges related to student engagement in online learning and ensuring the acquisition of discipline-specific practical skills during periods of lock-down. Staff across all disciplines reported increased workload associated with converting teaching to on-line delivery, sourcing alternative fieldwork arrangements, and dealing with high levels of student distress. Many reflected on their own expertise in using digital tools in teaching and their beliefs about the effectiveness of distance teaching for health professional training. Ensuring students were able to complete required fieldwork hours was particularly challenging due to constantly changing public health orders and conditions and staffing shortages at health services. This was in addition to illness and isolation requirements further impacting the availability of teaching associates for specialist skills classes. Discussion: Solutions such as remote and blended learning telehealth, and simulated placements were rapidly implemented in some courses especially where fieldwork could not be rescheduled or amended at the health settings. The implications and recommendations for educating and ensuring competence development in the health workforce during times when usual teaching methods are disrupted are discussed. Copyright © 2023 O'Brien, Tighe, Doroud, Barradell, Dowling, Pranata, Ganderton, Lovell and Hughes.},
	author_keywords = {allied health; COVID-19; education; nursing; pandemic; workforce},
	keywords = {Australia; Burnout, Psychological; Communicable Disease Control; COVID-19; Health Workforce; Humans; Pandemics; Universities; Australia; communicable disease control; human; pandemic; university},
	issn = {22962565},
	language = {English},
	type = {Article},
	publication_stage = {Final},
	source = {Scopus},
	note = {Cited by: 1; All Open Access, Gold Open Access, Green Open Access}
}

@ARTICLE{Li2022282,
	author = {Li, Yuling and Xue, Tao and Jin, Jeff and Wu, Hanjing Emily and Dong, Yan and Zhen, Shiqian and He, Shu-Chang and Zhang, Xiang Yang},
	title = {Interaction between the BDNF gene rs16917237 polymorphism and job stress on job burnout of Chinese university teachers},
	year = {2022},
	journal = {Journal of Affective Disorders},
	volume = {309},
	pages = {282 – 288},
	doi = {10.1016/j.jad.2022.04.135},
	url = {https://www.scopus.com/inward/record.uri?eid=2-s2.0-85129365617&doi=10.1016%2fj.jad.2022.04.135&partnerID=40&md5=32b3b56880db5d3b506aa688dbc23ce8},
	abstract = {Background: Job burnout is related to both environmental and genetic factors. However, previous studies on job burnout in teachers have mainly focused on potential stressors in the environment, while ignoring genetic factors. Brain-derived neurotrophic factor (BNDF) may be a pathogenic factor involved in burnout symptoms. Therefore, this study further investigated the relationship between the BNDF gene polymorphism, job stress and job burnout in Chinese university teachers. Methods: Using a cross-sectional design, 361 faculty and staff members from a university in Beijing were enrolled. Job stress was measured with the Work Stress Scale. Job burnout was measured by the Chinese version of the Maslach Burnout Inventory which has three dimensions, namely emotional exhaustion (EE), cynicism (CY), and reduced personal accomplishment (PA). The BDNF gene rs16917237 polymorphism was genotyped in all participants. Results: CY score was associated with education level (p < 0.01), and PA score was associated with age (p < 0.05). Job stress was positively correlated with EE (r = 0.776), CY (r = 0.457), and PA (r = 0.163) (all p < 0.01). After controlling for gender, age and education level, the BDNF gene rs16917237 polymorphism did not affect job burnout, but it interacted with job stress to influence EE and CY (both p < 0.05), indicating that individuals with TT genotype were more susceptible to higher levels of job stress, resulting in job burnout symptoms. Conclusions: Our results suggest that the BDNF gene rs16917237 TT genotype may be a risk factor for job burnout in Chinese university teachers. © 2022},
	author_keywords = {BDNF (brain-derived neurotrophic factor gene); Gene-by-environment interaction; Job burnout; Job stress; rs16917237},
	keywords = {Brain-Derived Neurotrophic Factor; Burnout, Professional; China; Cross-Sectional Studies; Humans; Job Satisfaction; Occupational Stress; Polymorphism, Genetic; Surveys and Questionnaires; Universities; brain derived neurotrophic factor; brain derived neurotrophic factor; adult; Article; burnout; controlled study; cross-sectional study; DNA polymorphism; educational status; emotional stress; female; genetic association; genetic polymorphism; genotype environment interaction; human; job stress; major clinical study; male; Maslach Burnout Inventory; physical examination; questionnaire; single nucleotide polymorphism; teacher; China; genetics; job satisfaction; psychology; university},
	issn = {01650327},
	coden = {JADID},
	language = {English},
	type = {Article},
	publication_stage = {Final},
	source = {Scopus},
	note = {Cited by: 1}
}

@ARTICLE{Gómez Domínguez2022,
	author = {Gómez Domínguez, Valentina and Gómez Domínguez, M. Teresa and Sánchez Pujalte, Laura and Navarro Mateu, Diego},
	title = {The impact of COVID-19. Psychosocial risks on non-university teachers; [IMPACTO DEL COVID-19 Los riesgos psicosociales en docentes no universitarios]},
	year = {2022},
	journal = {Human Review. International Humanities Review / Revista Internacional de Humanidades},
	volume = {11},
	doi = {10.37467/revhuman.v11.4233},
	url = {https://www.scopus.com/inward/record.uri?eid=2-s2.0-85144905848&doi=10.37467%2frevhuman.v11.4233&partnerID=40&md5=22f33ffe402bebf3edb9ce9e7875a0fe},
	abstract = {Objective: To analyse the psychosocial risks suffered by teachers during the pandemic. Method: Descriptive analysis, correlations and comparison of means. Sample: 265 non-university teachers. Instruments: Validated questionnaire extracted from UNIPSICO Battery, Burnout Assessment-BAT and Job Insecurity Scale and ad-hoc questionnaire to measure resources, information, measures and impact. Results: Inequity followed by overload are the biggest risks. Perceived lack of organisational justice, role and interpersonal conflict, increased workload. High social support. Insufficient resources, information and measures and moderate-high impact on their professional performance. Non-significant values for burnout and health. © GKA Ediciones, authors.},
	author_keywords = {Burnout; COVID-19; Psychosocial risks; Stress; Teachers},
	issn = {26959623},
	language = {Spanish},
	type = {Article},
	publication_stage = {Final},
	source = {Scopus},
	note = {Cited by: 1; All Open Access, Bronze Open Access}
}

@ARTICLE{Brondino2022,
	author = {Brondino, Margherita and Signore, Fulvio and Zambelli, Agnese and Ingusci, Emanuela and Pignata, Silvia and Manuti, Amelia and Giancaspro, Maria Luisa and Falco, Alessandra and Girardi, Damiano and Guglielmi, Dina and Depolo, Marco and Loera, Barbara and Converso, Daniela and Viotti, Sara and Bruno, Andreina and Gilardi, Silvia and Cortini, Michela and Pace, Francesco and Capone, Vincenza and Platania, Silvia and Zito, Margherita and Pasini, Margherita and Miglioretti, Massimo and Dell’aversana, Giuseppina and Carrus, Giuseppe and Spagnoli, Paola},
	title = {A New Academic Quality at Work Tool (AQ@workT) to Assess the Quality of Life at Work in the Italian Academic Context},
	year = {2022},
	journal = {International Journal of Environmental Research and Public Health},
	volume = {19},
	number = {6},
	doi = {10.3390/ijerph19063724},
	url = {https://www.scopus.com/inward/record.uri?eid=2-s2.0-85126866151&doi=10.3390%2fijerph19063724&partnerID=40&md5=79a8c7a82416f4bd845220dd6694cc01},
	abstract = {The present study provides evidence for a valid and reliable tool, the Academic Quality at Work Tool (AQ@workT), to investigate the quality of life at work in academics within the Italian university sector. The AQ@workT was developed by the QoL@Work research team, namely a group of expert academics in the field of work and organizational psychology affiliated with the Italian Association of Psychologists. The tool is grounded in the job demands-resources model and its psychometric properties were assessed in three studies comprising a wide sample of lecturers, researchers, and professors: a pilot study (N = 120), a calibration study (N = 1084), and a validation study (N = 1481). Reliability and content, construct, and nomological validity were supported, as well as measurement invariance across work role (researchers, associate professors, and full professors) and gender. Evidence from the present study shows that the AQ@workT represents a useful and reliable tool to assist university management to enhance quality of life, to manage work-related stress, and to mitigate the potential for harm to academics, particularly during a pandemic. Future studies, such as longitudinal tests of the AQ@workT, should test predictive validity among the variables in the tool. © 2022 by the authors. Licensee MDPI, Basel, Switzerland.},
	author_keywords = {Academic teaching staff; Assessment tool; Job demands-resources model; Quality of life in academia; Validation},
	keywords = {Humans; Italy; Pilot Projects; Quality of Life; Reproducibility of Results; Surveys and Questionnaires; Italy; psychology; quality of life; Academic Quality at Work Tool; anxiety; Article; burnout; clinical assessment tool; competition; controlled study; coronavirus disease 2019; exhaustion; human; Italian (citizen); job satisfaction; job stress; major clinical study; mental health; pandemic; pilot study; psychologist; psychology; psychometry; quality of life; reliability; responsibility; risk factor; teaching; validation process; validity; Italy; questionnaire; reproducibility},
	issn = {16617827},
	language = {English},
	type = {Article},
	publication_stage = {Final},
	source = {Scopus},
	note = {Cited by: 9; All Open Access, Gold Open Access}
}

@ARTICLE{de Souza2023,
	author = {de Souza, Maira Cazeto Lopes and Carballo, Fábio Peron and de Lucca, Sérgio Roberto},
	title = {Psychosocial factors and Burnout Syndrome in Basic Education teachers; [FATORES PSICOSSOCIAIS E SÍNDROME DE BURNOUT EM PROFESSORES DA EDUCAÇÃO BÁSICA]; [Factores psicosociales y síndrome de burnout en profesores de la enseñanza básica]},
	year = {2023},
	journal = {Psicologia Escolar e Educacional},
	volume = {27},
	doi = {10.1590/2175-35392023-235165},
	url = {https://www.scopus.com/inward/record.uri?eid=2-s2.0-85158950700&doi=10.1590%2f2175-35392023-235165&partnerID=40&md5=f272aa61fa5b1cb6fab6184dc0f0f281},
	abstract = {Burnout Syndrome is a disease resulting from chronic stress at work that affects workers from different areas, including teachers. This is a systematic review study with the objective of verifying the association between psychosocial factors at work (PFW) and burnout in basic school teachers. Articles from the PubMed, Scielo and Capes Journals databases, published between 2014 and 2018, that used the Maslach Burnout Inventory in the burnout evaluation were analyzed. The results showed a variable prevalence of burnout among teachers. In addition to infrastructure problems, high work demands, lack of autonomy, poor quality of relationships and physical and psychological violence experienced in schools were the main risk factors for burnout. It is suggested to consider the psychosocial and organizational factors of work in the prevention actions of Burnout Syndrome © 2023, Psicologia Escolar e Educacional.All Rights Reserved.},
	author_keywords = {basic school; burnout; teachers},
	issn = {14138557},
	language = {English},
	type = {Article},
	publication_stage = {Final},
	source = {Scopus},
	note = {Cited by: 0; All Open Access, Gold Open Access}
}

@ARTICLE{Makhdoom2022,
	author = {Makhdoom, Irsa Fatima and Malik, Najma Iqbal and Atta, Mohsin and Malik, Nudra and Qureshi, Madeeha Gohar and Shahid, Muhammad and Tang, Kun},
	title = {When workaholism is negatively associated with burnout: A moderated mediation},
	year = {2022},
	journal = {Frontiers in Public Health},
	volume = {10},
	doi = {10.3389/fpubh.2022.968837},
	url = {https://www.scopus.com/inward/record.uri?eid=2-s2.0-85141344234&doi=10.3389%2ffpubh.2022.968837&partnerID=40&md5=ee798f4d7ce7dc23d900aafec9a75235},
	abstract = {Aim: Previous theory and research postulate that workaholism is one of the important factors that contribute to burnout. The present study aimed to analyze the role of psychological capital as a mediator between the two. Moreover, the study examined the moderating role in the stated mediated relationship. Methods: The researchers approached a sample of university teachers (N = 1,008) including both male (n = 531) and female (n = 477) university teachers by using a multi-stage random sampling technique. For this purpose, DUWAS-10 Oldenburg Burnout Inventory, Challenging Job Demands Scale, and Anila PsyCap Scale were applied to measure workaholism, burnout, challenging job demands, and PsyCap, respectively. The data obtained from the sample was subjected to analysis by using Model 14 of Process Macro by Hayes. Results: The results confirmed the mediating role of PsyCap and moderating role of time pressure and cognitive demands in the relationship of the two variables. The results concluded that workaholism is not directly related to burnout rather the negative relationship existed through psychological capital, and the mediated relationship was stronger for the university employees who were to face a higher level of challenging job demands including cognitive demands and time pressure. Conclusion: Burnout is an occupational health problem that causes devastating effects on both the employees as well as to the organizational economy. Improving personal resources might help the negative relationship between workaholism and burnout in higher education institutions in the country. Copyright © 2022 Makhdoom, Malik, Atta, Malik, Qureshi, Shahid and Tang.},
	author_keywords = {burnout; cognitive demands; moderated mediation; PsyCap; social load; time pressure; university teachers; workaholism},
	keywords = {Burnout, Professional; Female; Humans; Male; Negotiating; Surveys and Questionnaires; Universities; burnout; epidemiology; female; human; interpersonal communication; male; psychology; questionnaire; university},
	issn = {22962565},
	language = {English},
	type = {Article},
	publication_stage = {Final},
	source = {Scopus},
	note = {Cited by: 2; All Open Access, Gold Open Access, Green Open Access}
}

@ARTICLE{Zhen2024373,
	author = {Zhen, Mo and Liu, Qian},
	title = {The influence of professional mission on the professional quality of college teachers: The intermediary role of job burnout and the regulating role of social support},
	year = {2024},
	journal = {Nurture},
	volume = {18},
	number = {2},
	pages = {373 – 393},
	doi = {10.55951/nurture.v18i2.626},
	url = {https://www.scopus.com/inward/record.uri?eid=2-s2.0-85191018683&doi=10.55951%2fnurture.v18i2.626&partnerID=40&md5=190ff6c975f5170d844e6afd656a4115},
	abstract = {Purpose: This study seeks to explore the influence of a professional mission on university teachers specifically examining the mediating role of job burnout and the moderating impact of social support. Design/Methodology/Approach: Data from university teachers were collected for this study using a questionnaire survey method and the results were carefully analysed using the relevant statistical techniques. Findings: The study finds a positive relationship between a strong professional mission and high professional quality in university teachers. Job burnout and social support serve as intermediaries and regulators. Increased burnout weakens the mission's influence while reduced burnout correlates with enhanced professional quality. A strong social network enhances a professional mission's beneficial effects. Conclusion: This study explores the relationship between a professional mission and university professors highlighting the mediating effects of social support and job burnout. The findings offer valuable insights for improving educational quality and supporting teachers' personal growth. This research significantly contributes to understanding key factors in the career development of college teachers, providing enlightening perspectives for educators and policymakers. Limitations/Significance: This study ignores personal variables in favour of examining only the effects of professional missions on university teachers' professional development. Observations and interviews are two unique methodologies that are necessary for a thorough understanding relying solely on surveys may introduce subjectivity. Practical Significance: Findings guide institutions and policymakers to boost education quality by supporting teachers' professional development through training and social support and addressing burnout. Contributions to the Literature: The study fills gaps by confirming the beneficial influence of professional missions on the careers of teachers and guiding the improvement of education. © 2024 by the authors.},
	author_keywords = {College teachers; Intermediary role of job burnout; Professional quality; Professional sense of professional mission; Social support},
	issn = {19941625},
	language = {English},
	type = {Article},
	publication_stage = {Final},
	source = {Scopus},
	note = {Cited by: 0; All Open Access, Hybrid Gold Open Access}
}

@ARTICLE{Chiem2022208,
	author = {Chiem, Jennifer and Libaw, Justin and Ehie, Odinakachukwu},
	title = {Diversity of anesthesia workforce - Why does it matter?},
	year = {2022},
	journal = {Current Opinion in Anaesthesiology},
	volume = {35},
	number = {2},
	pages = {208 – 214},
	doi = {10.1097/ACO.0000000000001113},
	url = {https://www.scopus.com/inward/record.uri?eid=2-s2.0-85125964584&doi=10.1097%2fACO.0000000000001113&partnerID=40&md5=1ae0dd1d714a7bb60b77d6f8c8475db6},
	abstract = {Purpose of reviewAlthough recent census demonstrates that women comprise 50.8% and ethnic minority groups collectively consist of 42.1% of the US population, the field of anesthesiology still demonstrates disparity in representation and health outcomes across race, ethnicity, and gender. In addition, the growing percentage of people that identify as lesbian, gay, bisexual, transgender, and queer (LGBTQ) compounded with limited representation among providers of their care can augment existing disparate outcomes within this community.Recent findingsCompared to male colleagues, women physicians across all specialties have a decreased likelihood of professorship as well as equitable pay and leadership roles. Additionally, a 2019 study of anesthesia residents across race and ethnicity within the Accreditation Council for Graduate Medical Education established that whites were 58.9%, Asians were 24.7%, Hispanics were 7.8%, Blacks were 5.9%, multiracial groups were 3.8%, and Native Americans were 0.3% of the total 6272 residents. In a survey of members of the American Society of Anesthesiologists, self-identification as part of the sexual and gender minoritycommunity was independently associated with an increased risk of burnout. Furthermore, teams with higher diversity in cognitive styles solve problems more efficiently.SummaryTo achieve an optimized quality of healthcare, anesthesiologists and other providers should be a reflection of the communities they serve, including women, people of color, and LGBTQ. In this way, there is an increased likelihood of empathy, effective communication, and insightful perspectives on how to bridge the gap in health equity. A diverse lens is essential to ensure grassroots efforts lead to lasting transformational change. © 2022 Lippincott Williams and Wilkins. All rights reserved.},
	author_keywords = {diversity; equity; health equity; inclusivity; recruitment; retention},
	keywords = {Anesthesia; Anesthesiology; Ethnicity; Female; Humans; Male; Minority Groups; Workforce; accreditation; adult; American Indian; anesthesia; anesthesiologist; Asian; Black person; burnout; Caucasian; empathy; ethnic group; ethnicity; female; female physician; health care quality; health equity; human; leadership; LGBTQIA+ people; male; medical education; resident; review; workforce; anesthesiology; minority group},
	issn = {09527907},
	coden = {COAEE},
	language = {English},
	type = {Review},
	publication_stage = {Final},
	source = {Scopus},
	note = {Cited by: 7}
}

@ARTICLE{Morava2023,
	author = {Morava, Anisa and Sui, Anna and Ahn, Joshua and Sui, Wuyou and Prapavessis, Harry},
	title = {Lessons from zoom-university: Post-secondary student consequences and coping during the COVID-19 pandemic—A focus group study},
	year = {2023},
	journal = {PLoS ONE},
	volume = {18},
	number = {3 March},
	doi = {10.1371/journal.pone.0281438},
	url = {https://www.scopus.com/inward/record.uri?eid=2-s2.0-85150311144&doi=10.1371%2fjournal.pone.0281438&partnerID=40&md5=8988fa271cc4333322d17eb456ed6c99},
	abstract = {The COVID-19 pandemic dramatically altered the model of university education. However, the most salient challenges associated with online learning, how university students are coping with these challenges, and the impact these changes have had on students’ communities of learning remain relatively unexplored. Changes to the learning environment have also disrupted existing communities of learning for both lower and upper-year students. Hence, the purpose of our study was to explore how: (1) academic and personal/interpersonal challenges as a result of COVID-19; (2) formal and informal strategies used to cope with these academic and non-academic challenges; (3) and services or resources provided by the institution, if any, affected students’ communities of learning. Six focus groups of 5–6 students were conducted, with two focus groups specifically dedicated to upper and lower year students. Questions related to academic and interpersonal challenges, formal and informal coping strategies, and access to/use of university services/resources were posed. Common challenges included poor accommodation from professors and administrators; burnout from little separation school and personal life; lack of support for students transitioning out of university; and difficulties forming and maintaining social networks. These findings suggest the importance of fostering communities of learning informally and formally at universities beyond the pandemic context. Copyright: © 2023 Morava et al. This is an open access article distributed under the terms of the Creative Commons Attribution License, which permits unrestricted use, distribution, and reproduction in any medium, provided the original author and source are credited.},
	keywords = {Adaptation, Psychological; COVID-19; Focus Groups; Humans; Pandemics; Students; Universities; academic achievement; administrative personnel; Article; community; controlled study; coping behavior; coronavirus disease 2019; e-learning; education; female; human; interpersonal stress; learning; learning environment; male; pandemic; peer group; resource allocation; social network; student; student burnout; undergraduate education; university; coping behavior; epidemiology; information processing; pandemic; student},
	issn = {19326203},
	coden = {POLNC},
	language = {English},
	type = {Article},
	publication_stage = {Final},
	source = {Scopus},
	note = {Cited by: 2; All Open Access, Gold Open Access, Green Open Access}
}

@ARTICLE{Matias2023537,
	author = {Matias, Aline Bicalho and Falcão, Márcia Thereza Couto and Grosseman, Suely and Gonçalves, Ana Claudia Camargo and da Silva, Andréa Tenório Correia},
	title = {The COVID-19 pandemic and teachers’ work: perceptions of teachers from a public university in the state of São Paulo, Brazil; [A pandemia da COVID-19 e o trabalho docente: percepções de professores de uma universidade pública no estado de São Paulo, Brasil]},
	year = {2023},
	journal = {Ciencia e Saude Coletiva},
	volume = {28},
	number = {2},
	pages = {537 – 546},
	doi = {10.1590/1413-81232023282.11972022},
	url = {https://www.scopus.com/inward/record.uri?eid=2-s2.0-85146402519&doi=10.1590%2f1413-81232023282.11972022&partnerID=40&md5=c3675106de70cde03b25cbaee359eab7},
	abstract = {The COVID-19 pandemic required the restructuring of educational models, including the rapid transition from face-to-face to remote education. The aim of this qualitative research was to understand the effect of the COVID-19 pandemic on undergraduate professors’ work and health at a public university in the state of São Paulo. Semi-structured interviews were conduct-ed with 17 undergraduate faculty of humanities, biological and exact sciences form August to Sep-tember 2020. The interviews were recorded and transcribed. From the content analysis, four the-matic categories emerged: (1) changes in the work routine and their impacts, including adjustment to remote work and the difficulties in establishing boundaries between work and their personal life; (2) changes in the dynamics between faculty and students and the possibility of rethinking teaching practice; (3) the relationship between faculty and the university with emphasis on the deci-sion-making process, support for the transition to remote teaching, and concerns about the quality of teaching; and (4) anguish and fears related to the pandemic that added to the set of work-re-lated stressors. Our findings showed that actions towards the communicational dynamics, as well as actions towards faculties’ mental health should be implemented. © 2023, Associacao Brasileira de Pos - Graduacao em Saude Coletiva. All rights reserved.},
	author_keywords = {COVID-19; Faculty; Learning; Online learning},
	keywords = {Brazil; COVID-19; Faculty; Humans; Pandemics; Universities; adult; anxiety; Article; Brazil; burnout; content analysis; coronavirus disease 2019; decision making; depression; e-learning; e-mail; education; faculty learning; fear; female; human; job security; learning; leisure; male; medical school; mental health; middle aged; pandemic; perception; qualitative research; quantitative study; semi structured interview; social support; socioeconomics; teacher; teaching; telecommuting; thematic analysis; transitional care; undergraduate education; work; workload; epidemiology; psychology; university},
	issn = {14138123},
	language = {English},
	type = {Article},
	publication_stage = {Final},
	source = {Scopus},
	note = {Cited by: 2; All Open Access, Gold Open Access}
}

@ARTICLE{Podstawski2022111,
	author = {Podstawski, Robert and Żurawik, Marta and Borysławski, Krzysztof and Omelan, Aneta Anna and Tsos, Anatolii},
	title = {Working conditions of physical education teachers in European higher education institutions},
	year = {2022},
	journal = {Physical Activity Review},
	volume = {10},
	number = {2},
	pages = {111 – 126},
	doi = {10.16926/PAR.2022.10.26},
	url = {https://www.scopus.com/inward/record.uri?eid=2-s2.0-85133023912&doi=10.16926%2fPAR.2022.10.26&partnerID=40&md5=eee60484ee3951854c59844c7023093a},
	abstract = {Aim: One of the problems of modern higher education is the so-called "New core curricula", which oblige PE teachers to make many changes in the way they work. PE teachers face several restrictions to provide PE programs that improve students' physical fitness, cognitive development, and overall health. The research aimed to investigate the working conditions of university PE teachers in selected European tertiary institutions. Materials and Methods: The quantitative research employed purposive sampling. Five academics volunteered to collect information on 66 European tertiary institutions located in Poland, Slovakia, Serbia, Hungary, Czech Republic, Slovenia, Turkey, Spain, Montenegro, Croatia, Bosnia & Hercegovina, Finland and Kosovo. Quantitative data were collected using questionnaires with a set of questions concerning characteristics of tertiary institutions and various aspects of working conditions of university PE teachers. Results: Two thirds of the university PE teachers held master's degree in PE since in over 42% of surveyed institutions, a master's degree in physical education was required to conduct PE classes. The majority of PE teachers (84.4%) were employed full-time, and on average worked 38.6 days in an academic year. Significantly more PE teachers with masters and doctoral degrees (p = 0.012) were employed full-time, or fixed term in public, middle size HEIs (p <0.001). In HEIs in cities with less than 500,000 residents, PE teachers were more often encouraged for participation in CPD (p = 0.049). Significantly more public HEIs fully or partially covered the costs of CPD or conferences (p <0.001), whereas in non-public or small HEIs significantly more PE teachers had to finance the costs of CPD. Moreover, significantly more (p = 0.037) universities implemented specific PE teachers’ evaluation criteria with a personal record of their achievements. Conclusion: There is a pressing need to improve qualifications of university PE teachers, as many European HEIs do not support PE teachers in CPD. Furthermore, lack of CPD opportunities, low salaries and lack of career promotion perspectives combined with lower psychological resilience, may result in professional burnout syndrome © 2022. Physical Activity Review.All Rights Reserved},
	author_keywords = {European tertiary institutions; Higher education; Physical education; Qualifications; University teachers; Working conditions},
	issn = {23005076},
	language = {English},
	type = {Article},
	publication_stage = {Final},
	source = {Scopus},
	note = {Cited by: 0; All Open Access, Gold Open Access}
}

@ARTICLE{Urbina-Garcia2020563,
	author = {Urbina-Garcia, Angel},
	title = {What do we know about university academics' mental health? A systematic literature review},
	year = {2020},
	journal = {Stress and Health},
	volume = {36},
	number = {5},
	pages = {563 – 585},
	doi = {10.1002/smi.2956},
	url = {https://www.scopus.com/inward/record.uri?eid=2-s2.0-85087462977&doi=10.1002%2fsmi.2956&partnerID=40&md5=eb9611ee6f3541362f584437be36f2a3},
	abstract = {There has been a growing interest in the negative influence that the environment of higher education institutions has on the mental health of academics. The current climate of global education-competition places extreme expectations on academics. A number of factors influence academics' mental health, such as teaching, supervising, generating research income, among others, and there is evidence to suggest that the university environment is jeopardising academics' physical and psychological health. This study sought to review the international literature with a view to ascertaining what the most commonly used measures are to investigate this topic, including the main stressors and coping strategies reported/used by academics and their lived experiences. A thorough review of the literature was conducted, and 28 studies were identified and critically analysed. The review concludes that there is compelling evidence that the university environment is triggering high levels of stress and burnout and low levels of well-being for academics. There is extremely limited research on the perceptions and lived experiences of academic staff. It is virtually unknown, what coping strategies academics use to face job demands, and our knowledge about burnout seems to be limited by the use of one particular measure without cultural adaptations. Practical implications and directions for future research are proposed. © 2020 John Wiley & Sons, Ltd},
	author_keywords = {academics' mental health; psychological well-being; staff well-being; stress; systematic review},
	keywords = {Burnout, Professional; Faculty; Humans; Mental Health; Universities; article; burnout; coping behavior; human; perception; personal experience; psychological well-being; systematic review; mental health; psychology; university},
	issn = {15323005},
	coden = {SHTEB},
	language = {English},
	type = {Article},
	publication_stage = {Final},
	source = {Scopus},
	note = {Cited by: 59; All Open Access, Green Open Access}
}

@ARTICLE{Brook2021,
	author = {Brook, Judy and Aitken, Leanne M. and MacLaren, Julie-Ann and Salmon, Debra},
	title = {An intervention to decrease burnout and increase retention of early career nurses: a mixed methods study of acceptability and feasibility},
	year = {2021},
	journal = {BMC Nursing},
	volume = {20},
	number = {1},
	doi = {10.1186/s12912-020-00524-9},
	url = {https://www.scopus.com/inward/record.uri?eid=2-s2.0-85099208394&doi=10.1186%2fs12912-020-00524-9&partnerID=40&md5=c34d73b7b36b2bad8e2cee475708dbea},
	abstract = {Aims: To understand the experiences of nursing students and academic staff of an intervention to decrease burnout and increase retention of early career nurses, in order to identify acceptability and feasibility in a single centre. Background: Internationally, retention of nurses is a persistent challenge but there is a dearth of knowledge about the perspectives of stakeholders regarding the acceptability and feasibility of interventions to resolve the issue. This study reports an intervention comprising of mindfulness, psychological skills training and cognitive realignment to prepare participants for early careers as nurses. Methods: This is an explanatory sequential mixed methods study, conducted by a UK university and healthcare organisation. Participants were final year pre-registration nursing students (n = 74) and academics (n = 7) involved in the implementation of the intervention. Pre and post measures of acceptability were taken using a questionnaire adapted from the Theoretical Framework of Acceptability. Wilcoxon Signed Ranks test was used to assess change in acceptability over time. Qualitative data from semi-structured interviews, focus groups and field notes were thematically analysed, adhering to COREQ guidelines. Data were collected February to December 2019. Results: One hundred and five questionnaires, 12 interviews with students and 2 focus groups engaging 7 academic staff were completed. The intervention was perceived as generally acceptable with significant positive increases in acceptability scores over time. Student nurses perceived the intervention equipped them with skills and experience that offered enduring personal benefit. Challenges related to the practice environment and academic assessment pressures. Reported benefits align with known protective factors against burnout and leaving the profession. Conclusion: Planning is needed to embed the intervention into curricula and maximise relationships with placement partners. Evaluating acceptability and feasibility offers new knowledge about the value of the intervention for increasing retention and decreasing burnout for early career nurses. Wider implementation is both feasible and recommended by participants. © 2021, The Author(s).},
	author_keywords = {Acceptability; Burnout; Early career nurse; Feasibility; Intervention; Mixed methods; Nurse retention; Nurse workforce},
	keywords = {adult; article; burnout; career; conceptual framework; controlled study; feasibility study; female; health care organization; human; major clinical study; male; mindfulness; nursing student; practice guideline; questionnaire; semi structured interview; skill; Wilcoxon signed ranks test; workforce},
	issn = {14726955},
	language = {English},
	type = {Article},
	publication_stage = {Final},
	source = {Scopus},
	note = {Cited by: 13; All Open Access, Gold Open Access, Green Open Access}
}@ARTICLE{Teles2020,
	author = {Teles, Renata and Valle, Antonio and Rodríguez, Susana and Piñeiro, Isabel and Regueiro, Bibiana},
	title = {Perceived stress and indicators of burnout in teachers at Portuguese higher education institutions (HEI)},
	year = {2020},
	journal = {International Journal of Environmental Research and Public Health},
	volume = {17},
	number = {9},
	doi = {10.3390/ijerph17093248},
	url = {https://www.scopus.com/inward/record.uri?eid=2-s2.0-85084352564&doi=10.3390%2fijerph17093248&partnerID=40&md5=ab0a3cdbb87076756c02d6f999f3d873},
	abstract = {The aim of this study was to examine the phenomena of burnout and perceived stress in teachers at Higher Education Institutions, as this professional class is one of the most affected by high levels of stress. A sample of 520 university teachers was used, of which 339 (65.2%) were women. The Maslach Burnout Inventory (MBI) was used to measure burnout, and the Perceived Stress Scale (PSS) was used to measure perceived stress. A sociodemographic data questionnaire produced by the authors was also applied, which consisted of questions about age, sex, experience in the teaching profession and the participants’ teaching areas. The results indicated that university teachers over 60 years old exhibited lower levels of perceived stress, as did teachers with more teaching experience (30 years or more), and those with less experience (less than 10 years). Women exhibited higher levels of perceived stress than men. Women also scored higher levels of Emotional Exhaustion in the burnout dimensions, whereas teachers will less experience (under 10 years) and teachers with more experience (more than 30 years) had the lowest scores in this dimension. Through an examination of the relation between perceived stress and the burnout dimensions, we concluded that perceived stress was directly proportional to emotional exhaustion and depersonalization; and was inversely proportional to personal accomplishment. A total of 31.3% of the variance in burnout was explained by perceived stress. © 2020 by the authors. Licensee MDPI, Basel, Switzerland.},
	author_keywords = {Burnout syndrome; Depersonalization; Emotional exhaustion; Higher education professor; Perceived stress; Personal accomplishment},
	keywords = {Adult; Burnout, Professional; Depersonalization; Educational Personnel; Female; Humans; Male; Middle Aged; Portugal; School Teachers; Stress, Psychological; Surveys and Questionnaires; Teaching; Universities; higher education; mental health; perception; social behavior; teaching; university sector; womens health; working conditions; adult; Article; demography; emotional stress; female; groups by age; human; job stress; male; middle aged; Perceived Stress Scale; personal experience; Portuguese (citizen); professional burnout; questionnaire; scoring system; sex; social status; teacher; burnout; depersonalization; mental stress; Portugal; psychology; school teacher; teacher; teaching; university},
	issn = {16617827},
	language = {English},
	type = {Article},
	publication_stage = {Final},
	source = {Scopus},
	note = {Cited by: 46; All Open Access, Gold Open Access, Green Open Access}
}

@ARTICLE{Hopkins2019542,
	author = {Hopkins, Laura and Morgan, Helen and Buery-Joyner, Samantha D. and Craig, LaTasha B. and Everett, Elise N. and Forstein, David A. and Graziano, Scott C. and Hampton, Brittany S. and McKenzie, Margaret L. and Page-Ramsey, Sarah M. and Pradhan, Archana and Bliss, Susan},
	title = {To the Point: a prescription for well-being in medical education},
	year = {2019},
	journal = {American Journal of Obstetrics and Gynecology},
	volume = {221},
	number = {6},
	pages = {542 – 548},
	doi = {10.1016/j.ajog.2019.05.012},
	url = {https://www.scopus.com/inward/record.uri?eid=2-s2.0-85068766343&doi=10.1016%2fj.ajog.2019.05.012&partnerID=40&md5=a2be5850f0b6fb7c62b76005efc91e00},
	abstract = {This article is from the “To The Point” series prepared by the Association of Professors of Gynecology and Obstetrics Undergraduate Medical Education Committee. The purpose of this review was to provide an overview of the importance of well-being in medical education. A literature search was performed by a Reference Librarian who used Ovid/MEDLINE to identify scholarly articles published in English on learner well-being, using the search terms “burnout,” “resilience,” “wellness,” and “physicians” between 1946 and January 11, 2019. The accreditation expectations and standards, available assessment tools for learner well-being, existing programs to teach well-being, and some key elements for curriculum development are presented. This is a resource for medical educators, learners, and practicing clinicians from any field of medicine. © 2019 Elsevier Inc.},
	author_keywords = {assessment tool; curriculum; medical education; well-being},
	keywords = {Burnout, Professional; Curriculum; Diet, Healthy; Education, Medical; Education, Medical, Graduate; Education, Medical, Undergraduate; Exercise; Health Status; Humans; Internship and Residency; Mental Health; Mindfulness; Resilience, Psychological; Sleep; Students, Medical; accreditation; burnout; clinician; curriculum development; expectation; human; librarian; medical education; Medline; physician; prescription; review; systematic review; wellbeing; curriculum; diagnosis; exercise; health status; medical education; medical student; mental health; mindfulness; prevention and control; procedures; psychological resilience; psychology; sleep; therapy},
	issn = {00029378},
	coden = {AJOGA},
	language = {English},
	type = {Review},
	publication_stage = {Final},
	source = {Scopus},
	note = {Cited by: 7}
}

@ARTICLE{Heng20201347,
	author = {Heng, Shupeng and Yang, Ming and Zou, Bing and Li, Yongzhan and Castaño, Gloria},
	title = {The mechanism of teaching–research conflict influencing job burnout among university teachers: The roles of perceived supervisor support and psychological capital},
	year = {2020},
	journal = {Psychology in the Schools},
	volume = {57},
	number = {9},
	pages = {1347 – 1364},
	doi = {10.1002/pits.22426},
	url = {https://www.scopus.com/inward/record.uri?eid=2-s2.0-85087556790&doi=10.1002%2fpits.22426&partnerID=40&md5=d8eb9b0fe5dcb93516c3f681858dbe56},
	abstract = {This study examined the relationship between teaching–research conflict and job burnout among university teachers and the moderating role of perceived supervisor support (PSS) and psychological capital (PsyCap) in this relationship. Using a cross-sectional design, data were collected from a convenience sample of 488 university teachers in China. Hierarchical regression analysis was performed to examine the moderating role of PSS and PsyCap in the relationship between teaching–research conflict and job burnout. The results showed that (a) teaching–research conflict was positively linked to emotional exhaustion and depersonalization but negatively linked to personal accomplishment, (b) PSS moderated the effects of teaching–research conflict on both emotional exhaustion and depersonalization but did not act as a moderator in the relationship between teaching–research conflict and personal accomplishment, and (c) PsyCap moderated the effect of teaching–research conflict on all three dimensions of job burnout. © 2020 Wiley Periodicals LLC},
	author_keywords = {job burnout; perceived supervisor support (PSS); psychological capital (PsyCap); teaching–research conflict; university teachers},
	issn = {00333085},
	language = {English},
	type = {Article},
	publication_stage = {Final},
	source = {Scopus},
	note = {Cited by: 17}
}

@ARTICLE{Ferradás2019,
	author = {Ferradás, María del Mar and Freire, Carlos and García-Bértoa, Alba and Núñez, José Carlos and Rodríguez, Susana},
	title = {Teacher profiles of psychological capital and their relationship with burnout},
	year = {2019},
	journal = {Sustainability (Switzerland)},
	volume = {11},
	number = {18},
	doi = {10.3390/su11185096},
	url = {https://www.scopus.com/inward/record.uri?eid=2-s2.0-85072598079&doi=10.3390%2fsu11185096&partnerID=40&md5=5d4e53863616e76357a61a151a383ba5},
	abstract = {This study adopts a person-centered approach to identify the possible existence of different teacher profiles of psychological capital, according to the way in which its four components combine (efficacy, hope, optimism, and resilience). The study aimed to examine whether the identified profiles differed in their levels of burnout. In total, 1379 non-university teachers participated in the study. A latent profile analysis was performed using MPlus 7.11 software. Seven teaching profiles of psychological capital were identified, differing both quantitatively and qualitatively. The differences between the profiles in burnout were estimated using SPSS 26 software. Teachers with a profile of low psychological capital (i.e., low confidence of successfully completing challenging tasks-efficacy; lack of energy for establishing personal goals and working towards achieving them -hope; little tendency to make positive causal attributions and develop expectations of success-optimism; and low capacity to recover or emerge stronger from adverse situations-resilience) exhibited significantly higher levels of burnout. The lowest levels of burnout were found in the profile of high psychological capital (i.e., higher in efficacy, hope, optimism, and resilience). These results suggest that teachers who can muster the four components of psychological capital are more protected against burnout. © 2019 by the authors.},
	author_keywords = {Burnout; Occupational health; Profiles; Psychological capital; Teachers},
	keywords = {occupational exposure; psychology; teaching},
	issn = {20711050},
	language = {English},
	type = {Article},
	publication_stage = {Final},
	source = {Scopus},
	note = {Cited by: 37; All Open Access, Gold Open Access}
}

@ARTICLE{Armutlukuyu201910,
	author = {Armutlukuyu, Mustafa and Marakoğlu, Kamile and Kargın, Nisa Çetin},
	title = {Evaluation of Burnout Levels of the Academic Staff and Research Assistants Working at Medical Faculties; [Tıp Fakültelerinde Çalışan Öğretim Üyeleri ve Araştırma Görevlilerinde Tükenmişlik Düzeylerinin Değerlendirilmesi]},
	year = {2019},
	journal = {Eurasian Journal of Family Medicine},
	volume = {8},
	number = {1},
	pages = {10 – 18},
	doi = {10.33880/ejfm.2019080102},
	url = {https://www.scopus.com/inward/record.uri?eid=2-s2.0-85102993667&doi=10.33880%2fejfm.2019080102&partnerID=40&md5=7134fec74f7986c0446b4220915b90f3},
	abstract = {Aim: It was aimed to evaluate the burnout levels of the academicians and research assistants employed at Medical Faculty of Selcuk University and Necmettin Erbakan University, and to investigate the factors affecting the level of burnout. Methods: This study included total 894 subjects; 564 faculty members and research assistants working at Necmettin Erbakan University and 330 faculty members and research staff employed at Faculty of Medicine, Selçuk University. A questionnaire consisting of 50 questions containing sociodemographic characteristics of the participants, and the Maslach Burnout Inventory (MBI) were filled with face-to-face interviews. Results: Of the participants, 63.1% were working at the University of Necmettin Erbakan, and 36.9% at Selçuk University. While the mean emotional exhaustion (EE) (p<0.001) and depersonalization (DP) (p<0.001) scores of the physicians who work in basic medical sciences, the staff titled Prof. Dr. and Assoc. Prof. Dr., the physicians with administrative duties, the staff at/over 40 years old and the married physicians were statistically significantly lower than those of the staff employed in the other medical and surgical sciences, the staff with other titles, the physicians without administrative duties, the staff under 40 years old and the single staff respectively; personal success (PS) mean scores were statistically significantly higher (p<0.001). Conclusion: In particular, the supports reducing burnout and motivating should be provided and maintained to the physicians who are employed at such places especially as Faculties of Medicine which aims both to provide the highest level of health care in the region and to raise the physicians of the future. © 2019, Eurasian Society of Family Medicine. All rights reserved.},
	author_keywords = {burnout; medical faculty; medical residency; professional},
	issn = {21473161},
	language = {English},
	type = {Article},
	publication_stage = {Final},
	source = {Scopus},
	note = {Cited by: 2; All Open Access, Gold Open Access}
}

@ARTICLE{Martini2019,
	author = {Martini, Mara and Guidetti, Gloria and Viotti, Sara and Loera, Barbara and Converso, Daniela},
	title = {Sometimes it drains, sometimes it sustains: The dual role of the relationship with students for university professors},
	year = {2019},
	journal = {BioMed Research International},
	volume = {2019},
	doi = {10.1155/2019/9875090},
	url = {https://www.scopus.com/inward/record.uri?eid=2-s2.0-85069452071&doi=10.1155%2f2019%2f9875090&partnerID=40&md5=b73f9fc7f5ac16517f5b16ad4f0c5b43},
	abstract = {University organizational contexts have been changing significantly in recent years, and academic staff are expected to manage larger workloads at an increased pace. This can threaten their well-being and exacerbate work-related stress—possibly creating negative impacts on their mental and physical states. Surprisingly, academic occupational psychological health is still rarely studied. By referring to the Job Demands-Resources (JD-R) conceptual model, this study aimed to analyze the relationship between university teachers’ well-being and job demands and resources, with a particular focus on the role of the relationship with students. Specifically, 550 associate and full professors were studied to determine the impact of job characteristics, quality of relationships in the work environment, and negative and positive relations with students regarding emotional exhaustion and work engagement. Hierarchical multiple regression models allowed us to highlight the fact that emotional exhaustion was positively and significantly associated with workload, conflicts with colleagues, and requests from students, and it was negatively associated with work meaning. Work engagement was positively and significantly associated with work meaning and social support from students. Our study points out that the flexible and renowned JD-R model can successfully be used to analyze the occupational psychological health of academics. Further, our study underscores the fact that, among job demands and resources, the often-neglected relations with external users (the students) can play an important role in university teachers’ perceptions of exhaustion and engagement. Copyright © 2019 Mara Martini et al. This is an open access article distributed under the Creative Commons Attribution License, which permits unrestricted use, distribution, and reproduction in any medium, provided the original work is properly cited.},
	keywords = {Burnout, Professional; Emotions; Faculty; Female; Humans; Job Satisfaction; Male; Mental Health; Middle Aged; Occupational Health; Occupational Stress; Surveys and Questionnaires; Workload; Workplace; article; emotional stress; human; job characteristics; multiple regression; perception; psychological well-being; social support; student; teacher; work engagement; work environment; workload; burnout; emotion; female; job satisfaction; job stress; male; mental health; middle aged; occupational health; psychology; questionnaire; university; workplace},
	issn = {23146133},
	language = {English},
	type = {Article},
	publication_stage = {Final},
	source = {Scopus},
	note = {Cited by: 8; All Open Access, Gold Open Access, Green Open Access}
}

@ARTICLE{Safaeian20191608,
	author = {Safaeian, Alireza and Hajimaghsioudi, Majid and Golshiri, Parastoo and Mahmoodi-Meymand, Leili},
	title = {Analysis of job stress and stress management methods among employed physicians in the emergency departments of selected hospitals in Yazd City, Iran},
	year = {2019},
	journal = {Journal of Isfahan Medical School},
	volume = {36},
	number = {510},
	pages = {1608 – 1615},
	doi = {10.22122/jims.v36i510.10989},
	url = {https://www.scopus.com/inward/record.uri?eid=2-s2.0-85094847042&doi=10.22122%2fjims.v36i510.10989&partnerID=40&md5=ec1ab3780a1910735a351cc68122ab67},
	abstract = {Background: Stress in jobs such as medicine can cause physiological and psychological damage. Therefore, the aim of this study was to investigate and compare the stress among emergency physicians, identify strategies for managing stress, and ranking these strategies. Methods: This cross-sectional study was conducted on 91 emergency physicians of Shahid Sadoughi, Shohadaye Kargar, Afshar, and Shahid Rahnemoon hospitals in Yazd City, Iran, in year 2017. The participants were selected using convenience sampling method. In this survey, we studied general physicians, emergency medicine specialists, and the residents of internal medicine, general surgery, cardiology, and emergency medicine. The questionnaire used in this article was obtained from Miguel research, and according to the opinion of the professors, its questions reduced from 192 to 125 questions, and after verification of validity and reliability, it was used. Findings: Afshar hospital had the highest mean of stress (325.20 ± 57.30), and hospitals of Shahid Sadoughi (304.9 ± 52.8), Shahid Rahnemoon (288.02 ± 39.01), and Shohadaye Kargar (174.70 ± 21.60) were ranked next. Moreover, the dimensions of communication with the supervisor (17.40 ± 2.29) and communication with the staff had the lowest (20.24 ± 2.60) and medical care in general (18.20 ± 2.73) and family conditions (27.12 ± 2.98) had the highest mean of dimensional stress. The results of ranking stress management strategies also showed that emergency doctors showed negative reactions in stressful situations to reduce stress. Conclusion: Emergency practitioners work in a high-profile environment, which reduces their work efficiency and burnout. Therefore, recognizing the dimensions of stress and its management solutions can improve working conditions. © 2019 Isfahan University of Medical Sciences(IUMS). All rights reserved.},
	author_keywords = {Emergency ward; Occupational stress; Physicians},
	keywords = {adult; article; burnout; cardiology; controlled study; convenience sample; cross-sectional study; emergency medicine; emergency physician; emergency ward; female; general practitioner; general surgery; human; human tissue; Iran; job stress; male; questionnaire; reliability; resident; stress management; validity; work environment},
	issn = {10277595},
	language = {Persian},
	type = {Article},
	publication_stage = {Final},
	source = {Scopus},
	note = {Cited by: 1}
}

@ARTICLE{da Cruz Fernandes2019530,
	author = {da Cruz Fernandes, Isabela Maia and Ribeiro, Amanda Mendes and Gomes, Rayana Loch and Silva Lopes, Jaqueline Santos and Vanderlei, Luiz Carlos Marques and Lorençoni, Roselene Modolo Regueiro},
	title = {Anxiety, depression and stress among employees of a public higher education institution in São Paulo, Brazil; [Níveis de ansiedade, depressão e estresse em funcionários de uma instituição de ensino superior pública do interior do estado de São Paulo]},
	year = {2019},
	journal = {Revista Brasileira de Medicina do Trabalho},
	volume = {17},
	number = {4},
	pages = {530 – 536},
	doi = {10.5327/Z1679443520190472},
	url = {https://www.scopus.com/inward/record.uri?eid=2-s2.0-85086856420&doi=10.5327%2fZ1679443520190472&partnerID=40&md5=45d2e4e04994878ef355bb688fa44415},
	abstract = {Background: Occupational health is increasing in visibility within the scientific community and has become a field of international research and discussions in which occupational stress is described as a possible stressor. Objective: To analyze the relationship between anxiety and depression symptoms and socioeconomic level among technical-administrative employees of a public university in the state of São Paulo, Brazil. Methods: The sample comprised 89 participants. Data were obtained through Lipp’s Inventory of Stress Symptoms for adults to identify levels of stress and the Hospital Anxiety and Depression scale. An additional questionnaire was administered to gather information on educational and socioeconomic levels. Results: About 45% of the participants exhibited symptoms of anxiety and 39% of depression, however, without direct relationship with their socioeconomic level. Among the participants with depression 50% were professors, and among those with depression 38.4% were administrative employees. Stress was more frequent among the participants who had attended higher education (29.6%) and graduate studies (33.3%). Conclusion: The study results indicate a high prevalence of anxiety and depression regardless of the socioeconomic level of the participants. Stress was more frequent among the participants with higher educational level. © 2019 Associação Nacional de Medicina do Trabalho This is an open access article distributed under the terms of the Creative Commons license.},
	author_keywords = {Burnout; Life style; Motor activity; Occupational health; Occupational stress; Professional},
	issn = {16794435},
	language = {English},
	type = {Article},
	publication_stage = {Final},
	source = {Scopus},
	note = {Cited by: 5; All Open Access, Gold Open Access, Green Open Access}
}

@ARTICLE{Stukalova2019731,
	author = {Stukalova, Olga V. and Malaschenko, Valery O. and Cornilov, Gennadii A. and Sychenkova, Anna V. and Kozlova, Elena B. and Prokopyev, Alexey I.},
	title = {Modern directions for prevention of destructive influence of teacher professional deformation},
	year = {2019},
	journal = {Humanities and Social Sciences Reviews},
	volume = {7},
	number = {5},
	pages = {731 – 737},
	doi = {10.18510/hssr.2019.7590},
	url = {https://www.scopus.com/inward/record.uri?eid=2-s2.0-85074233212&doi=10.18510%2fhssr.2019.7590&partnerID=40&md5=8a7dcbba0c90f43cb576c301374404ea},
	abstract = {Purpose: The purpose of the article is to substantiate the modern directions to overcome the influence of the professional deformation of General education teachers. Methodology: The article describes the results of experimental work in the framework of the project aimed at the study of modern approaches to assessing the quality of education and its relationship with the overall educational results. Example of the training course module for teachers’ additional professional education, the purpose of which is the development of modern directions to prevent professional deformation. Result: The possibilities for supporting the positive psycho-emotional state of the teacher, teaching the practices to overcome subjectivity in making evaluation decisions-the interiorization of the teacher deontological code are revealed. Applications: This research can be used for universities, teachers, and students. Novelty/Originality: In this research, the model of the Modern Directions for Prevention of Destructive Influence of Teacher Professional Deformation is presented in a comprehensive and complete manner. © Stukalova et al.},
	author_keywords = {Deontological code; Destructive influence; Prevention; Professional burnout; Professional deformation; Self-certification; Teacher},
	issn = {23956518},
	language = {English},
	type = {Article},
	publication_stage = {Final},
	source = {Scopus},
	note = {Cited by: 1; All Open Access, Bronze Open Access}
}

@ARTICLE{Springer202075,
	author = {Springer, Agnieszka and Werner, Iwona},
	title = {Burnout Among Academics: An Empirical Study on the Universities of Poland},
	year = {2020},
	journal = {Eurasian Studies in Business and Economics},
	volume = {14},
	number = {2},
	pages = {75 – 89},
	doi = {10.1007/978-3-030-52294-0_5},
	url = {https://www.scopus.com/inward/record.uri?eid=2-s2.0-85129874902&doi=10.1007%2f978-3-030-52294-0_5&partnerID=40&md5=f6f9cdbbf9f862ede0144dbcde378aca},
	abstract = {Professional burnout has been a growing problem not only for employees but also for their organizations, affecting the organizational costs as well as employee health and well-being. This chapter is based on the job demands-resources model of burnout which consists of two dimensions: exhaustion, i.e., general tiredness, bad mood, and fear in reaction to organizational stress, and disengagement, i.e., withdrawal from one’s work owing to the difficulty in meeting professional requirements. The purpose of the study was to examine the level of burnout among Polish academics. The sector of higher education in Poland is currently experiencing significant changes which leads to subsequent major transformations. This evokes the need to continuously adapt to external demands so as to meet the expectations of the academic supervisors as well as of numerous external stake-holders. Thus, the dynamic environment that requires constant adaptation creates demanding working conditions at universities. Data were collected from 199 female and 141 male respondents working as academic staff in private and state universities in Poland. To measure the level of occupational burnout, a Polish adaptation of the Oldenburg Burnout Inventory (OLBI) was used. The analysis of the study resulted in the conclusion that the level of exhaustion is higher among the academics than the level of their disengagement. Sociodemographic characteristics and job characteristics served as differentiating variables. © Springer Nature Switzerland AG 2020.},
	author_keywords = {Academic staff; Burnout; Job demands-resources model; The Oldenburg Burnout Inventory},
	issn = {23645067},
	language = {English},
	type = {Article},
	publication_stage = {Final},
	source = {Scopus},
	note = {Cited by: 3}
}

@ARTICLE{Lestage2019101,
	author = {Lestage, Philippe and Bergugnat, Laurence},
	title = {Effects of mindfulness on mental health of teachers: A non-randomised controlled pilot study; [Effets de la pratique de la pleine conscience sur la santé mentale des enseignants: une étude pilote contrôlée non randomisée]},
	year = {2019},
	journal = {Journal de Therapie Comportementale et Cognitive},
	volume = {29},
	number = {3},
	pages = {101 – 118},
	doi = {10.1016/j.jtcc.2019.02.001},
	url = {https://www.scopus.com/inward/record.uri?eid=2-s2.0-85062711920&doi=10.1016%2fj.jtcc.2019.02.001&partnerID=40&md5=2b0e59d8cf188f07ee68ee342462ad36},
	abstract = {Introduction: This pilot study explores the feasibility and benefits of a mindfulness MBSR/MBCT (Mindfulness-Based Stress Reduction, Mindfulness-Based Cognitive Therapy) program, which was offered to 79 French teachers from the Académie de Limoges who were enrolled in Ministry of National Education's training courses. The teaching profession is highly exposed to stress and related mental health problems, such as anxiety, depression and even burnout. The pressure of classroom organization, the continuous tension of concentration, the management of student behavior, the relationships with parents, the lack of support from the administration can all greatly affect the physical and mental health of teachers. Mindfulness-Based Interventions (MBIs) developed from the MBSR and MBCT programs have shown significant benefits for teachers in reducing stress, reducing associated psychological symptoms and improving well-being. Method: Seventy-nine volunteer teachers from primary, middle and high schools participated in all six or seven sessions of an 18 hours MBSR/MBCT internship (3 h or 2 h 35 per week), fifty-two in an experimental group, twenty-seven in the control group, from 2012 to 2015 (n = 67 women, 85%). A quasi-experimental, controlled but non-randomized protocol was used, with a control group on a waiting list. Benefits were assessed three times (pre-/post-treatment, two-month follow-up) using eight scales, four assessing mental health difficulties (general health questionnaire GHQ-28, perceived stress scale PSS-14, hospital anxiety and depression scale HAD), four scales assessing positive mental health (self-efficacy scale, satisfaction with life scale SWLS, well-being scale WBQ-12, dispositional mindfulness FMI-14). Ninety-seven questions were asked. The eight scales were administered at the same time to all experimental and control groups (early January in pre-test, late February in post-test), then again two months later (late April) by the experimental groups. The internships were conducted by the first author of this article. The seventy-nine teachers selected in the research participated in all the sessions (or remedial sessions offered during the week to absentees) and returned all the questionnaires anonymously. Results and discussion: Variance analyses show that the mindfulness and control groups are homogeneous in the pre-test on the eight scales. Comparisons performed with the Student's t-test reveal significant pre-/post-interventional improvements (P < 0.01) in the experimental mindfulness group across all scales of mental health difficulties and positive mental health. For mental health difficulties, the effect sizes (Cohen's d) are high (d ≥ 0.80) for general health GHQ-28 and perceived stress PSS-14, medium (d ≥ 0.50) for anxious and depressive HAD symptoms. For positive mental health, effect sizes are quite large (d = 0.74) for well-being WBQ-12, medium (d ≥ 0.50) for dispositional mindfulness FMI-14, low (d ≥ 0.20) for self-efficacy and life satisfaction SWLS. All these improvements in mental health difficulties and positive mental health are generally maintained in the two-month follow-up. The control group maintains stable scores (P > 0.5) on the different scales except for anxiety HAD and depression HAD, where a slight reduction in anxious symptomatology (d = 0.28) and depressive symptomatology (d = 0.41) are observed, possibly due to a calendar effect as mood may become lighter as the February holidays were getting closer during the post-test. We note a fairly high observance of the “formal practice” time, which was carried out at home daily by each teacher, five days a week during the internship, for an average of 21.3 min. However, the search for possible correlations between the practice time and the benefits collected on the eight scales only yielded significant results (P < 0.01) on the FMI-14 scale, with a moderate correlation (r = 0.35). The study of such correlations gives very heterogeneous results in MBIs research (Shapiro et al., 2007; Ruths et al., 2013; Crane et al., 2014; Carmody and Baer, 2008; Flook et al., 2013; Vettese et al., 2009; Parsons et al., 2017). Consequently, it has been considered that the effects might only appear from a critical threshold of daily practice time; thus, Carson et al. (2004) observe correlations starting from 32 min per day. Perhaps the 21.3 minutes recorded during our internship did not reach this critical threshold? It should be noted that the 52 teachers in the experimental group gave an importance score of 7.08/10 to the mindfulness internship. Finally, significant correlations (P < 0.0001), medium or high, were observed between the pre-/post-intervention increase in mindfulness progress (FMI-14) and the benefits acquired on the other scales (except on the SWLS scale, where the correlation is low at P < 0.016); this is consistent with the results of publications that highlight the central role of increased mindfulness disposition in the benefits provided by MBIs programs (Brown et al., 2003; Brown et al., 2007; Carmody and Baer, 2008; Carmody and Baer, 2009; Flook et al., 2013; Rupprecht et al., 2017). © 2019 Association française de thérapie comportementale et cognitive; Cette étude pilote examine la faisabilité et les bénéfices d’un programme de 18 h de pleine conscience (mindfulness) MBSR/MBCT proposé à 79 enseignants français d’écoles primaires, de collèges et de lycées, dont 52 en groupe expérimental, 27 en groupe témoin, organisé sur six ou sept semaines à l’École supérieure du professorat et de l’éducation (ESPE) de l’université de Limoges. Un protocole quasi expérimental, contrôlé mais non randomisé, avec groupe témoin en liste d’attente. Les bénéfices ont été évalués trois fois (pré-/posttraitement, suivi à deux mois) sur huit échelles explorant les difficultés de santé mentale et la santé mentale positive : questionnaire général de santé (GHQ-28), échelle de stress perçu (PSS-14), double échelle HAD anxiété-dépression, échelle d’auto-efficacité, échelle de satisfaction de vie (SWLS), échelle de bien-être (WBQ-12), questionnaire de mindfulness (FMI-14). Les résultats montrent des bénéfices significatifs pré-/post-traitement sur les huit échelles, qui se maintiennent dans le suivi à deux mois. La recherche d’éventuelles corrélations entre le temps de pratique personnelle de pleine conscience effectué à domicile et les bénéfices recueillis n’a donné de résultats que sur l’échelle FMI-14. Enfin, des corrélations sont observées entre l’augmentation pré-/post-intervention des progrès en mindfulness (FMI-14) et les bénéfices acquis sur les sept autres échelles. © 2019 Association française de thérapie comportementale et cognitive},
	author_keywords = {Mental health; Mindfulness; Teachers},
	keywords = {adult; Article; controlled study; dispositional mindfulness scale; education; female; follow up; General Health Questionnaire; high school; Hospital Anxiety and Depression Scale; human; life satisfaction scale; male; mental health; mindfulness; Perceived Stress Scale; pilot study; primary school; psychological wellbeing assessment; questionnaire; Satisfaction with Life Scale; self efficacy scale; teacher; teaching},
	issn = {11551704},
	language = {English},
	type = {Article},
	publication_stage = {Final},
	source = {Scopus},
	note = {Cited by: 2; All Open Access, Bronze Open Access, Green Open Access}
}

@ARTICLE{Stelmokienė201925,
	author = {Stelmokienė, Aurelija and Genevičiūtė-Janonė, Giedrė and Gustainienė, Loreta and Kovalčikienė, Kristina},
	title = {Job demands-resources and personal resources as risk and safety factors for the professional burnout among university teachers},
	year = {2019},
	journal = {Pedagogika},
	volume = {134},
	number = {2},
	pages = {25 – 44},
	doi = {10.15823/p.2019.134.2},
	url = {https://www.scopus.com/inward/record.uri?eid=2-s2.0-85078411689&doi=10.15823%2fp.2019.134.2&partnerID=40&md5=98ac9db5f8c35db0260c5879db82a91f},
	abstract = {The study was oriented to identify the main risk and safety factors for the professional burnout among university teachers in Lithuania. 257 participants filled up a self-administered questionnaire in a cross-sectional survey. 42.8 percent of university teachers in Lithuania indicated that are often or permanently suffering from professional burnout. Quantitative and emotional demands alongside with perceived social support from a supervisor acted as risk factors, and personal resources and social support from colleagues – assafety factors for the professional burnout. © 2019, Vilnius Pedagogical University. All rights reserved.},
	author_keywords = {Job demands; Job resources; Personal resources; Professional burnout; University teachers},
	issn = {13920340},
	language = {English},
	type = {Article},
	publication_stage = {Final},
	source = {Scopus},
	note = {Cited by: 7; All Open Access, Gold Open Access}
}

@ARTICLE{Carlotto2019135,
	author = {Carlotto, Mary Sandra and Câmara, Sheila Gonçalves},
	title = {Prevalence and predictors of burnout syndrome among public elementary school teachers; [Prevalência e preditores da Síndrome de Burnout entre professores do ensino básico público]},
	year = {2019},
	journal = {Analise Psicologica},
	volume = {37},
	number = {2},
	pages = {135 – 146},
	doi = {10.14417/ap.1471},
	url = {https://www.scopus.com/inward/record.uri?eid=2-s2.0-85069455473&doi=10.14417%2fap.1471&partnerID=40&md5=c50db54e39455e1d5c31e78936ab92d7},
	abstract = {Burnout is a psychosocial phenomenon, expression of several crises and disorientation in society, which has been subjecting the many labor sectors to too much tension over the years. The teaching profession is exposed, in the current work context, to a large amount of psychosocial stressors that, if persistent, may lead to Burnout. The aim of this cross-sectional study was to identify the prevalence and the predictors of the Burnout Syndrome (BS) in a random sample of 679 Brazilian teachers from 37 public elementary schools. The instruments were the Spanish Burnout Inventory; the Battery of Psychosocial Risk Assessment; and a questionnaire to assess sociodemographic and occupational variables. There was 7.5% prevalence of Profile 1 SB, and 18.3% of Profile 2 SB. Results point as predictors of Burnout dimensions the variables autonomy, conflict role, ambiguity role, overload, social support, and interpersonal conflicts. Results point predictor models of burnout dimensions composed of psychosocial risks derived from the type of the activity, and of interpersonal risks, with highlight to the variables social support and overload, which are present in all of the dimensions. Suggestions for further studies and implications on the practice are approached. © 2019, Instituto Superior de Psicologia Aplicada. All rights reserved.},
	author_keywords = {Burnout; Occupational health; School teachers},
	issn = {08708231},
	language = {English},
	type = {Article},
	publication_stage = {Final},
	source = {Scopus},
	note = {Cited by: 19; All Open Access, Gold Open Access}
}

@ARTICLE{Maran2020,
	author = {Maran, Daniela Acquadro and Begotti, Tatiana},
	title = {A circle of violence: Are burnout, disengagement and self-efficacy in non-university teacher victims of workplace violence new and emergent risks?},
	year = {2020},
	journal = {Applied Sciences (Switzerland)},
	volume = {10},
	number = {13},
	doi = {10.3390/app10134595},
	url = {https://www.scopus.com/inward/record.uri?eid=2-s2.0-85087833460&doi=10.3390%2fapp10134595&partnerID=40&md5=4d647e24c4d0784506dd7d3e41b141b0},
	abstract = {Workplace violence (WV) is defined as an intentional misuse of power, including threats of physical force against another person or group, which can cause physical, mental, spiritual, moral or social harm. The aim of this study was to describe the prevalence, characteristics and consequences of WV in a sample of Italian teachers. Our hypothesis was that WV impacted workplace satisfaction, self-efficacy and burnout. A self-administered questionnaire was answered by 331 teachers. A total of 192 (58%) subjects reported experiencing a physical or psychological form of WV. Overall, findings confirmed our hypothesis: teacher victims of WV showed high levels of burnout-both in terms of exhaustion (F = 3.96; p = 0.04) and disengagement (F = 5.85; p = 0.016), lower levels of workplace satisfaction (F = 13.24; p < 0.001) and regulatory emotional self-efficacy-especially for negative emotions (F = 5.45; p = 0.02) compared with teachers who have never experienced WV. This investigation suggests the importance of preventing WV and offering support to victims. Doing so will increase teachers' ability to manage and cope with violent behavior. Prevention and intervention may also decrease serious consequences in relation to victims' wellbeing, and improve the general stability of the classroom, as well as motivation and academic commitment. © 2020 by the authors.},
	author_keywords = {Burnout; Self-efficacy; Teachers; Workplace violence},
	issn = {20763417},
	language = {English},
	type = {Article},
	publication_stage = {Final},
	source = {Scopus},
	note = {Cited by: 7; All Open Access, Gold Open Access}
}

@ARTICLE{Lu202028,
	author = {Lu, Pamela W. and Columbus, Alexandra B. and Fields, Adam C. and Melnitchouk, Nelya and Cho, Nancy L.},
	title = {Gender Differences in Surgeon Burnout and Barriers to Career Satisfaction: A Qualitative Exploration},
	year = {2020},
	journal = {Journal of Surgical Research},
	volume = {247},
	pages = {28 – 33},
	doi = {10.1016/j.jss.2019.10.045},
	url = {https://www.scopus.com/inward/record.uri?eid=2-s2.0-85076602093&doi=10.1016%2fj.jss.2019.10.045&partnerID=40&md5=cd241dd93e162efde82f477fde2f538b},
	abstract = {Background: Physician burnout is a highly prevalent issue in the surgical community. Burnout is associated with poor career satisfaction; female gender, and younger age place surgeons at higher risk for burnout. Here, we examined drivers behind burnout and career dissatisfaction in female and junior surgical faculty, with specific attention paid to gender-based differences. Materials and methods: Participants included full-time surgery faculty members at a single academic surgery center. Both male and female faculty members were included, at ranks ranging from instructor to associate professor. Semistructured interviews were conducted by a faculty member at the institution until thematic saturation was reached. Field notes were compiled from each interview, and these data were coded thematically. Results: Fourteen female faculty and nine male faculty members were interviewed. For both female and male faculty, lack of control with work life was a significant theme contributing to burnout. Positive factors contributing to career satisfaction for both genders included enjoyment of patient care and teaching, teamwork and collegiality, and leadership support. For female faculty, the major theme of gender bias in the workplace as a risk factor for burnout was prominent. Male faculty struggled more than their female counterparts with guilt over complications and second victim syndrome. Conclusions: Gender differences driving career dissatisfaction and burnout exist between female and male surgical faculty. Acknowledging these differences when designing efforts to address physician wellness and decrease burnout is critical. © 2019 Elsevier Inc.},
	author_keywords = {Burnout; Early career; Gender; Surgeon},
	keywords = {Adult; Burnout, Professional; Faculty, Medical; Female; Grounded Theory; Humans; Job Satisfaction; Male; Middle Aged; Qualitative Research; Sex Factors; Sexism; Surgeons; Surveys and Questionnaires; Workplace; adult; Article; female; human; job satisfaction; male; priority journal; professional burnout; semi structured interview; sex difference; surgeon; university hospital; burnout; grounded theory; job satisfaction; medical school; middle aged; prevention and control; psychology; qualitative research; questionnaire; sex factor; sexism; surgeon; workplace},
	issn = {00224804},
	coden = {JSGRA},
	language = {English},
	type = {Article},
	publication_stage = {Final},
	source = {Scopus},
	note = {Cited by: 46}
}

@ARTICLE{Da Luz20194621,
	author = {Da Luz, Jaqueline Galleazzi and Pessa, Sergio Luiz Ribas and Da Luz, Roger Poglia and Schenatto, Fernando José Avancini},
	title = {Implications of the environment, conditions and organization of work on teacher health: A systematic review; [Implicações do ambiente, condições e organização do trabalho na saúde do professor: Uma revisão sistemática]},
	year = {2019},
	journal = {Ciencia e Saude Coletiva},
	volume = {24},
	number = {12},
	pages = {4621 – 4632},
	doi = {10.1590/1413-812320182412.26352017},
	url = {https://www.scopus.com/inward/record.uri?eid=2-s2.0-85075595362&doi=10.1590%2f1413-812320182412.26352017&partnerID=40&md5=4b44d203bcca69fdee6cb666d4e851d0},
	abstract = {The state of health of the teacher is fundamental to the success of the teaching process. In addition to the intrinsic aspects, the scholastic context affects the well-being of the educator. The objective of this study was to identify the main psychosocial, structural and relational factors in the teaching profession. A systematic review of the literature, with the use of electronic research in eight databases, identified 2,479 articles on the topic published between 1997 and 2016. Metric and subjective parameters were adopted for selection in this portfolio and, in all, 32 publications were eligible for analysis, of which 29 were published in English. After the bibliometric and content characterization of the final portfolio, the main results of strain were psychosomatic disorders, with an emphasis on stress and the Burnout Syndrome, as well as voice disturbances. Workload, interpersonal relations and conditions of the scholastic environment are highlighted as the major agents of these conditions. Changes and adaptations in classrooms, actions of prevention and social support are pointed out as possible solutions to guarantee the quality of life of these professionals. © 2019, Associacao Brasileira de Pos - Graduacao em Saude Coletiva. All rights reserved.},
	author_keywords = {Occupational health; Teachers; Work environment; Working conditions},
	keywords = {Burnout, Professional; Educational Personnel; Humans; Occupational Diseases; Occupational Health; Psychophysiologic Disorders; Stress, Psychological; Voice Disorders; Workplace; burnout; human; mental stress; occupational disease; occupational health; organization and management; psychology; psychosomatic disorder; teacher; voice disorder; workplace},
	issn = {14138123},
	language = {Portuguese},
	type = {Review},
	publication_stage = {Final},
	source = {Scopus},
	note = {Cited by: 10; All Open Access, Gold Open Access}
}

@ARTICLE{Chichra2019201,
	author = {Chichra, A. and Abhijnhan, A. and Tharyan, P.},
	title = {Job stress and satisfaction in faculty of a teaching hospital in south India: A cross-sectional survey},
	year = {2019},
	journal = {Journal of Postgraduate Medicine},
	volume = {65},
	number = {4},
	pages = {201 – 206},
	doi = {10.4103/jpgm.JPGM_489_18},
	url = {https://www.scopus.com/inward/record.uri?eid=2-s2.0-85073184408&doi=10.4103%2fjpgm.JPGM_489_18&partnerID=40&md5=899c0f6c8c44c0accd7cbc6fa59bbe64},
	abstract = {Background: There are multiple economic, psychological, and physical consequences of high job stress, low job satisfaction and burnout in faculty of a teaching hospital in South India. Data from developing countries on these domains are sparse. Materials and Methods: In a cross-sectional study we assessed the prevalence and sources of perceived job stress, job satisfaction and burnout in faculty, as well as ways of coping with stress among consenting faculty of a large, private, charitable, teaching hospital in India using standardized, self-rated questionnaires. Results: A total of 304 respondents, 156 (51.3%) were Assistant Professors; 71 (23.4%) were Associate Professors, and 77 (25.3%) were Professors. The majority (175; 58%) were male, younger than 45 years (235; 76%) and from clinical departments (248; 81.5%) A third (96; 31%) reported high overall levels of perceived job stress. In multivariate analyses, age less than 45 years, designation as Assistant or Associate Professor, and working in a clinical department were associated with perceived high job stress; reporting high perceived job satisfaction was protective. Nearly two-thirds (217; 71.4%) of faculty reported high levels of job satisfaction. In multivariate analysis, age less than 45 years and reporting high job stress were associated with low perceived job satisfaction. Causes of stress and satisfaction differed by age, gender and designation. On the Maslach Burnout Inventory (MBI), 88 (29%) had high scores on the emotional exhaustion subscale, 63 (20.8%) had high scores on the depersonalization subscale, and 90 (29.7%) had low scores on the personal achievement subscales. High job stress and low job satisfaction were significantly associated with burnout on the three domains. Conclusions: High job stress and low job satisfaction were inversely related in this survey of medical faculty and were significantly associated with levels of burnout. The sources of job stress and job satisfaction identified provide insights that could inform formal institutional mechanisms to prevent burnout in doctors. © 2019 Wolters Kluwer Medknow Publications. All rights reserved.},
	author_keywords = {Burnout doctors; job satisfaction; job stress},
	keywords = {Adult; Burnout, Professional; Cross-Sectional Studies; Faculty, Medical; Female; Hospitals, Teaching; Humans; India; Job Satisfaction; Male; Middle Aged; Occupational Stress; Prevalence; Surveys and Questionnaires; adult; alcohol consumption; Article; Consultants Job Stress and Satisfaction Questionnaire; controlled study; coping behavior; cross-sectional study; depersonalization; emotional stress; exercise; female; health personnel attitude; health practitioner; human; India; job performance; job satisfaction; job satisfaction assessment; job security; job stress; major clinical study; male; Maslach Burnout Inventory; medical school; middle aged; prevalence; private hospital; professional burnout; psychological distress assessment; relaxation training; sport; standardization; teaching hospital; university; Ways of Coping Questionnaire; work environment; burnout; epidemiology; job satisfaction; job stress; psychology; questionnaire; teaching hospital},
	issn = {00223859},
	coden = {JPMDA},
	language = {English},
	type = {Article},
	publication_stage = {Final},
	source = {Scopus},
	note = {Cited by: 11; All Open Access, Gold Open Access}
}

@ARTICLE{De Araújo Leite2019170,
	author = {De Araújo Leite, Tatiane Isabela and Costa Fernandes, João Paulo and Da Costa Araújo, Fernanda Letícia and De Brito Fernandes Pereira, Xiankarla and De Azevedo, Dulcian Medeiros and Souza Lucena, Eudes Euler},
	title = {Prevalence and factors associated with burnout among university professors},
	year = {2019},
	journal = {Revista Brasileira de Medicina do Trabalho},
	volume = {17},
	number = {2},
	pages = {170 – 179},
	doi = {10.5327/Z1679443520190385},
	url = {https://www.scopus.com/inward/record.uri?eid=2-s2.0-85072384605&doi=10.5327%2fZ1679443520190385&partnerID=40&md5=822ed5b891f957f8bc37d6e8616da43b},
	abstract = {Background: Burnout is one of the main examples of health disorders directly related to work. This is a psychological syndrome that results from exposure to stressors in the workplace and represents a considerable psychosocial problem. Objective: To establish the prevalence of and factors associated with burnout among professors at public and private universities. Methods: We administered two self-report questionnaires-one for sociodemographic, psychosocial, occupational and health-related data, and the other based on the Maslach Burnout Inventory-Educators Survey-to professors at four public and private universities in Caicó, Rio Grande do Norte, Brazil. We subjected the data to univariate and bivariate analysis and also fitted a logistic regression model. Results: About 60% of the participants were categorized as in the earliest stage of burnout syndrome. Having a chronic disease and teaching a large number of courses were the only variables significantly associated with burnout. The average score on domain depersonalization was significantly higher among the participants who had a second job, those who reported to need professional updating and the ones who taught a large number of courses. The average score on domain emotional exhaustion was higher among the participants with some chronic disease and those with high blood pressure. Conclusion: The prevalence of burnout was high in the analyzed sample of university professors. Early detection of burnout symptoms might favor early treatment. © 2019 Associacao Nacional de Medicina do Trabalho. All rights reserved.},
	author_keywords = {Burnout; Education; Higher; Prevalence; Psychological; Teaching},
	issn = {16794435},
	language = {English},
	type = {Article},
	publication_stage = {Final},
	source = {Scopus},
	note = {Cited by: 9; All Open Access, Gold Open Access}
}

@ARTICLE{Redondo-Flórez2020,
	author = {Redondo-Flórez, Laura and Tornero-Aguilera, José Francisco and Ramos-Campo, Domingo Jesús and Clemente-Suárez, Vicente Javier},
	title = {Gender Differences in Stress- And Burnout-Related Factors of University Professors},
	year = {2020},
	journal = {BioMed Research International},
	volume = {2020},
	doi = {10.1155/2020/6687358},
	url = {https://www.scopus.com/inward/record.uri?eid=2-s2.0-85098794088&doi=10.1155%2f2020%2f6687358&partnerID=40&md5=64f3c8ba577e64895c7a95f147f0cb79},
	abstract = {The aim of the present study was to analyse the gender differences in stress-related factors of university professors. A cross-sectional study was carried out, where gender differences in psychological, nutrition, physical activity, and oral health stress-related factors were analysed in 470 Spanish university professors (58.7% male and 41.3% female, 42.1±9.2 years) through a compendium of questionnaires. The results showed how females presented significantly (p≤0.05) higher scores than males in perceived stress (females: 22.15±4.40 vs. males: 19.69±3.61), emotional exhaustion (females: 20.86±9.51 vs. males: 16.44±9.12), and neuroticism (females: 5.53±1.97 vs. males: 4.77±1.96). These results may be related to higher probabilities to suffer the burnout syndrome, showing possible physical symptoms of this psychological disorder such as dry mouth and gastritis or heartburn. We concluded that female professors presented higher burnout perceived stress, emotional exhaustion, and neuroticism levels than males. Females also presented higher dry mouth, gastritis, and heartburn than males. Female professors showed healthier nutritional habits than males, presenting higher consumption of milk products and fruit per day, a higher number of meals, and less eating between hours and fried food consumption. Nevertheless, females consumed fewer water glasses and practised less weekly sport than male professors.  © 2020 Laura Redondo-Flórez et al.},
	keywords = {Adult; Burnout, Professional; Cross-Sectional Studies; Faculty; Female; Humans; Male; Middle Aged; Sex Factors; Surveys and Questionnaires; adult; Article; body height; controlled study; cross-sectional study; dairy product; emotional stress; extraversion; feeding behavior; female; food intake; gastritis; heartburn; human; loneliness; male; Maslach Burnout Inventory; mental disease; mental stress; neurosis; normal human; nutrition; physical activity; professional burnout; questionnaire; self concept; sex difference; teaching; university; work experience; xerostomia; burnout; epidemiology; middle aged; sex factor},
	issn = {23146133},
	language = {English},
	type = {Article},
	publication_stage = {Final},
	source = {Scopus},
	note = {Cited by: 29; All Open Access, Gold Open Access, Green Open Access}
}

@ARTICLE{Romero Caraballo2019280,
	author = {Romero Caraballo, Martha Patricia},
	title = {Working conditions and the meaning of the academic profession in Colombian university professors; [Condições de trabalho e configuração da percepção da profissão acadêmica em professores universitários Colombianos]; [Condiciones de trabajo y configuración del sentido de la profesión académica en profesores universitarios Colombianos]},
	year = {2019},
	journal = {Acta Colombiana de Psicologia},
	volume = {22},
	number = {2},
	pages = {280 – 291},
	doi = {10.14718/acp.2019.22.2.13},
	url = {https://www.scopus.com/inward/record.uri?eid=2-s2.0-85072106831&doi=10.14718%2facp.2019.22.2.13&partnerID=40&md5=f6fb7b3422ae1b92ff7aef0aaeb5d071},
	abstract = {The aim of this research was to analyze the shaping of the meaning of the academic profession in 160 scholars, from public and private universities in four Colombian cities. The instrument QPW-5 (Questionnaire on Quality of Work life in Human Service Organizations) was applied. It was composed of 173 items distributed in five scales: Working Conditions, Perceived Workload, General Working Well-being, Maslach Burnout Inventory and Engagement, and five key words that define the work experience. This study was carried out following a quantitative approach, a non-experimental design with a cross-sectional descriptive correlation. A correlational analysis and Principal Component Analysis were performed to establish the pattern of the dimensions evaluated. The teachers surveyed showed general tendencies to shape their meaning of the academic profession in an ambivalent manner in a positive and negative pole, where the presence of fragmented working conditions that denote exhaustion, cynicism and collateral effects, as well as a new configuration of academic professionalism are highlighted. It is pointed out that the temporality of the contractual relationship is naturalized as a condition of precarious working conditions, placing a focus on the psychosocial risks of university teachers. © 2019, Universidad Catolica de Colombia. All rights reserved.},
	author_keywords = {Academics; Professionalism; Sense of the profession; Working conditions},
	issn = {01239155},
	language = {English},
	type = {Article},
	publication_stage = {Final},
	source = {Scopus},
	note = {Cited by: 3; All Open Access, Gold Open Access, Green Open Access}
}

@ARTICLE{Morgan2019869,
	author = {Morgan, Helen Kang and Graziano, Scott C. and Craig, LaTasha B. and Everett, Elise N. and Forstein, David A. and Hampton, Brittany S. and Hopkins, Laura and Mckenzie, Margaret L. and Pradhan, Archana and Royce, Celeste and Madani-Sims, Shireen and Morosky, Christopher M.},
	title = {A National Survey of Profiles of Clerkship Directors in Obstetrics and Gynecology},
	year = {2019},
	journal = {Obstetrics and Gynecology},
	volume = {134},
	number = {4},
	pages = {869 – 873},
	doi = {10.1097/AOG.0000000000003471},
	url = {https://www.scopus.com/inward/record.uri?eid=2-s2.0-85072790676&doi=10.1097%2fAOG.0000000000003471&partnerID=40&md5=a2a995f267b3e26fa3ffd845b3dbee44},
	abstract = {Objective: To monitor demographics and factors associated with quality of life among obstetrics and gynecology clerkship directors. A secondary goal was to compare current demographics and survey responses to a 1994 survey of clerkship directors. Methods: A 36-item electronic survey was developed and distributed to the 182 U.S. clerkship directors with active memberships with the Association of Professors of Gynecology and Obstetrics. Items queried respondents on demographics, attitudes about being a clerkship director, quality of life, and burnout. Results: A total of 113 of the 182 (62%) clerkship directors responded to the survey. The mean full-time time equivalent allocated for clerkship director responsibilities was 25%. When compared with clerkship directors from 1994, current clerkship directors are younger, work fewer total hours per week, spend more time on patient care, and less time on research. Notably, 78% (87) of respondents were female compared with 21% (31) of respondents in 1994. Overall, most current clerkship directors responded optimistically to quality of life and burnout measures, with 25% (28) reporting symptoms of high emotional exhaustion and 17% (19) reporting symptoms of depersonalization. Clerkship directors' perception of support from their medical school was significantly correlated with increased personal fulfilment and positive quality of life, as well as decreased burnout and emotional exhaustion measures. Conclusion: The gender demographics of obstetrics and gynecology undergraduate medical education leadership have dramatically shifted over the past 25 years; however, many of the changes are not correlated with quality of life and burnout. The association between perceived support from the medical school and multiple quality of life measures point to the vital importance of support for our medical educators. © 2019 by the American College of Obstetricians and Gynecologists.},
	keywords = {Adult; Burnout, Professional; Clinical Clerkship; Faculty, Medical; Female; Humans; Male; Middle Aged; Quality of Life; Surveys and Questionnaires; adult; burnout; clinical education; comparative study; female; human; male; medical school; middle aged; psychology; quality of life; questionnaire},
	issn = {00297844},
	coden = {OBGNA},
	language = {English},
	type = {Article},
	publication_stage = {Final},
	source = {Scopus},
	note = {Cited by: 2}
}

@ARTICLE{Sinbukhova2019186,
	author = {Sinbukhova, E.V. and Lubnin, A.Y. and Popugayev, K.A.},
	title = {Burnout in anesthesiology and resuscitation},
	year = {2019},
	journal = {Russian Sklifosovsky Journal of Emergency Medical Care},
	volume = {8},
	number = {2},
	pages = {186 – 193},
	doi = {10.23934/2223-9022-2019-8-2-186-193},
	url = {https://www.scopus.com/inward/record.uri?eid=2-s2.0-85076177381&doi=10.23934%2f2223-9022-2019-8-2-186-193&partnerID=40&md5=f214fc7251a49bd33449fb4cdda0ac22},
	abstract = {BACKGROUND The term “burnout” was originally developed by the psychologist Herbert Freudenberg (Germany, USA) in the seventies of the last century. Then another psychologist, Christina Maslach was a co-author of the Maslach Burnout Inventory, which was adapted to different professions and translated into different languages. According to Russian scientist professor Victor V. Boyko “the emotional burnout is a form of professional distortion of an individual ...”. Anesthesiology and resuscitation are certainly among the most stressful medical disciplines, daily exposing doctors to high responsibility associated with life-threatening scenarios of patients. Therefore, burnout detection is important because it is related to the safety and quality of medical care, as well as to the life and health of intensive care specialists. Aim of study Anonymous, blind observational study of the frequency and dynamics of burnout, depression, situational and personal anxiety of anesthesiologists and resuscitation doctors and nurses of anesthesiology and intensive care departments. MATERIAL AND METhODS The study included 64 specialists of anesthesiology and intensive care departments (41 doctors and 23 nurses). Maslach Burnout Inventory (MBI) for Medical Personnel, Purpose in life test (Crumbaugh & Maholick, 1964), “Burnout” questionnaire of V. V. Boyko, Toronto Alexithymia Scale (TAS), Spielberger State-Trait Anxiety Inventory (STAI) in the adaptation by Y. L. Khanin, Assessment of depression (HADS), and a series of general questions (gender, age, profession, working experience, marital status, number of working hours per week, how much do I love my job, how much I would like to love my job, somatic complaints, etc.). RESuLTS According to MBI, 65.9% of examined doctors and 43.5% of nurses have high rates of certain burnout, which confirms the relevance of the studied problem. Of these, 12.19% of doctors and 8.7% of nurses have high rates of all three sub-scales of burnout syndrome. Depression, personal and situational anxiety have a positive correlation with burnout. CONCLuSION According to the literature, burnout leads to a steady decrease in work productivity, destructive behavior, emergence of a variety of psychosomatic disorders, and a sense of meaninglessness of existence, despair, suicidal thoughts and committed suicides at the final stage of burnout. It is necessary to conduct regular testing of intensive care specialists to detect burnout, depression and anxiety. When the burnout is identified, it is necessary to perform psychological interventions. © 2019 Sklifosovsky Research Institute for Emergency Medicine. All rights reserved.},
	author_keywords = {Burnout; Depression; Personal anxiety; Situational},
	issn = {22239022},
	language = {Russian},
	type = {Article},
	publication_stage = {Final},
	source = {Scopus},
	note = {Cited by: 5; All Open Access, Gold Open Access}
}

@ARTICLE{Duke202061,
	author = {Duke, Naomi N. and Gross, Amy and Moran, Antoinette and Hodsdon, Jill and Demirel, Nadir and Osterholm, Erin and Sunni, Muna and Pitt, Michael B.},
	title = {Institutional Factors Associated With Burnout Among Assistant Professors},
	year = {2020},
	journal = {Teaching and Learning in Medicine},
	volume = {32},
	number = {1},
	pages = {61 – 70},
	doi = {10.1080/10401334.2019.1638263},
	url = {https://www.scopus.com/inward/record.uri?eid=2-s2.0-85076383644&doi=10.1080%2f10401334.2019.1638263&partnerID=40&md5=5f2f90325fd55ab23f57b23130d4cbf4},
	abstract = {Phenomenon: Factors related to individual circumstance and organizational climate are contributing to a worsening burnout problem among providers in healthcare settings. In the academic health center, junior faculty may be at particular risk for burnout given intersecting responsibilities of clinical expertise, research rigor, teaching commitments, and service expectations. To date, much of the focus on preventing and mitigating burnout has been located at the individual level, addressing lifestyle modification and self-regulation skills. We sought to examine relationships between institutional context and burnout qualities as a means to identify opportunities for organizational leadership to address faculty burnout. Approach: Data are from a baseline survey of assistant professors (faculty with diverse ratios for clinical, research, and teaching responsibilities) located within a pediatrics department in an academic medical center. Pearson correlation coefficients and logistic regression models were used to examine relationships between institutional factors (mentorship, collaboration opportunities, feelings of empowerment, value, and support of well-being) and experiences of burnout as measured by the original 22-item Maslach Burnout Inventory (subscales: Emotional Exhaustion, Depersonalization, and Low Personal Accomplishment). Findings: Three perceived institutional characteristics were significantly associated with all three dimensions of burnout, particularly emotional exhaustion, which decreased with increasing perception of (a) empowerment to communicate professional needs, (b) feeling valued for contributions to the department, and (c) department commitment to support faculty well-being. In multivariate logistic regression models, adjusted for gender identity and years since training, increased positive perceptions of these three institutional characteristics were associated with significantly lower odds of burnout. For example, for each unit increase along a 5-point rating scale in feeling empowered to communicate needs and feeling valued for contributions to the department, the odds of meeting cutoff scores for burnout were reduced by 78% (p =.002) to 84% (p =.002), respectively. Insights: Although much of the focus on addressing burnout in healthcare settings has been on promoting coping skills and building resilience at the individual level, our findings add to a growing literature documenting a significant role for institutional leadership in identifying and facilitating strategies to promote faculty well-being. Findings also support leadership’s role for improving institutional climate via creating opportunities to increase faculty perceptions of empowerment and value in the department. © 2019, © 2019 Taylor & Francis Group, LLC.},
	author_keywords = {burnout; faculty development; healthcare professional; institutional climate; Maslach Burnout Inventory},
	keywords = {Burnout, Professional; Faculty, Medical; Female; Health Surveys; Humans; Male; Workplace; burnout; etiology; female; health survey; human; male; medical school; psychology; workplace},
	issn = {10401334},
	language = {English},
	type = {Article},
	publication_stage = {Final},
	source = {Scopus},
	note = {Cited by: 27}
}

@ARTICLE{Moueleu Ngalagou2019101,
	author = {Moueleu Ngalagou, P.T. and Assomo-Ndemba, P.B. and Owona Manga, L.J. and Owoundi Ebolo, H. and Ayina Ayina, C.N. and Lobe Tanga, M.-Y. and Guessogo, W.R. and Mekoulou Ndongo, J. and Temfemo, A. and Mandengue, S.H.},
	title = {Burnout syndrome and associated factors among university teaching staff in Cameroon: Effect of the practice of sport and physical activities and leisures; [Syndrome du burnout et facteurs associés chez les enseignants d'universités au Cameroun: effets de la pratique des activités physiques et sportives et des loisirs]},
	year = {2019},
	journal = {Encephale},
	volume = {45},
	number = {2},
	pages = {101 – 106},
	doi = {10.1016/j.encep.2018.07.003},
	url = {https://www.scopus.com/inward/record.uri?eid=2-s2.0-85054464486&doi=10.1016%2fj.encep.2018.07.003&partnerID=40&md5=35c4240e1a0d677310ccb9682b7b948e},
	abstract = {Objectives: This study aimed to evaluate the epidemiology of burnout syndrome among university teaching staff in Cameroon; and to establish if the practice of physical activities and leisures could have preventive effect. Methods: A cross-sectional study using a self-administered questionnaire on socio-demographic characteristics, socio-professional conditions, Maslach Burnout Inventory-Educator Survey (MBI-ES) to evaluate burnout syndrome, and Ricci-Gagnon metrics to assess level of physical activities practice among grades of teaching staff, in the various faculties of the University of Douala, Cameroon. Results: Three hundreds and three teaching staff members aged 43 ± 7 years were included (69% males). The prevalence of burnout syndrome was 68%, distributed within the three dimensions as follows: emotional exhaustion (15.2%), depersonalization (32.1%) and loss of personal accomplishment (22.1%), with 57% low level, 38% moderate and 6% severe. Burnout affected respectively 55.4% lecturers, 38.3% senior lecturers and 6.3% professors. Burnout was significantly associated with poor working conditions (P = 0.0001), unsatisfactory salary (P = 0.0001), part time teaching in private university institutions (P = 0.027), sensation of strenuous job (P = 0.002), conflict with colleagues (P = 0.028), sedentariness (P = 0.007). Sport and physical activities showed significant protective effect against burnout (P = 0.004), the same with leisures (P = 0.016). Conclusion: The prevalence burnout syndrome is high among university teaching staff in Cameroon. The practice of sport and physical activities and leisures has a protective effect against burnout syndrome. © 2018 L'Encéphale, Paris},
	author_keywords = {Burnout syndrome; Leisures; Occupational exhaustion; Physical activities and sports; University teaching staff},
	keywords = {Adult; Burnout, Professional; Burnout, Psychological; Cameroon; Cross-Sectional Studies; Exercise; Faculty; Female; Humans; Job Satisfaction; Leisure Activities; Male; Middle Aged; Prevalence; Risk Factors; Sports; Universities; abdominal pain; adult; Article; asthenia; backache; burnout; Cameroon; clinical assessment; clinical evaluation; clinical practice; conflict; cross-sectional study; depersonalization; disease association; emotional stress; epidemiological data; female; headache; health survey; heart palpitation; hot flush; human; hyperactivity; irritability; leisure; male; Maslach Burnout Inventory Eeducator Survey; pessimism; physical activity; prevalence; questionnaire; salary; sport; teaching; university; work environment; burnout; epidemiology; exercise; job satisfaction; middle aged; psychology; risk factor; statistics and numerical data},
	issn = {00137006},
	coden = {ENCEA},
	language = {English},
	type = {Article},
	publication_stage = {Final},
	source = {Scopus},
	note = {Cited by: 23}
}

@ARTICLE{Perepeliuk20191378,
	author = {Perepeliuk, Tetiana and Penzai, Sergsii and Pikovets, Natalia},
	title = {Determination and research of the mental health dynamics among teachers of higher education with different places of professional activity},
	year = {2019},
	journal = {Humanities and Social Sciences Reviews},
	volume = {7},
	number = {4},
	pages = {1378 – 1388},
	doi = {10.18510/hssr.2019.74192},
	url = {https://www.scopus.com/inward/record.uri?eid=2-s2.0-85075000585&doi=10.18510%2fhssr.2019.74192&partnerID=40&md5=3987356b8f33e40e9b5119ae44db9618},
	abstract = {Purpose of the study: The article deals with the problem of teacher burnout of higher education institutions in the process of carrying out his professional activity. Over rapid pace of life and neglecting own needs, people often make people who, in addition to endless challenges and obsessive ideas, do everything quickly and thoroughly, leading to the emergence of a syndrome of emotional (professional) burnout. Methodology: The data of this research particularly are Sharabi’s works published during 1980s as crucial period of his intellectual journey. Results: The article reveals the results of an empirical study aimed at identifying the dependence of mental burnout on the length of professional experience. The research was conducted using questionnaire O. Rukavishnikov's "Definition of mental burnout" and questionnaires for specialists (author M. Kokun). The indexes of mental burnout among teachers with different pedagogical experiences are determined. It was found that the symptoms of mental burnout take place both at the beginning of and during the professional activity, and thus the tendency of reducing the tendency to mental burnout after 20 years of work in the specialty is traced. The high indicators of the professional motivation phase have been received, which may indicate higher expectations of teachers about the profession in general and the work in progress, in particular. Applications of this study: This research can be used for the universities, teachers, and students. Novelty/Originality of this study: The urgency of the choice of this problem is conditioned by the fact that frequent changes in the field of higher education in recent years have raised demands both on the professional competence of the teacher and on his personal component. Those or other forms of personally-professional deformations of the teacher reflected in his interaction with students and colleagues and may have a destructive tone in communication, attitude to the subject, assessment of their own results. © Perepeliuk et al.},
	author_keywords = {Mental health; Personal detachment; Professional burnout; Professional experience; Psycho-emotional exhaustion},
	issn = {23956518},
	language = {English},
	type = {Article},
	publication_stage = {Final},
	source = {Scopus},
	note = {Cited by: 2; All Open Access, Gold Open Access}
}

@ARTICLE{Kleinman2019237,
	author = {Kleinman, Arthur and Racine, Nadine},
	title = {The art of medicine. Presence; [L'art de la médecine. Présence]},
	year = {2019},
	journal = {Evolution Psychiatrique},
	volume = {84},
	number = {1},
	pages = {237 – 241},
	doi = {10.1016/j.evopsy.2018.09.001},
	url = {https://www.scopus.com/inward/record.uri?eid=2-s2.0-85055698024&doi=10.1016%2fj.evopsy.2018.09.001&partnerID=40&md5=c1cddae50c9caec293ce8aa2cfb7d907},
	abstract = {Objectif: Le but de cet article est de faire mieux connaître les travaux récents d'Arthur Kleinman, professeur de psychiatrie et d'anthropologie médicale à l'université d'Harvard. Méthode: L'article présenté ici est une traduction d'un article paru dans le journal The Lancet en 2017. Arthur Kleinman, alors tout juste retraité de son exercice clinique, revient sur son expérience clinique des soins et particulièrement sur l'importance de la notion de « présence » dans les soins. Résultats: Il définit cette notion à partir des actes du soin lui-même et en référence aux champs de la sociologie, de l'anthropologie et de la représentation artistique. Il la contextualise ensuite dans le domaine professionnel et dans la sphère intime, familiale ou amicale. Il évoque sa fonction dans le soin de soi-même, altérée lors d’états pathologiques tels que la dépression et potentiellement impliquée positivement dans l'effet placebo et dans la prévention du burn out pour les professionnels de la santé. Discussion: Comment redonner sa place au soin et à cette « présence » dans les soins dans un contexte marqué par des impératifs économiques et administratifs et par l'idéologie de la médecine basée sur des preuves ? Conclusion: L'auteur propose que les qualités humaines des étudiants en médecine et en soins infirmiers soient mieux soutenues et valorisées. Il propose également de travailler à une meilleure évaluation de la qualité des soins, qui s'appuierait notamment sur des méthodes ethnographiques. Il insiste sur le rôle que la profession médicale a à jouer pour défendre ce qui devrait revenir au cœur de son exercice. © 2018 Elsevier Masson SAS; Purpose: The purpose of this article is to make the recent work by Arthur Kleinman, Professor of Psychiatry and Medical Anthropology at Harvard, better known in France. Method: This article is a translation of an article published in the journal The Lancet in 2017. Arthur Kleinman, then just retired from his clinical practice, tells about his clinical experience of care and particularly about the importance of the notion of “presence” in care. Results: He defines this notion from the acts constituting care itself, with reference to the fields of sociology, anthropology and artistic representation. He then contextualizes it in the professional and intimate spheres. He also defines this “presence” as having a function in self-care, impaired during pathological states like depression, and potentially positively implicated in the placebo effect, and also in the daily practice of professional caregivers as a protection against burn-out. Discussion: How can care and this “presence” in care be reinstated in a context marked by economic and administrative imperatives and the ideology of evidence-based medicine? Conclusion: The author proposes that the human qualities of medical and nursing students should be better supported and valued. He also suggests the need to work towards a better evaluation of the quality of care, which could in particular be based on ethnographic methods. He stresses the role that the medical profession has to play in defending what should be returned to the heart of its practice. © 2018 Elsevier Masson SAS},
	author_keywords = {Burn-out; Care; Medical training; Placebo effect; Presence; Quality of care; Therapeutic relationship},
	keywords = {anthropology; art; Article; burnout; caregiver; clinical practice; depression; France; human; medical anthropology; medicine; patient care; placebo effect; psychiatry; self care; sociology},
	issn = {00143855},
	coden = {EVPSA},
	language = {English},
	type = {Article},
	publication_stage = {Final},
	source = {Scopus},
	note = {Cited by: 0}
}

@ARTICLE{Aloba2020196,
	author = {Aloba, Olutayo and Opakunle, Tolulope and Tamuno, Addah},
	title = {Demand-Control-Support Questionnaire: Psychometric characteristics and measurement invariance across gender and academic ranks among Nigerian University teachers},
	year = {2020},
	journal = {Indian Journal of Social Psychiatry},
	volume = {36},
	number = {3},
	pages = {196 – 202},
	doi = {10.4103/ijsp.ijsp_83_19},
	url = {https://www.scopus.com/inward/record.uri?eid=2-s2.0-85150889800&doi=10.4103%2fijsp.ijsp_83_19&partnerID=40&md5=3dc67e7b761791fb57bc82b4ef31bb85},
	abstract = {Background: No occupational stress-related instrument has been psychometrically examined among Nigerian university teachers. Aim: This study examined the 17-item Demand-Control-Support Questionnaire (DCSQ-17) in terms of factor structure, reliability, validity, and measurement invariance across gender and academic ranks among Nigerian university teachers (n = 597) from a federal institution in Southwestern Nigeria. Materials and Methods: They completed the DCSQ-17, in addition to the Maslach Burnout Inventory (MBI), and the Zung Self-Rating Anxiety Scale (ZSAS). Results: The original DCSQ-17 three-dimensional model (demands, control, and support) was affirmed with confirmatory factor analysis. There was evidence to support the configural, metric, and scalar invariances across genders and academic ranks. The reliability coefficients (McDonald's omega) of the subscales were satisfactory. Criterion validity was supported through correlational analyses with the MBI and ZSAS. Conclusion: The DCSQ-17 is useful as a stress evaluation instrument among Nigerian university teachers. Further studies are needed to confirm the psychometric properties among other Nigerian occupational groups.  © 2019 Indian Journal of Social Psychiatry | Published by Wolters Kluwer - Medknow.},
	author_keywords = {Demand-Control-Support Questionnaire; factor structure; measurement invariance; Nigerian university teachers; reliability; validity},
	issn = {09719962},
	coden = {ISPSE},
	language = {English},
	type = {Article},
	publication_stage = {Final},
	source = {Scopus},
	note = {Cited by: 0; All Open Access, Gold Open Access}
}

@ARTICLE{Converso2019,
	author = {Converso, Daniela and Sottimano, Ilaria and Molinengo, Giorgia and Loera, Barbara},
	title = {The unbearable lightness of the academic work: The positive and negative sides of heavy work investment in a sample of Italian university professors and researchers},
	year = {2019},
	journal = {Sustainability (Switzerland)},
	volume = {11},
	number = {8},
	doi = {10.3390/su11082439},
	url = {https://www.scopus.com/inward/record.uri?eid=2-s2.0-85065298855&doi=10.3390%2fsu11082439&partnerID=40&md5=24eda4e67b06e1775b8268c3e3b57435},
	abstract = {Universities perform very demanding tasks within a workplace characterized by a critical psychosocial environment. Against this backdrop, the aim of this study is to extend the current literature on the job sustainability of faculty professors, examine the associations of certain job resources (meaningfulness of work, reward) and job demands (work overload, conflict among colleagues) with workaholism, burnout, engagement. A self-report questionnaire was administered within a public higher education institution in Italy to a sample constituted by 291 professors. The results of path analysis show that meaningfulness of work and reward positively correlate with work engagement, work satisfaction, and psychological wellbeing and ward off emotional exhaustion and intention to leave. Work overload correlates positively with workaholism, work-family conflict and intention to leave and negatively with job satisfaction. Finally, workaholism correlates with work engagement and mediates the relationship between work overload and work-family conflict, emotional exhaustion, and psychological discomfort. The study highlights that to support the work of academic workers and build healthy and sustainable universities, it is necessary to promote job resources and control job demands. Moreover, the study highlights that work engagement and workaholism can be respectively considered as the positive and negative sides of heavy work investment. © 2019 by the authors.},
	author_keywords = {Academic work; JD-R; Job engagement; Path analysis; Psychology of sustainability; Workaholism},
	keywords = {Italy; academic research; higher education; investment; job search; life satisfaction; path analysis; psychology; questionnaire survey; research work; sustainability; university sector},
	issn = {20711050},
	language = {English},
	type = {Article},
	publication_stage = {Final},
	source = {Scopus},
	note = {Cited by: 19; All Open Access, Gold Open Access}
}

@ARTICLE{la Rotta Villamizar2020380,
	author = {la Rotta Villamizar, Diego and Álvarez, Diógenes Lizardo and Ángeles, Daniel Lara},
	title = {Validation of the Maslach burnout inventory questionnaire, in professors in physical education (MBI-ED) in the Dominican Republic context; [Validación al contexto de la República Dominicana del cuestionario Maslach burnout inventory, en maestros de eduación física (MBI-ED)]},
	year = {2020},
	journal = {Retos},
	volume = {41},
	pages = {380 – 386},
	doi = {10.47197/RETOS.V41I0.79319},
	url = {https://www.scopus.com/inward/record.uri?eid=2-s2.0-85108145808&doi=10.47197%2fRETOS.V41I0.79319&partnerID=40&md5=52732fa714ec5ae05b9128d6a35633af},
	abstract = {Abtract. The objective of this study was to validate the Maslach Burnout Inventory (MBI) version applied to teachers of physical education area, in the context of Dominican Republic.The study involved 162 physical educators assigned to both public and private schools.The psychometric properties of the instrument were analyzed.The results supported as a best factor solution a multidimensional model represented by the three original subscales in which some items were omitted in order to support the validity and reliability of the instrument, yielding significant values for Cronbach’s alpha for the three subscales (.86 emotional exhaustion, .67 personal fulfillment, .60 for depersonalization).This version was invariant with respect to gender; However, the results of this study support the validity and reliability of the instrument in the applied context, except for the limitations identified in previous studies worldwide in both the Spanish and English versions of the MBI questionnaire. ©Copyright:Federación Española de Asociaciones de Docentes de Educación Física (FEADEF)},
	author_keywords = {Alternative psychometric model; Burnout syndrome; Instrumental validation; Physical education; Teacher occupational burnout},
	issn = {15791726},
	language = {Spanish},
	type = {Article},
	publication_stage = {Final},
	source = {Scopus},
	note = {Cited by: 2}
}

@ARTICLE{García-González20201,
	author = {García-González, Mariluz and Torrano, Fermín and García-González, Guillermo},
	title = {Study of psychosocial risk factors in online university female teachers: A look from the inside; [Estudio de los factores de riesgo psicosocial en profesoras de universidades online: Una mirada desde adentro]},
	year = {2020},
	journal = {Interdisciplinaria},
	volume = {37},
	number = {1},
	pages = {1 – 31},
	doi = {10.16888/INTERD.2020.37.1.18},
	url = {https://www.scopus.com/inward/record.uri?eid=2-s2.0-85090406235&doi=10.16888%2fINTERD.2020.37.1.18&partnerID=40&md5=a7e9d218e901cacb63d7b4ba2a9934a3},
	abstract = {The advancement and integration of new Information and Communication Technologies (ICT) in the workplace has led to the emergence of new formulae such as teleworking, which have crossed the boundaries of space and time, modifying the working stage, the way of supervision of work and the reconciliation between family and personal life. Within this frame of reference, workers are more exposed to new risks emerging, like the technostress and burnout issues, as well as the trouble reconciling professional and family life, which result in negative effects on people, and can generate a higher level of exhaustion, dissatisfaction, and professional wear. In this context, the aim of this study is to know and analyze the main psychosocial risk factors female online university teachers are exposed. The interview on phenomenological depth, taking as reference the Seidmans model, was used as a data collection technique. In particular, two scripts, one for each of the interviews to be done, were developed and we proceeded to validate them through consultation of 15 experts from the field of safety and health and university teaching, and through the Lawshe content validity study (1975), recommended by Cardona (2006), as a quantitative validity criterion, and the observations and suggestions made by the experts as a qualitative validity criterion. In practice, 20 phenomenological interviews were conducted with 10 women working under this labor formula, to obtain a comprehensive understanding and holistic approach to the problem from their point of view and the context in which they are immersed. The results show the existence of several psychosocial risk factors related to the position and the social environment. As regards the position-related psychosocial risk factors, the findings show the existence of quantitative mental overload, associated with intense periods of work or peaks of work, which are specific moments, linked to the dynamics of temporary teaching online and teaching in general, where work load increases substantially, doubling the amount of work to be carried out. Another psychosocial risk factor perceived negatively by participants, also refers to the qualitative mental under load, which occurs during certain academic monotonous and repetitive activities when teaching online. On the other hand, in relation to psychosocial factors associated with the social and organizational sphere, the isolation of participants working in their home is highlighted. This isolation is related both to the lack of contact with peers, to the absence of spontaneous talks and emotional support, that is, to the loss of informal interaction in the workplace, and to the need to share doubts, to work together on a common educational Project or to homogenize criteria in the same subjects taught by different teachers. On the other hand, the online female teachers reveal in their speeches different situations of personal-role conflict, in which demands are produced, focused mainly on situations of evaluation of both academic work and exams, which are incompatible with their beliefs and values. Finally, the results of the present study indicate the emotional over load due to conflicts with students, usually relating to their assessment. The above supports the need for further research in this field, aimed at developing and implementing preventive and psychosocial risk intervention programmes in the university context, which have an impact on the organizational and personal scope and which are adequate to the characteristics of women. This will help promote a healthy organization, an organization that develops healthy practices of structuring and managing work processes that would influence the development of healthy employees, whose purpose is not only to intervene on the dysfunctional aspects, but attain the welfare of its workers achieving the highest increase in the development of the organization and its employees. © 2020 Centro Interamericano de Investigaciones Psicologicas y Ciencias Afines.},
	author_keywords = {Isolation; Mental overload; Online female teachers; Seidman's phenomenological interviewing; Teaching university; Welfare organizations},
	issn = {03258203},
	language = {Spanish},
	type = {Article},
	publication_stage = {Final},
	source = {Scopus},
	note = {Cited by: 5; All Open Access, Gold Open Access}
}

@ARTICLE{Alvarado20201,
	author = {Alvarado, Segunda Manuela Cabellos and Ponce, Rudi Amalia Loli and Vegas, Miguel Hernán Sandoval and Perales, Rosa Albina Velásquez},
	title = {Burnout levels and coping strategies in higher education professors; [Niveles de burnout y estrategias de afrontamiento en docentes de educación superior]},
	year = {2020},
	journal = {Revista Cubana de Enfermeria},
	volume = {36},
	number = {2},
	pages = {1 – 18},
	url = {https://www.scopus.com/inward/record.uri?eid=2-s2.0-85087128807&partnerID=40&md5=8fc5907684517a88172fc4a11ad3bd7c},
	abstract = {Introduction: Health educators and general workers in the sector are among the people vulnerable to stress and burnout Objective: To discuss, based on the scientific literature, burnout levels and coping strategies in higher education professors. Methods: Systematic review of articles published between 2010 and 2018 in the databases EBSCO host, SCIELO, ERIC, SCIENCE DIRECT, SCOPUS, REDALYC, DOAJ, and LILACS. In the search strategy, the Preferred Reporting Items for Systematic Review and Meta-Analyzes (PRISMA) flowchart was used. Eighteen articles (in Spanish, Portuguese, and English) were reviewed after applying the inclusion and exclusion criteria. Conclusions: It is not clear if burnout exists in higher education professors. High levels of exhaustion and depersonalization are slightly associated with high work commitment. Job stress and high level of exhaustion are associated with less job satisfaction. Relationship between high level of exhaustion is associated with younger professors with less experience. Exhaustion is associated with academic factors such as teaching hours. Burnout is associated with research activities. Increased stress is associated with an employment condition as contracted. No significant relationship was found between burnout and feelings of self-efficacy or teaching performance, or between emotional fatigue and occupational satisfaction. The strategies for dealing with stress that teachers use are those focused on solving the problem, seeking help or social support, and positive revaluation. © 2020, Editorial Ciencias Medicas. All rights reserved.},
	author_keywords = {Psychological adaptation; Psychological fatigue; Strategies},
	issn = {08640319},
	language = {Spanish},
	type = {Article},
	publication_stage = {Final},
	source = {Scopus},
	note = {Cited by: 3}
}

@ARTICLE{Silva2019,
	author = {Silva, Scheila Maria Ferreira and Oliveira, Áurea de Fátima},
	title = {Burnout among teachers in private institutions of higher education},
	year = {2019},
	journal = {Psicologia Escolar e Educacional},
	volume = {23},
	doi = {10.1590/2175-35392019017785},
	url = {https://www.scopus.com/inward/record.uri?eid=2-s2.0-85082819482&doi=10.1590%2f2175-35392019017785&partnerID=40&md5=dcd9f094d61f828f2981f9f6687f6902},
	abstract = {The occupational health of teachers is an important theme in international and national literature. In Brazil, there is a lack of studies on Burnout in university teachers of the private school system. Thus, the purpose of this study is to assess the influence of Perceived Organizational and Social Support at work as well as socio-demographic variables over the incidence of Burnout in this public. The participants were 173 teachers who voluntarily answered valid and reliable questionnaires in their work environment. Data analyzed has used described statistics and standard multiple regression analysis. The results indicated symptoms of Burnout syndrome in teachers as well as greater predictive power of organizational support in the occurrence of the syndrome. Emotional social support, working time in the institution, age, and workload were predictors, but with less emphasis. Studies have recommended in samples from other regions of the country as well as longitudinal studies. © 2019 Universidade Estadual de Maringa.},
	author_keywords = {Occupational stress; Organizational behavior; Social behavior},
	issn = {14138557},
	language = {English},
	type = {Article},
	publication_stage = {Final},
	source = {Scopus},
	note = {Cited by: 8; All Open Access, Gold Open Access, Green Open Access}
}

@ARTICLE{Kiltz2020,
	author = {Kiltz, Lisa and Rinas, Raven and Daumiller, Martin and Fokkens-Bruinsma, Marjon and Jansen, Ellen P. W. A.},
	title = {‘When They Struggle, I Cannot Sleep Well Either’: Perceptions and Interactions Surrounding University Student and Teacher Well-Being},
	year = {2020},
	journal = {Frontiers in Psychology},
	volume = {11},
	doi = {10.3389/fpsyg.2020.578378},
	url = {https://www.scopus.com/inward/record.uri?eid=2-s2.0-85091468656&doi=10.3389%2ffpsyg.2020.578378&partnerID=40&md5=1ce1d10810951c687cf06ade186cb0d0},
	abstract = {A wealth of evidence has indicated that both students and teachers experience high levels of stress, burnout, and ultimately compromised well-being in the university context. Although numerous studies have investigated well-being among university students, and other studies have addressed well-being among university teachers, these lines of research are often conducted in isolation from one another. This is surprising, as the importance of considering reciprocal links between students and teachers has been suggested in several empirical studies. Additionally, when researching well-being in academia, the conceptualizations tend to differ from study-to-study. The present research therefore investigated how students and teachers conceptualize well-being at the university based on their personal experiences, as well as how student and teacher well-being interact. To examine this, six university students (50% female), and ten teachers (50% female) from Germany and the Netherlands participated in semi-structured interviews. Qualitative analysis using a multistage coding process revealed detailed insights concerning students’ and teachers’ perceptions of well-being that coincided with positive psychology, resilience, multifaceted, and basic psychological need fulfillment approaches. Moreover, an interaction between students’ and teachers’ well-being became apparent, including several factors such as the student-teacher relationship that in turn, contributed to both population’s well-being. The present findings lend evidence toward a more coherent conceptualization of well-being and are discussed in terms of suggestions for initiatives that simultaneously support both populations, for example, through the student-teacher relationship. © Copyright © 2020 Kiltz, Rinas, Daumiller, Fokkens-Bruinsma and Jansen.},
	author_keywords = {higher education; positive psychology; resilience; SDT; student-teacher interaction; university; well-being},
	issn = {16641078},
	language = {English},
	type = {Article},
	publication_stage = {Final},
	source = {Scopus},
	note = {Cited by: 19; All Open Access, Gold Open Access, Green Open Access}
}

@ARTICLE{Acosta-Fernández2019328,
	author = {Acosta-Fernández, Martín and Parra-Osorio, Liliana and Molina, Carolina Burbano and Aguilera-Velasco, María de los Ángeles and Pozos-Radillo, Blanca Elizabeth},
	title = {Occupational stress, burnout, mental health and its relationship with workplace violence in university teachers; [Estrés laboral, burnout, salud mental y su relación con violencia psicológica en docentes universitarios]},
	year = {2019},
	journal = {Salud Uninorte},
	volume = {35},
	number = {3},
	pages = {328 – 342},
	url = {https://www.scopus.com/inward/record.uri?eid=2-s2.0-85087415448&partnerID=40&md5=0ba03bcd1de249b9677cee7050fd5e85},
	abstract = {Objective: To know the relationship between work stress, burnout syndrome and mental health problems with violence and psychological harassment at work. Materials and methods: Questionnaires: Sociodemographic data, Work Stress, Maslach Burnout, General Health Goldberg and Inventory for Violence and Psychological Harassment at Work. Descriptive, analytical and transversal study. Shows 68 teachers. Univariate statistical analysis for sample sociodemographic description and study variables through absolute and relative frequencies with a 95% CI. Bivariate analysis X2 test for parametric variables and Fisher’s exact nonparametric variables, p <0.05. Results: Statistical significance univariate analysis for stress (territory p = 0.007, influence of the leader p = 0.008, lack of cohesion p = 0.03 and support of the group p = 0.038); affectations mental health (interpersonal relationships p = 0.022 and sleep disorders p = 0.012). Bivariate analysis for stress and level of intensity of violence (p = 0.000), stress and level of presence of psychological harassment (p = 0.000) for both groups. Stratification by gender with statistical significance for prevalence mental health, male, medicine program (value p = 0.028). Conclusions: Both groups presented a relationship between sources of stress, alterations to mental health and violence and psychological harassment. However, the nursing group faces a more impoverished work environment and expresses itself through unfavorable leadership and manifests as disharmony in interpersonal relationships and poor personal fulfillment through work. © 2019, Universidad del Norte. All rights reserved.},
	author_keywords = {Burnout; Faculty medical; Faculty nursing; Occupational stress; Workplace violence},
	issn = {01205552},
	language = {Spanish},
	type = {Article},
	publication_stage = {Final},
	source = {Scopus},
	note = {Cited by: 5}
}

@ARTICLE{Unger202073,
	author = {Unger, Jean-Pierre},
	title = {Physicians’ Burnout (and That of Psychologists, Nurses, Magistrates, Researchers, and Professors) For a Control Program*},
	year = {2020},
	journal = {International Journal of Health Services},
	volume = {50},
	number = {1},
	pages = {73 – 81},
	doi = {10.1177/0020731419883525},
	url = {https://www.scopus.com/inward/record.uri?eid=2-s2.0-85074700962&doi=10.1177%2f0020731419883525&partnerID=40&md5=452cfd867bbb28ec29df05a63a379363},
	abstract = {Just as with burnout in other social sectors, burnout among physicians is acquiring epidemic proportions. After describing the pathology, this article covers the multidisciplinary aspects of its clinical management. As for prevention, the article describes the importance of the socially motivated, professionally oriented management of health care services, courts, universities, and schools for preventing burnout and contrasts such features with the characteristics of their industrial and commercial management. © The Author(s) 2019.},
	author_keywords = {burnout syndrome; clinical management; epidemiology; mobbing; prevention},
	keywords = {Burnout, Professional; Humans; Physicians; Professional Autonomy; disease control; epidemic; epidemiology; health care; health services; mobbing; pathology; burnout; epidemiology; human; pathology; physician; prevention and control; professional practice; therapy},
	issn = {00207314},
	coden = {IJHSC},
	language = {English},
	type = {Article},
	publication_stage = {Final},
	source = {Scopus},
	note = {Cited by: 4; All Open Access, Green Open Access, Hybrid Gold Open Access}
}

@ARTICLE{Lashuel2020,
	author = {Lashuel, Hilal A.},
	title = {Mental health in academia: What about faculty?},
	year = {2020},
	journal = {eLife},
	volume = {9},
	doi = {10.7554/eLife.54551},
	url = {https://www.scopus.com/inward/record.uri?eid=2-s2.0-85077693917&doi=10.7554%2feLife.54551&partnerID=40&md5=41b1441b9253abb3e6399b4f52c2c266},
	abstract = {After two heart attacks in three years, an associate professor discusses the challenges of faculty life. ©Copyright Lashuel. T.},
	keywords = {Faculty; Occupational Stress; Universities; Work-Life Balance; academic achievement; anxiety; Article; awareness; burnout; cardiovascular disease; career planning; chronic stress; depression; exhaustion; frustration; health impact assessment; heart infarction; human; job experience; job stress; mental disease; mental health; mentoring; perfectionism; quality of life; sleep deprivation; sleep pattern; social isolation; university; wellbeing; work-life balance; psychology; university; work-life balance},
	issn = {2050084X},
	language = {English},
	type = {Article},
	publication_stage = {Final},
	source = {Scopus},
	note = {Cited by: 25; All Open Access, Gold Open Access, Green Open Access}
}

@ARTICLE{Li202076,
	author = {Li, Yongzhan and Li, Yongxin and Castaño, Gloria},
	title = {The impact of teaching-research conflict on job burnout among university teachers: An integrated model},
	year = {2020},
	journal = {International Journal of Conflict Management},
	volume = {31},
	number = {1},
	pages = {76 – 90},
	doi = {10.1108/IJCMA-05-2019-0080},
	url = {https://www.scopus.com/inward/record.uri?eid=2-s2.0-85078552141&doi=10.1108%2fIJCMA-05-2019-0080&partnerID=40&md5=a2e4cd11fdf1fe332820133956aa31ca},
	abstract = {Purpose: To fill the previous research gap, focusing on two constructs, i.e. perceived supervisor support (PSS) and psychological capital (PsyCap), this study aims to explore the mechanism underlying the relationship between teaching–research conflict (TRC) and job burnout among university teachers using the lens of job demands–resources (JD-R) model. Design/methodology/approach: First, theoretically grounded hypotheses linking teaching–research conflict, PSS and PsyCap to job burnout were formulated. Then, a cross-sectional design was used to test the theoretical model presented in this study. Findings: The results showed that TRC was positively linked to emotional exhaustion (EE) and depersonalization (DP), but negatively linked to personal accomplishment; PSS moderated the effect of TRC on both EE and DP but did not act as a moderator in the relationship between TRC and personal accomplishment; and PsyCap moderated the effect of TRC on all the three dimensions of job burnout. Research limitations/implications: Given that the data were collected from single-source, the study was vulnerable to the common method variance. Besides, the relative small sample size limits the representativeness of the sample. Moreover, the cross-sectional design cannot confirm causal relationship between variables. Despite these limitations, the findings of this research can potentially inform effective interventions aimed at reducing the effect of TRC on job burnout among university teachers. Originality/value: Based on the JD-R model, PSS and PsyCap are used to explore the effect of TRC on job burnout for the first time. © 2019, Emerald Publishing Limited.},
	author_keywords = {Job burnout; Perceived supervisor support (PSS); Psychological capital (PsyCap); Teaching–research conflict (TRC); University teachers},
	issn = {10444068},
	language = {English},
	type = {Article},
	publication_stage = {Final},
	source = {Scopus},
	note = {Cited by: 19}
}

@ARTICLE{Hasan20191851,
	author = {Hasan, Nashwan Nadhim and Sameen, Faisal Younus and Gli, Fakher Abobaker Ahmed and Abass, Kasim Sakran},
	title = {A study of job burnout among faculty teacher at Kirkuk University},
	year = {2019},
	journal = {Indian Journal of Public Health Research and Development},
	volume = {10},
	number = {10},
	pages = {1851 – 1857},
	doi = {10.5958/0976-5506.2019.03115.2},
	url = {https://www.scopus.com/inward/record.uri?eid=2-s2.0-85077293662&doi=10.5958%2f0976-5506.2019.03115.2&partnerID=40&md5=f1fb8097b40f3af3d2b534f98859576b},
	abstract = {Burnout and stress at work area have undesirable effect on individual and the organization. Among human service workers the teachers have the highest levels of burnout. The main objective of this study was to identify presence burnout among Kirkuk university teachers and relationship with the sample sociodemographic characteristics However, quantitative study (Descriptive design) implemented on Kirkuk university teachers, during the period from (10 Jun 2017 up to 1 May 2019). The results show Kirkuk university teachers experienced moderate level on subscales of burnout. Lecturer assistant had higher intensity in emotional exhaustion and depersonalization subscales while professors more lack of Personal accomplishment. In conclusion, generally the teachers at Kirkuk University had a moderate level of burnout. Furthermore, when making policies concerning the welfare of teachers, the management should listen to teachers’ opinions and involve them in the policy-making process. © 2019, Indian Journal of Public Health Research and Development. All rights reserved.},
	author_keywords = {Burnout; Job; Kirkuk; Teacher; University},
	issn = {09760245},
	language = {English},
	type = {Article},
	publication_stage = {Final},
	source = {Scopus},
	note = {Cited by: 2}
}
