# Supplementary material for: What Pushes University Professors to Burnout? A Systematic Review of Sociodemographic and Psychosocial Determinants
Source: Int J Environ Res Public Health. 2025 Aug 1;22(8):1214. doi: 10.3390/ijerph22081214 (PMC12386177; doi:10.3390/ijerph22081214)
Supplement: Supplementary file 1 [file ijerph-22-01214-s001.zip › WoS_2.bib]

@article{ WOS:000565377300001,
Author = {Lei, Weihe and Li, Jingyu and Li, Yongzhan and Castano, Gloria and Yang,
   Ming and Zou, Bing},
Title = {The boundary conditions under which teaching-research conflict leads to
   university teachers' job burnout},
Journal = {STUDIES IN HIGHER EDUCATION},
Year = {2021},
Volume = {46},
Number = {2},
Pages = {406-422},
Month = {FEB 1},
Abstract = {Purpose - This study aimed to examine the boundary conditions under
   which teaching-research conflict influences university teachers' job
   burnout. Methods - Data from 487 teachers of three universities in China
   were analyzed with structural equation modeling and other statistical
   approaches. Findings - (a) Teaching-research conflict was positively
   linked to job burnout; (b) perceived supervisory support (PSS) moderated
   the effect of teaching-research conflict on job burnout, and (c)
   psychological capital (PsyCap) moderated the effect of teaching-research
   conflict on job burnout. Implications - Universities should manage to
   increase teachers' PSS and PsyCap so as to buffer the effect of role
   conflict on job burnout. Originality/value - Our findings stress the
   importance of PSS and PsyCap as important external and internal
   resources and offer new insights on the boundary conditions of
   teaching-research conflict influencing teachers' job burnout.},
Type = {Article},
Language = {English},
Affiliation = {Li, YZ (Corresponding Author), Xuchang Univ, Educ Coll, Xuchang 461000, Henan, Peoples R China.
   Lei, Weihe, Pingdingshan Univ, Teacher Educ Coll, Pingdingshan, Peoples R China.
   Li, Jingyu, Shanghai Univ Finance \& Econ, Zhejiang Coll, Dept Business Adm, Jinhua, Zhejiang, Peoples R China.
   Li, Yongzhan, Xuchang Univ, Educ Coll, Xuchang 461000, Henan, Peoples R China.
   Castano, Gloria, Univ Complutense Madrid, Fac Psychol, Madrid, Spain.
   Yang, Ming, Zhongyuan Univ Technol, Law Sch, Zhengzhou, Peoples R China.
   Zou, Bing, Zhengzhou Univ Light Ind, Marxism Sch, Zhengzhou, Peoples R China.},
DOI = {10.1080/03075079.2020.1811218},
EarlyAccessDate = {AUG 2020},
ISSN = {0307-5079},
EISSN = {1470-174X},
Keywords = {Teaching-research conflict; perceived supervisor support (PSS);
   psychological capital (PsyCap); job burnout; moderating effect;
   university teachers},
Keywords-Plus = {DEMANDS-RESOURCES MODEL; WORK-FAMILY CONFLICT; ROLE AMBIGUITY; MEDIATING
   ROLE; ORGANIZATIONAL JUSTICE; OCCUPATIONAL STRESS; SOCIAL SUPPORT;
   AFFECTIVE COMMITMENT; HIGHER-EDUCATION; SCHOOL TEACHERS},
Research-Areas = {Education \& Educational Research},
Author-Email = {liyongzhan@126.com},
Times-Cited = {13},
Unique-ID = {WOS:000565377300001},
DA = {2024-05-01},
}

@article{ WOS:001048908700001,
Author = {Yang, Yang and Ling, Que},
Title = {The influence of existence-relatedness-growth need satisfaction and job
   burnout of young university teachers: the mediating role of job
   satisfaction},
Journal = {FRONTIERS IN PSYCHOLOGY},
Year = {2023},
Volume = {14},
Month = {AUG 3},
Abstract = {Job burnout among young university teachers is a serious issue that can
   have negative consequences for their well-being and job performance, as
   well as students' learning outcomes. To identify protective factors for
   job burnout, this study examined the impacts and mechanism of satisfying
   existence, relatedness, and growth need on job burnout among 968 young
   university teachers, using the ERG needs theory framework. The results
   of the regression analysis and mediation analysis showed that ERG needs
   satisfaction significantly and negatively predicted job burnout, and job
   satisfaction mediated this relationship. Besides, the total effect of
   existence need satisfaction on job burnout was significantly smaller
   than that of relatedness need satisfaction and growth need satisfaction.
   These findings contribute to our understanding of the antecedents of
   young university teachers' job burnout and provide a theoretical basis
   for practical action to protect them from burnout by enhancing their
   need satisfaction and job satisfaction.},
Type = {Article},
Language = {English},
Affiliation = {Ling, Q (Corresponding Author), Xiamen Univ, Inst Educ, Xiamen, Peoples R China.
   Yang, Yang; Ling, Que, Xiamen Univ, Inst Educ, Xiamen, Peoples R China.},
DOI = {10.3389/fpsyg.2023.1205742},
Article-Number = {1205742},
ISSN = {1664-1078},
Keywords = {ERG theory; need satisfaction; job burnout; job satisfaction; young
   university teachers},
Keywords-Plus = {WORKPLACE OSTRACISM; ATTITUDES; FACULTY},
Research-Areas = {Psychology},
Author-Email = {25720200156264@stu.xmu.edu.cn},
Times-Cited = {2},
Unique-ID = {WOS:001048908700001},
DA = {2024-05-01},
}

@article{ WOS:000507161500001,
Author = {Li, Yongzhan and Li, Yongxin and Castano, Gloria},
Title = {The impact of teaching-research conflict on job burnout among university
   teachers An integrated model},
Journal = {INTERNATIONAL JOURNAL OF CONFLICT MANAGEMENT},
Year = {2020},
Volume = {31},
Number = {1},
Pages = {76-90},
Abstract = {Purpose To fill the previous research gap, focusing on two constructs,
   i.e. perceived supervisor support (PSS) and psychological capital
   (PsyCap), this study aims to explore the mechanism underlying the
   relationship between teaching-research conflict (TRC) and job burnout
   among university teachers using the lens of job demands-resources (JD-R)
   model. Design/methodology/approach First, theoretically grounded
   hypotheses linking teaching-research conflict, PSS and PsyCap to job
   burnout were formulated. Then, a cross-sectional design was used to test
   the theoretical model presented in this study. Findings The results
   showed that TRC was positively linked to emotional exhaustion (EE) and
   depersonalization (DP), but negatively linked to personal
   accomplishment; PSS moderated the effect of TRC on both EE and DP but
   did not act as a moderator in the relationship between TRC and personal
   accomplishment; and PsyCap moderated the effect of TRC on all the three
   dimensions of job burnout. Originality/value Based on the JD-R model,
   PSS and PsyCap are used to explore the effect of TRC on job burnout for
   the first time.},
Type = {Article},
Language = {English},
Affiliation = {Li, YZ (Corresponding Author), Xuchang Univ, Xuchang, Peoples R China.
   Li, Yongzhan, Xuchang Univ, Xuchang, Peoples R China.
   Li, Yongxin, Pingdingshan Univ, Pingdingshan, Peoples R China.
   Castano, Gloria, Univ Complutense Madrid, Madrid, Spain.},
DOI = {10.1108/IJCMA-05-2019-0080},
EarlyAccessDate = {DEC 2019},
ISSN = {1044-4068},
EISSN = {1758-8545},
Keywords = {Teaching-research conflict (TRC); Perceived supervisor support (PSS);
   Psychological capital (PsyCap); Job burnout; University teachers},
Keywords-Plus = {DEMANDS-RESOURCES MODEL; WORK-FAMILY CONFLICT; ROLE AMBIGUITY;
   ORGANIZATIONAL JUSTICE; AFFECTIVE COMMITMENT; MEDIATING ROLE; SCHOOL;
   SATISFACTION; VALIDATION; PERFORMANCE},
Research-Areas = {Communication; Business \& Economics; Government \& Law},
Author-Email = {liyongzhan@126.com
   liyongzhan@126.com
   gloriacastano@psi.ucm.es},
Times-Cited = {14},
Unique-ID = {WOS:000507161500001},
DA = {2024-05-01},
}

@article{ WOS:000545612200001,
Author = {Heng, Shupeng and Yang, Ming and Zou, Bing and Li, Yongzhan and Castano,
   Gloria},
Title = {The mechanism of teaching-research conflict influencing job burnout
   among university teachers: The roles of perceived supervisor support and
   psychological capital},
Journal = {PSYCHOLOGY IN THE SCHOOLS},
Year = {2020},
Volume = {57},
Number = {9},
Pages = {1347-1364},
Month = {SEP},
Abstract = {This study examined the relationship between teaching-research conflict
   and job burnout among university teachers and the moderating role of
   perceived supervisor support (PSS) and psychological capital (PsyCap) in
   this relationship. Using a cross-sectional design, data were collected
   from a convenience sample of 488 university teachers in China.
   Hierarchical regression analysis was performed to examine the moderating
   role of PSS and PsyCap in the relationship between teaching-research
   conflict and job burnout. The results showed that (a) teaching-research
   conflict was positively linked to emotional exhaustion and
   depersonalization but negatively linked to personal accomplishment, (b)
   PSS moderated the effects of teaching-research conflict on both
   emotional exhaustion and depersonalization but did not act as a
   moderator in the relationship between teaching-research conflict and
   personal accomplishment, and (c) PsyCap moderated the effect of
   teaching-research conflict on all three dimensions of job burnout.},
Type = {Article},
Language = {English},
Affiliation = {Li, YZ (Corresponding Author), Xuchang Univ, Educ Sci Coll, Ba Yi Rd 88, Xuchang 461000, Henan, Peoples R China.
   Heng, Shupeng, Henan Normal Univ, Sch Educ, Xinxiang, Henan, Peoples R China.
   Yang, Ming, Zhongyuan Univ Technol, Law Sch, Zhengzhou, Henan, Peoples R China.
   Zou, Bing, Zhengzhou Univ Light Ind, Marxism Sch, Zhengzhou, Henan, Peoples R China.
   Li, Yongzhan, Xuchang Univ, Educ Sci Coll, Ba Yi Rd 88, Xuchang 461000, Henan, Peoples R China.
   Castano, Gloria, Univ Complutense Madrid, Fac Psychol, Madrid, Spain.},
DOI = {10.1002/pits.22426},
EarlyAccessDate = {JUL 2020},
ISSN = {0033-3085},
EISSN = {1520-6807},
Keywords = {job burnout; perceived supervisor support (PSS); psychological capital
   (PsyCap); teaching-research conflict; university teachers},
Keywords-Plus = {DEMANDS-RESOURCES MODEL; WORK-FAMILY CONFLICT; ROLE AMBIGUITY; MEDIATING
   ROLE; ORGANIZATIONAL JUSTICE; AFFECTIVE COMMITMENT; OCCUPATIONAL STRESS;
   SCHOOL TEACHERS; SOCIAL SUPPORT; CHINESE},
Research-Areas = {Psychology},
Author-Email = {liyongzhan@126.com},
Times-Cited = {14},
Unique-ID = {WOS:000545612200001},
DA = {2024-05-01},
}

@article{ WOS:000611893400027,
Author = {Lian, Ling and Guo, Shengzhong and Wang, Qian and Hu, Lihong and Yang,
   Xueer and Li, Xuejie},
Title = {Calling, character strengths, career identity, and job burnout in young
   Chinese university teachers: A chain-mediating model},
Journal = {CHILDREN AND YOUTH SERVICES REVIEW},
Year = {2021},
Volume = {120},
Month = {JAN},
Abstract = {Many studies have reported the risk factors of teachers' job burnout.
   However, few studies have analyzed the potential positive factors, such
   as character strengths and calling, that may reduce job burnout and
   promote effective job-burnout interventions. Therefore, this study
   examined whether character strengths and calling could influence the job
   burnout of young Chinese university teachers. Moreover, it also examined
   the chain mediating effect of calling and career identity on character
   strengths and job burnout. Data were collected from 447 young university
   teachers (under 39 years old) who completed the 12-item Brief Strengths
   scale, Chinese Job Burnout scale, three-dimension Calling scale
   (Employee version), and Career Identity scale. Results showed that: (1)
   character strengths significantly negatively affected job burnout, (2)
   calling played a partial mediating role between character strengths and
   job burnout, and (3) career identity mediated the relationship between
   calling and job burnout. Therefore, character strengths not only have a
   direct influence on job burnout, but also through the mediating chain of
   calling and career identity. In conclusion, young university teachers
   should focus on using their character strengths to improve their
   calling, enhance their career identity, and reduce job burnout. Relevant
   suggestions for university leaders, administrators, counselors, and
   future researchers are also offered.},
Type = {Article},
Language = {English},
Affiliation = {Guo, SZ (Corresponding Author), Xian Univ Sci \& Technol, Sch Safety Sci \& Engn, 58 Yanta Rd, Xian 710058, Peoples R China.
   Lian, Ling; Wang, Qian; Li, Xuejie, Xian Polytech Univ, Inst Psychol, Xian, Peoples R China.
   Guo, Shengzhong; Hu, Lihong; Yang, Xueer, Xian Univ Sci \& Technol, Sch Safety Sci \& Engn, 58 Yanta Rd, Xian 710058, Peoples R China.},
DOI = {10.1016/j.childyouth.2020.105776},
Article-Number = {105776},
ISSN = {0190-7409},
EISSN = {1873-7765},
Keywords = {Calling; Character strengths; Career identity; Job burnout; BSS-12;
   Young teachers},
Keywords-Plus = {PERSONALITY; WORK; PERSPECTIVES; ACHIEVEMENT; HEALTHY; ENHANCE; VIRTUES},
Research-Areas = {Family Studies; Social Work},
Author-Email = {guoshengzhong2006@163.com},
Times-Cited = {16},
Unique-ID = {WOS:000611893400027},
DA = {2024-05-01},
}

@article{ WOS:000799879700001,
Author = {Li, Yuling and Xue, Tao and Jin, Jeff and Wu, Hanjing Emily and Dong,
   Yan and Zhen, Shiqian and He, Shu-Chang and Zhang, Xiang Yang},
Title = {Interaction between the<i> BDNF</i> gene rs16917237 polymorphism and job
   stress on job burnout of Chinese university teachers},
Journal = {JOURNAL OF AFFECTIVE DISORDERS},
Year = {2022},
Volume = {309},
Pages = {282-288},
Month = {JUL 15},
Abstract = {Background: Job burnout is related to both environmental and genetic
   factors. However, previous studies on job burnout in teachers have
   mainly focused on potential stressors in the environment, while ignoring
   genetic factors. Brain-derived neurotrophic factor (BNDF) may be a
   pathogenic factor involved in burnout symptoms. Therefore, this study
   further investigated the relationship between the BNDF gene
   polymorphism, job stress and job burnout in Chinese university teachers.
   Methods: Using a cross-sectional design, 361 faculty and staff members
   from a university in Beijing were enrolled. Job stress was measured with
   the Work Stress Scale. Job burnout was measured by the Chinese version
   of the Maslach Burnout Inventory which has three dimensions, namely
   emotional exhaustion (EE), cynicism (CY), and reduced personal
   accomplishment (PA). The BDNF gene rs16917237 polymorphism was genotyped
   in all participants. Results: CY score was associated with education
   level (p < 0.01), and PA score was associated with age (p < 0.05). Job
   stress was positively correlated with EE (r = 0.776), CY (r = 0.457),
   and PA (r = 0.163) (all p < 0.01). After controlling for gender, age and
   education level, the BDNF gene rs16917237 polymorphism did not affect
   job burnout, but it interacted with job stress to influence EE and CY
   (both p < 0.05), indicating that individuals with TT genotype were more
   susceptible to higher levels of job stress, resulting in job burnout
   symptoms. Conclusions: Our results suggest that the BDNF gene rs16917237
   TT genotype may be a risk factor for job burnout in Chinese university
   teachers.},
Type = {Article},
Language = {English},
Affiliation = {Dong, Y (Corresponding Author), Renmin Univ China, Dept Psychol, Beijing 100871, Peoples R China.
   Zhen, SQ (Corresponding Author), Chinese Acad Int Trade \& Econ Cooperat, Inst Circulat \& Consumpt, Beijing 100710, Peoples R China.
   Zhang, XY (Corresponding Author), Chinese Acad Sci, Inst Psychol, CAS Key Lab Mental Hlth, Beijing 100101, Peoples R China.
   Dong, Y (Corresponding Author), Renmin Univ China, 59 Zhongguancun Ave, Beijing 100871, Peoples R China.
   Zhen, SQ (Corresponding Author), Chinese Acad Int Trade \& Econ Cooperat, 28 Donghou lane, Andingmenwai, Beijing 100710, Peoples R China.
   He, SC (Corresponding Author), Peking Univ, 5 Yiheyuan Rd, Beijing 100871, Peoples R China.
   Zhang, XY (Corresponding Author), Chinese Acad Sci, Inst Psychol, 16 Lincui Rd, Beijing 100101, Peoples R China.
   Li, Yuling; He, Shu-Chang, Peking Univ, Sch Psychol \& Cognit Sci, Beijing Key Lab Behav \& Mental Hlth, Beijing 100871, Peoples R China.
   Xue, Tao, Qingdao Univ, Qingdao Cent Hosp, Affiliated Qingdao Cent Hosp, Dept Burn, Qingdao 266042, Shandong, Peoples R China.
   Xue, Tao; Jin, Jeff; Wu, Hanjing Emily, Univ Texas Hlth Sci Ctr Houston, Dept Psychiat \& Behav Sci, Houston, TX USA.
   Dong, Yan, Renmin Univ China, Dept Psychol, Beijing 100871, Peoples R China.
   Zhen, Shiqian, Chinese Acad Int Trade \& Econ Cooperat, Inst Circulat \& Consumpt, Beijing 100710, Peoples R China.
   Zhang, Xiang Yang, Chinese Acad Sci, Inst Psychol, CAS Key Lab Mental Hlth, Beijing 100101, Peoples R China.
   Qingdao Cent Hosp, Affiliated Qingdao Cent Hosp, Dept Plast Surg, Qingdao, Peoples R China.
   Dong, Yan, Renmin Univ China, 59 Zhongguancun Ave, Beijing 100871, Peoples R China.
   Zhen, Shiqian, Chinese Acad Int Trade \& Econ Cooperat, 28 Donghou lane, Andingmenwai, Beijing 100710, Peoples R China.
   He, Shu-Chang, Peking Univ, 5 Yiheyuan Rd, Beijing 100871, Peoples R China.
   Zhang, Xiang Yang, Chinese Acad Sci, Inst Psychol, 16 Lincui Rd, Beijing 100101, Peoples R China.},
DOI = {10.1016/j.jad.2022.04.135},
EarlyAccessDate = {MAY 2022},
ISSN = {0165-0327},
EISSN = {1573-2517},
Keywords = {Job burnout; Job stress; BDNF (brain-derived neurotrophic factor gene);
   rs16917237; Gene-by-environment interaction},
Keywords-Plus = {NEUROTROPHIC FACTOR LEVELS; SERUM BDNF; ASSOCIATION; DIMENSIONS;
   APPRAISALS; EFFICACY},
Research-Areas = {Neurosciences \& Neurology; Psychiatry},
Author-Email = {dong8958@126.com
   shiqianzh@163.com
   shuchangh@pku.edu.cn
   zhangxy@psych.ac.cn},
Times-Cited = {1},
Unique-ID = {WOS:000799879700001},
DA = {2024-05-01},
}

@article{ WOS:000602744600001,
Author = {Chen, Huaruo and Liu, Fan and Pang, Liman and Liu, Fei and Fang,
   Tingting and Wen, Ya and Chen, Shi and Xie, Zhiyao and Zhang, Xuehui and
   Zhao, Yihong and Gu, Xueying},
Title = {Are You Tired of Working amid the Pandemic? The Role of Professional
   Identity and Job Satisfaction against Job Burnout},
Journal = {INTERNATIONAL JOURNAL OF ENVIRONMENTAL RESEARCH AND PUBLIC HEALTH},
Year = {2020},
Volume = {17},
Number = {24},
Month = {DEC},
Abstract = {With the outbreak of novel coronavirus in 2019, most universities
   changed from traditional offline teaching to online teaching, which
   brought about a large amount of problems, including teachers' physical
   and mental problems. Because of teaching on the computer screen for a
   long period of time, the teacher lacks communication and can act
   casually. With long-term accumulation, the problem of teachers' job
   burnout has become increasingly serious. The main purpose of this study
   was to examine the influence of professional identity on job burnout
   during the period of the novel coronavirus. At the same time, this study
   also discussed the moderating effect of job satisfaction on professional
   identity and job burnout, and its relationship between job satisfaction
   and job burnout. During the peak period of the COVID-19 epidemic, we
   conducted an online survey-483 Chinese university teachers with online
   teaching experience completed the Teacher Professional Identity Scale,
   Job Satisfaction Scale, and Job Burnout Scale. The results of this study
   found professional identity and job satisfaction of university teachers
   to be significantly negative predictors of job burnout, with job
   satisfaction playing a moderating role between professional identity and
   job burnout. This study also confirmed that professional identity and
   job satisfaction are important factors affecting job burnout of
   university teachers. Therefore, this study proposed that schools should
   adopt more effective strategies to improve university teachers'
   professional identity and job satisfaction in order to reduce the
   practical problems of job burnout, ensure the effectiveness of online
   teaching, and maintain the sustainable development during the epidemic.},
Type = {Article},
Language = {English},
Affiliation = {Gu, XY (Corresponding Author), Nanjing Normal Univ, Sch Educ Sci, Nanjing 210046, Peoples R China.
   Chen, Huaruo; Liu, Fan; Pang, Liman; Liu, Fei; Wen, Ya; Chen, Shi; Xie, Zhiyao; Zhang, Xuehui; Zhao, Yihong; Gu, Xueying, Nanjing Normal Univ, Sch Educ Sci, Nanjing 210046, Peoples R China.
   Chen, Huaruo, Johns Hopkins Univ, Ctr Res \& Reform Educ, Baltimore, MD 21286 USA.
   Liu, Fei, Huaiyin Normal Univ, Sch Educ Sci, Huaian 223000, Peoples R China.
   Fang, Tingting, Nanjing Normal Univ, Sch Psychol, Nanjing 210046, Peoples R China.},
DOI = {10.3390/ijerph17249188},
Article-Number = {9188},
EISSN = {1660-4601},
Keywords = {university teachers; professional identity; job satisfaction; job
   burnout; COVID-19},
Keywords-Plus = {RISK; PERSONALITY; PERFORMANCE; DEPRESSION; OUTCOMES; PEOPLE; IMPACT;
   MODEL},
Research-Areas = {Environmental Sciences \& Ecology; Public, Environmental \& Occupational
   Health},
Author-Email = {190601021@njnu.edu.cn
   190602093@njnu.edu.cn
   190602089@njnu.edu.cn
   190601009@njnu.edu.cn
   192302037@njnu.edu.cn
   170601026@njnu.edu.cn
   180601021@njnu.edu.cn
   190621111@njnu.edu.cn
   190621119@njnu.edu.cn
   190621126@njnu.edu.cn
   02099@njnu.edu.cn},
Times-Cited = {46},
Unique-ID = {WOS:000602744600001},
DA = {2024-05-01},
}

@article{ WOS:000580542500001,
Author = {Wang, Peng and Chu, Pengpeng and Wang, Jun and Pan, Runsheng and Sun, Yu
   and Yan, Meng and Jiao, Longzhen and Zhan, Xiangping and Zhang, Denghao},
Title = {Association Between Job Stress and Organizational Commitment in Three
   Types of Chinese University Teachers: Mediating Effects of Job Burnout
   and Job Satisfaction},
Journal = {FRONTIERS IN PSYCHOLOGY},
Year = {2020},
Volume = {11},
Month = {OCT 8},
Abstract = {Utilizing the Job Demands-Resources (JD-R) model as the theoretical
   framework, this study examines the relationship between job stress, job
   burnout, job satisfaction, and organizational commitment among 1,906
   university teachers in China, and investigates teachers' differences
   across groups. The result of SEM indicates that job burnout and job
   satisfaction could play mediating roles between job stress and
   organizational commitment. The result of multi-group analysis shows that
   for national university teachers, the positive effect of job stress on
   job burnout is the highest among three types of university teachers, the
   negative effect of job burnout on organizational commitment is lower
   compared with provincial university teachers and the negative effect of
   job burnout on job satisfaction is lower compared with provincial
   university teachers. Only for provincial university teachers, the job
   stress can significantly positively predict organizational commitment,
   and the independent mediating effect of job burnout is significantly
   greater than job satisfaction. The practical advice to enhance Chinese
   university teachers' organizational commitment was provided in the end.},
Type = {Article},
Language = {English},
Affiliation = {Zhan, XP (Corresponding Author), Shandong Normal Univ, Dept Psychol, Jinan, Peoples R China.
   Wang, Peng; Chu, Pengpeng; Wang, Jun; Pan, Runsheng; Sun, Yu; Yan, Meng; Jiao, Longzhen; Zhan, Xiangping, Shandong Normal Univ, Dept Psychol, Jinan, Peoples R China.
   Wang, Peng; Zhang, Denghao, Renmin Univ China, Dept Psychol, Beijing, Peoples R China.
   Wang, Peng; Zhang, Denghao, Renmin Univ China, Lab Dept Psychol, Beijing, Peoples R China.},
DOI = {10.3389/fpsyg.2020.576768},
Article-Number = {576768},
ISSN = {1664-1078},
Keywords = {job stress; organizational commitment; job burnout; job satisfaction;
   Chinese university teacher; the type of university},
Keywords-Plus = {DEMANDS-RESOURCES MODEL; MULTI-GROUP ANALYSIS; OCCUPATIONAL STRESS; WORK
   ENGAGEMENT; TURNOVER; DEPRESSION; CULTURE; HEALTH; IMPACT; PERFORMANCE},
Research-Areas = {Psychology},
Author-Email = {798033195@qq.com},
Times-Cited = {32},
Unique-ID = {WOS:000580542500001},
DA = {2024-05-01},
}

@article{ WOS:001194907100001,
Author = {Pei, Shuimei and Wang, Shichao and Jiang, Ruixuan and Guo, Jianpeng and
   Ni, Jianchao},
Title = {How work stress influence turnover intention among Chinese local
   undergraduate university teachers: the mediating effect of job burnout
   and the moderating effect of self-efficacy},
Journal = {FRONTIERS IN PUBLIC HEALTH},
Year = {2024},
Volume = {12},
Month = {MAR 19},
Abstract = {Background Turnover intention is one of the common disturbances that
   affect the career development and management of university teachers.
   With an aim to solve this thorny issue, the study examined the
   associations between turnover intention and work stress among local
   undergraduate university teachers in China.Methods A questionnaire
   survey was carried out on 7,565 local university teachers. Initially,
   confirmatory factor analysis was employed to validate the reliability
   and validity of the scale. Subsequently, descriptive statistics and
   correlation analyses were conducted. Following this, a latent moderated
   structural equation (LMS) was used to explore the relationship among
   work stress, job burnout, self-efficacy, and turnover intention.
   Moreover, the bias-corrected Bootstrap method was applied to further
   examine the mediating effects, moderating effects, and moderated
   mediating effects in the model.Results The hypothesized moderated
   mediation model was verified significant. Work stress directly and
   positively predicted job burnout and turnover intention, with job
   burnout serving a partial mediating role between work stress and
   turnover intention. Additionally, self-efficacy negatively moderated the
   direct impact of work stress on job burnout, as well as the mediating
   effect of job burnout. As the self-efficacy of university teachers
   increased, the direct effect of work stress on job burnout and the
   mediating effect of job burnout decreased.Conclusion This study expanded
   the research on the antecedent variables of university teachers'
   turnover intention and revealed the individual contingency mechanism by
   which work stress affected turnover intention: the negative moderating
   effect of self-efficacy. Work stress induced university teachers'
   turnover intention, and this phenomenon was more obvious for faculties
   with low self-efficacy. Administrators of local undergraduate
   universities need to rationalize the allocation of teachers' job
   responsibilities and pay attention to the negative consequences of work
   stress in order to reduce turnover intentions. Particular attention
   should be paid to enhance teachers' self-efficacy. The findings of this
   study can provide in-depth recommendations for university faculty
   management and policy making, which can help shape a working atmosphere
   more conducive to teaching and research, thus enhancing the overall
   quality and competitiveness of faculty members within universities.},
Type = {Article},
Language = {English},
Affiliation = {Guo, JP; Ni, JC (Corresponding Author), Xiamen Univ, Inst Educ, Xiamen, Fujian, Peoples R China.
   Pei, Shuimei; Jiang, Ruixuan, Xiamen Huaxia Univ, Coll Humanities, Xiamen, Fujian, Peoples R China.
   Pei, Shuimei; Wang, Shichao; Guo, Jianpeng; Ni, Jianchao, Xiamen Univ, Inst Educ, Xiamen, Fujian, Peoples R China.},
DOI = {10.3389/fpubh.2024.1308486},
Article-Number = {1308486},
EISSN = {2296-2565},
Keywords = {turnover intention; work stress; job burnout; self-efficacy; moderated
   mediation},
Keywords-Plus = {PSYCHOLOGICAL DISTRESS; EMOTIONAL EXHAUSTION; FACULTY MEMBERS; SOCIAL
   SUPPORT; RESOURCES; CONSERVATION; SATISFACTION; PERFORMANCE; MANAGEMENT;
   MOBILITY},
Research-Areas = {Public, Environmental \& Occupational Health},
Author-Email = {guojp@xmu.edu.cn
   njc@xmu.edu.cn},
Times-Cited = {0},
Unique-ID = {WOS:001194907100001},
DA = {2024-05-01},
}

@article{ WOS:001060693400001,
Author = {Wang, Guang-Hui and Li, Jia-Hui and Liu, Hui and Zaggia, Cristina},
Title = {The association between workplace ostracism and knowledge-sharing
   behaviors among Chinese university teachers: The chain mediating model
   of job burnout and job satisfaction},
Journal = {FRONTIERS IN PSYCHOLOGY},
Year = {2023},
Volume = {14},
Month = {FEB 1},
Abstract = {Workplace ostracism is an essential predictor of knowledge-sharing
   behaviors, but few studies have explored the influence of this mechanism
   in higher education. According to the conservation of resources theory,
   this study elucidated the roles of job burnout and job satisfaction as
   sequential mediators of the link between workplace ostracism and
   knowledge-sharing behaviors in a sample of 388 university teachers. The
   results of the study were analyzed via structural equation modeling
   (SEM). Higher knowledge-sharing behaviors were associated with lower
   workplace ostracism, lower job burnout, and more job satisfaction.
   Furthermore, increased workplace ostracism was associated with more job
   burnout, but job satisfaction was not related to workplace ostracism.
   The relationship between workplace ostracism and knowledge-sharing
   behaviors was mediated by job burnout and was sequentially mediated by
   job burnout and job satisfaction. These findings help to clarify the
   mechanisms underlying the association between workplace ostracism and
   knowledge-sharing behaviors in university teachers. The theoretical and
   practical implications of the findings are discussed.},
Type = {Article},
Language = {English},
Affiliation = {Liu, H (Corresponding Author), Guangzhou Univ, Teachers Coll, Sch Educ, Guangzhou, Peoples R China.
   Wang, Guang-Hui; Liu, Hui, Guangzhou Univ, Teachers Coll, Sch Educ, Guangzhou, Peoples R China.
   Li, Jia-Hui; Zaggia, Cristina, Univ Padua, Dept FISPPA, Padua, Italy.},
DOI = {10.3389/fpsyg.2023.1030043},
Article-Number = {1030043},
ISSN = {1664-1078},
Keywords = {workplace ostracism; job burnout; job satisfaction; knowledge-sharing
   behaviors; conservation of resources theory},
Keywords-Plus = {CONSEQUENCES; RESOURCES; ACADEMICS; CONSERVATION; ANTECEDENTS;
   COMMITMENT; IMPACT; ROLES; WORK},
Research-Areas = {Psychology},
Author-Email = {soeliuhui@gzhu.edu.cn},
Times-Cited = {3},
Unique-ID = {WOS:001060693400001},
DA = {2024-05-01},
}

@article{ WOS:000996360300001,
Author = {Wilczek-Ruzyczka, Ewa and Wyszynska-Michalec, Justyna},
Title = {LEVEL OF OCCUPATIONAL BURNOUT, PERCEIVED STRESS AND LIFE SATISFACTION
   AMONGST UNIVERSITY TEACHERS},
Journal = {ACTA NEUROPSYCHOLOGICA},
Year = {2023},
Volume = {21},
Number = {1},
Pages = {1-20},
Abstract = {Background: The aim of the research was to determine the level of
   professional burnout amongst academic teachers and to demonstrate its
   rela-tionships with perceived stress and the sense of life satisfaction,
   as well as selected socio-demographic variables - such as age, gender,
   marital status and work experience; the title or degree held was an
   important element of the above analysis.Material/Methods: The study
   included 67 persons (researchers and didactic employ-ees) of one of the
   faculties at the Andrzej Frycz Modrzewski Kra -kow University. Employed
   were the authors' self-designed socio-demographic questionnaire, Maslach
   Burnout Inventory-Human Services (MBI-HSS), Perceived Stress Scale test
   (PSS-10) and Satisfaction with Life Scale test (SWLS). As a result of
   the research conducted, it was found that almost two-thirds of the
   surveyed re-search and teaching employees had a high level of having
   lost a sense of personal accomplishment, and not more than one-third
   also the same in the case of the other two dimensions of profes-sional
   burnout according to MBI. A significant relationship was found between
   the self-reported burnout score and the level of the three dimensions of
   burnout according to the MBI.Results: It was found that the higher the
   score on the PSS-10, the higher the level of all three dimensions of
   professional burnout according to MBI in the surveyed research and
   teaching staff. It was shown that the higher the score on the SWLS, the
   lower the level of all three dimensions of professional burnout
   according to MBI in the surveyed research and teaching staff. Almost
   two-thirds (62.69\%) of the surveyed research and teaching staff had a
   high level of hav-ing lost a sense of personal accomplishment, and no
   more than one in three of the respondents in the case of the other two
   dimen-sions of occupational burnout according to the MBI.Conclusions: It
   might be concluded that the researchers have a significant per-centage
   of professional burnout. A significant relationship was found between
   the self-reported burnout score and the level of the three dimensions of
   burnout according to the MBI among the re-search and teaching staff
   surveyed. We also confirmed the rela-tionship between perceived stress
   and life satisfaction with all three dimensions of job burnout.},
Type = {Article},
Language = {English},
Affiliation = {Wilczek-Ruzyczka, E (Corresponding Author), Andrzej Frycz Modrzewski Krakow Univ, Dept Hlth Psychol, Herlinga Grudzinskiego 1, PL-31212 Krakow, Poland.
   Wilczek-Ruzyczka, Ewa, Andrzej Frycz Modrzewski Krakow Univ, Dept Hlth Psychol, Herlinga Grudzinskiego 1, PL-31212 Krakow, Poland.
   Wyszynska-Michalec, Justyna, Pedag Univ Krakow, Dept Neurocognit Psychol, Krakow, Poland.},
ISSN = {1730-7503},
EISSN = {2084-4298},
Keywords = {emotional exhaustion; depersonalization; personal accomplishment;
   stress; life satisfaction},
Keywords-Plus = {JOB-SATISFACTION; MENTAL-HEALTH; FACULTY},
Research-Areas = {Psychology},
Author-Email = {ewaroz0@poczta.onet.pl},
Times-Cited = {2},
Unique-ID = {WOS:000996360300001},
DA = {2024-05-01},
}

@article{ WOS:000496463700005,
Author = {Villamar Sanchez, Daniela and Juarez Garcia, Arturo and Gonzalez Corzo,
   Irma Gpe and Osnaya Moreno, Mabel},
Title = {Psychosocial Factors and Burnout Syndrome in Academics of a Public
   University from Mexico},
Journal = {PROPOSITOS Y REPRESENTACIONES},
Year = {2019},
Volume = {7},
Number = {3},
Pages = {127-142},
Month = {SEP-DEC},
Abstract = {The objective of the study was to identify the relationship between
   psychosocial factors of academic work and Burnout Syndrome in a public
   university in Mexico. In a sample of 247 academics from a public
   university in Mexico, an online battery was applied that was made up of
   an adaptation of the questionnaire Psychosocial Factors of Academic Work
   (FPSIS), the Questionnaire for the Evaluation of Burning Syndrome by
   Work for Educational Professionals (CESQT-PE) and a section on
   sociodemographics The high and/or critical prevalence of Burnout
   dimensions was around 30\% at the same time as more than 90\% showed
   high levels of illusion at work. Multivariate linear regression models
   showed a statistically significant relationship between all psychosocial
   factors and most Burnout dimensions independent of sex, age or marital
   status, reaching explained variances between 16\% and 43\%. The most
   reliable predictors were ``social and organizational problems{''} and
   ``problems with students{''}, which also had higher prevalence (40.9\%
   and 34.8\% respectively). Negative dimensions of burnout and Illusion
   for work seem to coexist to some extent. The psychosocial factors found
   are clearly linked to the new higher education policies. It is
   recommended to implement actions at the institutional level that
   contribute to improving working conditions and well-being, as well as
   preventive programs to reduce work stress and improve the quality of
   life of academics.},
Type = {Article},
Language = {English},
Affiliation = {García, AJ (Corresponding Author), Univ Autonoma Estado Morelos, Cuernavaca, Morelos, Mexico.
   Villamar Sanchez, Daniela; Juarez Garcia, Arturo; Gonzalez Corzo, Irma Gpe; Osnaya Moreno, Mabel, Univ Autonoma Estado Morelos, Cuernavaca, Morelos, Mexico.},
DOI = {10.20511/pyr2019.v7n3.360},
ISSN = {2307-7999},
EISSN = {2310-4635},
Keywords = {Psychosocial Factors; Burnout; University Professor; Public University},
Research-Areas = {Psychology},
Author-Email = {arturojuarezg@hotmail.com},
Times-Cited = {0},
Unique-ID = {WOS:000496463700005},
DA = {2024-05-01},
}

@article{ WOS:000827843800001,
Author = {Yang, Yan and Xie, Juan},
Title = {The Role of Ambiguity Tolerance and Enthusiasm on Chinese University
   Teachers' Burnout},
Journal = {FRONTIERS IN PSYCHOLOGY},
Year = {2022},
Volume = {13},
Month = {JUN 23},
Abstract = {Educators face numerous vague conditions in their daily practice and
   they must manage students with diverse characters that lead to burnout.
   In addition, tolerance of ambiguity is a term used by educators as the
   capability to control new, complicated or insoluble situations.
   Moreover, educator enthusiasm and its effect on instruction was
   neglected. And due to the essential function that teachers' burnout
   plays in the efficiency of their achievement in the scholastic cycle,
   the present study inspected whether the above-mentioned constructs such
   as teachers' ambiguity tolerance and enthusiasm can influence their
   burnout on one hand and on the other hand if these constructs can
   predict the teachers' burnout or not. For the objective of the study, a
   group of 495 female and male Chinese university teachers in 18 provinces
   of China were asked to fill out the three scales, namely, teacher
   enthusiasm, ambiguity tolerance, and burnout. The primary results of the
   research, achieved through running Spearman Rho, specify that there are
   constructive relationships between ambiguity tolerance, enthusiasm and
   by employing multiple regression analysis; it is revealed that both
   variables, namely ambiguity tolerance, enthusiasm were the predictors of
   teachers' burnout, while ambiguity tolerance was a better predictor.
   Accordingly, based on these findings, it can be concluded that both of
   these factors affect teachers' burnout in the teaching process. In
   addition, this study can provide additional implications for academic
   scholars and experts in academic settings.},
Type = {Article},
Language = {English},
Affiliation = {Yang, Y (Corresponding Author), Hunan Inst Technol, Sch Innovat \& Entrepreneurship, Hengyang, Peoples R China.
   Yang, Yan, Hunan Inst Technol, Sch Innovat \& Entrepreneurship, Hengyang, Peoples R China.
   Xie, Juan, Hunan Inst Technol, Sch Comp Sci \& Engn, Hengyang, Peoples R China.},
DOI = {10.3389/fpsyg.2022.910598},
Article-Number = {910598},
ISSN = {1664-1078},
Keywords = {ambiguity tolerance; enthusiasm; teachers' burnout; Chinese university
   teachers; academic},
Keywords-Plus = {STUDENTS EMOTIONS; SELF-EFFICACY; JOB BURNOUT; BEHAVIOR; STRESS; SCALE;
   ASSOCIATIONS; MOTIVATION; SCHOOL; LEVEL},
Research-Areas = {Psychology},
Author-Email = {yangyan@hnit.edu.cn},
Times-Cited = {1},
Unique-ID = {WOS:000827843800001},
DA = {2024-05-01},
}

@article{ WOS:000882219400001,
Author = {Wu, Xiuxiu and Siu, Kin Wai Michael and Buehring, Joern and Villani,
   Caterina},
Title = {The Relationship between Creative Self-Efficacy, Achievement Motivation,
   and Job Burnout among Designers in China's e-Market},
Journal = {SOCIAL SCIENCES-BASEL},
Year = {2022},
Volume = {11},
Number = {11},
Month = {NOV},
Abstract = {The e-market is prosperous in China, but the factors that stimulate or
   deter its development remain unclear. This study focuses on designers
   (interaction, user interface, product, and user experience designers) in
   the Chinese e-marketplace to examine the relationship between creative
   self-efficacy (CSE), achievement motivation (including motivation to
   approach success {[}MS], and motivation to avoid failure {[}MF]), and
   job burnout. Eighty-two questionnaires and eight in-depth interviews
   were used to collect data. The designers were found to be experiencing
   intermediate levels of job burnout. However, their achievement
   motivation and CSE were relatively high, and achievement motivation
   acted as an overarching factor that triggered CSE. The study contributes
   to the field by providing theoretical evidence showing how achievement
   motivation and job burnout influence designers' CSE. We show the value
   of the need to increase employees' achievement motivation, which builds
   CSE naturally. To conclude, we suggest that achievement motivation may
   be more critical for firms, as employees will handle their work
   seriously with a higher sense of responsibility.},
Type = {Article},
Language = {English},
Affiliation = {Siu, KWM (Corresponding Author), Hong Kong Polytech Univ, Sch Design, Hong Kong, Peoples R China.
   Wu, Xiuxiu; Siu, Kin Wai Michael; Buehring, Joern; Villani, Caterina, Hong Kong Polytech Univ, Sch Design, Hong Kong, Peoples R China.},
DOI = {10.3390/socsci11110509},
Article-Number = {509},
EISSN = {2076-0760},
Keywords = {job burnout; achievement motivation; creative self-efficacy; creativity;
   innovation; designers; China's e-market},
Keywords-Plus = {MEDIATING ROLE; PERFORMANCE; LEADERSHIP; INNOVATION; MINDSETS},
Research-Areas = {Social Sciences - Other Topics},
Author-Email = {m.siu@polyu.edu.hk},
Times-Cited = {2},
Unique-ID = {WOS:000882219400001},
DA = {2024-05-01},
}

@article{ WOS:000976303200001,
Author = {Su, Qiaolan and Jiang, Man},
Title = {``Ideal employees{''} and ``good wives and mothers{''}: Influence
   mechanism of bi-directional work-family conflict on job satisfaction of
   female university teachers in China},
Journal = {FRONTIERS IN PSYCHOLOGY},
Year = {2023},
Volume = {14},
Month = {APR 11},
Abstract = {Work and family are two important areas in people's life, and the
   relationship between them will have an important impact on the attitudes
   and behaviors of employees in an organization. In the context of Chinese
   culture, the organization hopes to have an ideal employee, and the
   family hopes to have a good wife and mother. Based on the resource
   conservation theory, this paper examines the relationship between
   bi-directional work-family conflict and job burnout, perceived
   organizational support and job satisfaction by using latent variable
   path analysis method with 527 Chinese female university teachers as
   subjects. The results showed that: (1) Work-family conflict, family-work
   conflict and job burnout could negatively predict job satisfaction,
   while perceived organizational support could positively predict job
   satisfaction, (2) Job burnout played a partial mediating role in the
   process of work-family conflict and family-work conflict affecting job
   satisfaction, and the effect values were - 0.220 and - 0.168, and (3)
   Perceived organizational support played a moderating role in the first
   half of the mediating effect of ``work-family conflict -> job burnout ->
   job satisfaction{''} and ``family-work conflict -> job burnout -> job
   satisfaction,{''} and the moderating mediating index was 0.015 and
   0.010. The study contributes to a better understanding of the
   relationships among bi-directional work-family conflict, job burnout,
   perceived organizational support, and job satisfaction among female
   university teachers. Our findings highlight potential avenues for
   interventions by university administrators in the context of Chinese
   culture aimed at balancing work and family and improving job
   satisfaction among female university teachers.},
Type = {Article},
Language = {English},
Affiliation = {Su, QL (Corresponding Author), Hezhou Univ, Sch Tourism \& Sport Hlth, Hezhou, Peoples R China.
   Su, QL (Corresponding Author), Dhurakij Pundit Univ, Chinese Int Coll, Bangkok, Thailand.
   Su, Qiaolan, Hezhou Univ, Sch Tourism \& Sport Hlth, Hezhou, Peoples R China.
   Su, Qiaolan; Jiang, Man, Dhurakij Pundit Univ, Chinese Int Coll, Bangkok, Thailand.},
DOI = {10.3389/fpsyg.2023.1166509},
Article-Number = {1166509},
ISSN = {1664-1078},
Keywords = {work family conflict; job satisfaction; job burnout; perceived
   organizational support; female teacher},
Keywords-Plus = {PERCEIVED ORGANIZATIONAL SUPPORT; RESOURCES; CONSERVATION; BURNOUT;
   STRESS; OUTCOMES; DEMANDS; CONTEXT; HEALTH; MODEL},
Research-Areas = {Psychology},
Author-Email = {524587184@qq.com},
Times-Cited = {1},
Unique-ID = {WOS:000976303200001},
DA = {2024-05-01},
}

@article{ WOS:000543710200001,
Author = {Rocha, Fernanda Ludmilla Rossi and de Jesus, Lilian Carla and Marziale,
   Maria Helena Palucci and Henriques, Silvia Helena and Maroco, Joao and
   Campos, Juliana Alvares Duarte Bonini},
Title = {Burnout syndrome in university professors and academic staff members:
   psychometric properties of the Copenhagen Burnout Inventory-Brazilian
   version},
Journal = {PSICOLOGIA-REFLEXAO E CRITICA},
Year = {2020},
Volume = {33},
Number = {1},
Month = {JUN 28},
Abstract = {The aims of this study were to evaluate the psychometric properties of
   the Copenhagen Burnout Inventory-Brazilian version (CBI-Br) in a sample
   of university professors and academic staff members of Brazilian public
   universities, to estimate the level of burnout syndrome (BS) among these
   workers, and to assess the associations of BS with demographic and
   occupational determinants of the syndrome. A total of 676 workers
   participated in the study. Confirmatory factor analysis results
   supported a three-factor model with 18 items and an acceptable overall
   fit. Adequate convergent and discriminant validity of the CBI-Br's
   factors were observed, as well as adequate reliability of the instrument
   for the sample. In conclusion, the results of this study provide
   evidence of the validity and reliability of the CBI-Br for the
   measurement of BS in Brazilian university professors and academic staff
   members. In addition, the CBI-Br may be an important tool for the
   diagnosis of psychosocial risks related to BS in the academic
   environment.},
Type = {Article},
Language = {English},
Affiliation = {Rocha, FLR (Corresponding Author), Univ Sao Paulo, Escola Enfermagem Ribeirao Preto, Ave Bandeirantes 3900, BR-14040902 Sao Paulo, Brazil.
   Rocha, Fernanda Ludmilla Rossi; de Jesus, Lilian Carla; Marziale, Maria Helena Palucci; Henriques, Silvia Helena, Univ Sao Paulo, Escola Enfermagem Ribeirao Preto, Ave Bandeirantes 3900, BR-14040902 Sao Paulo, Brazil.
   Maroco, Joao, Inst Univ Ciencias Psicol Socials \& Vida ISPA, Rua Jardim Tabaco 34, P-1100304 Lisbon, Portugal.
   Campos, Juliana Alvares Duarte Bonini, Univ Estadual Paulista, Fac Ciencias Farmaceut Araraquara, Rodovia Araraquara Jau,Km 01 S-N,Campus Vile, BR-14800903 Sao Paulo, Brazil.},
DOI = {10.1186/s41155-020-00151-y},
Article-Number = {11},
ISSN = {0102-7972},
EISSN = {1678-7153},
Keywords = {Occupational health; Professional burnout; Copenhagen burnout inventory;
   Validation; Psychometrics},
Keywords-Plus = {RISK-ASSESSMENT; JOB DEMANDS; HEALTH; VALIDATION; VALIDITY; STRESS;
   WORK; ADAPTATION; RESOURCES; EDUCATION},
Research-Areas = {Psychology},
Author-Email = {ferocha@eerp.usp.br},
Times-Cited = {20},
Unique-ID = {WOS:000543710200001},
DA = {2024-05-01},
}

@article{ WOS:000802186700001,
Author = {Van der Ross, Melissa Reynell and Olckers, Chantal and Schaap, Pieter},
Title = {Engagement of Academic Staff Amidst COVID-19: The Role of Perceived
   Organisational Support, Burnout Risk, and Lack of Reciprocity as
   Psychological Conditions},
Journal = {FRONTIERS IN PSYCHOLOGY},
Year = {2022},
Volume = {13},
Month = {MAY 6},
Abstract = {The COVID-19 crisis has resulted in radical changes within the higher
   education system, requiring academia to rapidly transition from the
   traditional learning model to a distance or blended model of learning to
   ensure continuity of educational processes. These changes have placed
   additional demands on academic staff who already have a heavy workload.
   According to the job demands-resources model, these additional demands
   may have an impact on the burnout risk, engagement, and well-being of
   academic staff. In alignment with the premises of positive psychology
   the primary objective of this study was to explore the interplay of
   three psychological conditions (meaningfulness, safety, and
   availability) needed to stimulate engagement. To investigate this
   interplay, the researchers connected Kahn's theory on engagement with
   current concepts that focus on the person-role relationship, such as
   those dealt with in the job demands-resources model, organisational
   support theory, and perceptions of reciprocity. Mediating effects
   between burnout risk, engagement, and psychological well-being, as well
   as the moderating effect of lack of reciprocity, were tested using
   structural equation modelling. The study used a purposive,
   non-probability sampling method and a cross-sectional survey research
   design. Participants were 160 academic staff members employed at a
   university in South Africa. The findings of this study revealed that the
   three psychological conditions (meaningfulness, safety, and
   availability), which were operationalised as lack of reciprocity,
   perceived organisational support, and burnout risk, were significantly
   related to emotional engagement. Perceived organisational support (job
   resources), which met the criteria for psychological safety and some
   components of meaningfulness, displayed the strongest association with
   engagement. Policymakers within higher education institutions should be
   sensitive to the issues this study focused on, especially as regards the
   need to provide organisational support in times of crisis, such as the
   COVID-19 pandemic.},
Type = {Article},
Language = {English},
Affiliation = {van der Ross, MR (Corresponding Author), Univ Pretoria, Fac Econ \& Management Sci, Dept Human Resources, Pretoria, South Africa.
   Van der Ross, Melissa Reynell; Olckers, Chantal; Schaap, Pieter, Univ Pretoria, Fac Econ \& Management Sci, Dept Human Resources, Pretoria, South Africa.},
DOI = {10.3389/fpsyg.2022.874599},
Article-Number = {874599},
ISSN = {1664-1078},
Keywords = {engagement; perceived organisational support; job demands; lack of
   reciprocity; burnout risk; psychological well-being; academic staff},
Keywords-Plus = {DEMANDS-RESOURCES MODEL; STRUCTURAL EQUATION MODELS; JOB DEMANDS;
   EMPLOYEE ENGAGEMENT; WORK ENGAGEMENT; MEASUREMENT ERROR; METHOD
   VARIANCE; MODERATING ROLE; FIT INDEXES; WELL},
Research-Areas = {Psychology},
Author-Email = {reynellvanderross@gmail.com},
Times-Cited = {7},
Unique-ID = {WOS:000802186700001},
DA = {2024-05-01},
}

@article{ WOS:001087596300074,
Author = {Tsybuliak, Natalia and Suchikova, Yana and Shevchenko, Liudmyla and
   Popova, Anastasia and Kovachev, Serhii and Hurenko, Olha},
Title = {Burnout dynamic among Ukrainian academic staff during the war},
Journal = {SCIENTIFIC REPORTS},
Year = {2023},
Volume = {13},
Number = {1},
Month = {OCT 20},
Abstract = {This study examined burnout dynamics among Ukrainian academic staff
   during the full-scale war. A cross-sectional study was conducted twice:
   the first wave in July 2022 and the second in January 2023. To assess
   the burnout syndrome as the final outcome, the self-reported Maslach
   Burnout Inventory-Human Services adapted for socioeconomic professions
   by Vodopyanova was used and correlated with different characteristics.
   The results showed a significant positive trend in emotional exhaustion
   among Ukrainian academic staff, with females being more sensitive to
   war-related factors. The results demonstrate that prolonged stressful
   situations associated with the ongoing war and constant changes in
   professional conditions lead to significant depersonalization dynamics
   among academic staff of both sexes. For male academic staff, factors
   such as age and academic position become less significant for
   depersonalization. However, university relocation and migration
   processes were significant factors affecting female academic staff's'
   perception of effectiveness and accomplishment in their professional
   activities. The alarming dynamic of burnout levels detected among
   Ukrainian academic staff urges the national and institutional levels to
   take prompt actions to enhance the academic staff's mental health in the
   workplace for preserving not only the quality of higher education, but
   also human capital in war times for postwar recovery in Ukraine.},
Type = {Article},
Language = {English},
Affiliation = {Tsybuliak, N (Corresponding Author), Berdyansk State Pedag Univ, Berdiansk, Ukraine.
   Tsybuliak, Natalia; Suchikova, Yana; Popova, Anastasia; Kovachev, Serhii; Hurenko, Olha, Berdyansk State Pedag Univ, Berdiansk, Ukraine.
   Shevchenko, Liudmyla, Vinnytsia Mykhailo Kotsiubynskyi State Pedag Univ, Vinnytsia, Ukraine.},
DOI = {10.1038/s41598-023-45229-6},
Article-Number = {17975},
ISSN = {2045-2322},
Keywords-Plus = {SATISFACTION; ANTECEDENTS; TEACHERS; FACULTY},
Research-Areas = {Science \& Technology - Other Topics},
Author-Email = {nata.tsibulyak@gmail.com},
Times-Cited = {1},
Unique-ID = {WOS:001087596300074},
DA = {2024-05-01},
}

@article{ WOS:000631386800001,
Author = {Llorca-Pellicer, Marta and Soto-Rubio, Ana and Gil-Monte, Pedro R.},
Title = {Development of Burnout Syndrome in Non-university Teachers: Influence of
   Demand and Resource Variables},
Journal = {FRONTIERS IN PSYCHOLOGY},
Year = {2021},
Volume = {12},
Month = {MAR 9},
Abstract = {Psychosocial risks at work are an important occupational problem since
   they can have an impact on workers' health, productivity, absenteeism,
   and company profits. Among their consequences, burnout stands out for
   its prevalence and associated consequences. This problem is particularly
   noteworthy in the case of teachers. The aim of the study was to analyze
   the influence of some psychosocial factors (demand and resource
   variables) and risks in burnout development, taking into consideration
   the levels of burnout according to the Spanish Burnout Inventory (SBI).
   This paper contributes to advancing knowledge on this issue by analyzing
   the influence of work characteristics and personal characteristics on
   the progress of burnout. The sample consisted of 8,235 non-university
   teachers (2,268 men 27.5\% and 5,967 women 72.5\%), aged 22 to 70 (M =
   45.16, SD = 9.18). For this purpose, statistical modeling by logistic
   regression was used. The results of this study showed that No burnout
   level was positively related with resources variables and negatively
   with demand variables. In the Medium-High levels and the higher levels
   of burnout (i.e., Profile 1 and Profile 2), there is a positive relation
   with demand variables and a negative one with resource variables. In
   conclusion, demand variables cause an increase in the burnout levels,
   influencing positively the movements between the levels of No burnout to
   Medium-High levels of burnout and Medium-High levels to Profile 1. At
   the same time, resource variables had a negative influence on burnout.
   However, the results in the movement between Profile 1 and Profile 2
   were not expected. The variable Imbalance had a negative relationship
   with the movement between Profile 1 to Profile 2, and Social support and
   Autonomy at work had a positive relationship with this movement.
   Therefore, when professionals feel higher levels of burnout, lack of
   imbalance together with social support and autonomy could contribute to
   increased feelings of guilt and risk of higher burnout.},
Type = {Article},
Language = {English},
Affiliation = {Llorca-Pellicer, M (Corresponding Author), Univ Valencia, Dept Social Psychol, Unidad Invest Psicosocial Conducta Org UNIPSICO, Valencia, Spain.
   Llorca-Pellicer, Marta; Gil-Monte, Pedro R., Univ Valencia, Dept Social Psychol, Unidad Invest Psicosocial Conducta Org UNIPSICO, Valencia, Spain.
   Soto-Rubio, Ana, Univ Valencia, Personal Assessment \& Psychol Treatments Dept, Valencia, Spain.},
DOI = {10.3389/fpsyg.2021.644025},
Article-Number = {644025},
ISSN = {1664-1078},
Keywords = {burnout; job stress; psychosocial risks at work; emotional labor;
   teachers; feelings of guilt},
Keywords-Plus = {SECONDARY-SCHOOL TEACHERS; SELF-EFFICACY; JOB DEMANDS; SAMPLE; HEALTH;
   LABOR},
Research-Areas = {Psychology},
Author-Email = {llorpe@alumni.uv.es},
Times-Cited = {9},
Unique-ID = {WOS:000631386800001},
DA = {2024-05-01},
}

@article{ WOS:000635002800026,
Author = {Lozada Nunez, Dayana and Paredes Santiago, Maritza and Viloria Marin,
   Hermes and Rivadeneira Rivadeneira, Denisse Elizabeth},
Title = {RISKS OF USING WHATSAPP: WORK OVERLOAD AND PROFESSIONAL BURNOUT IN
   UNIVERSITY TEACHERS},
Journal = {REVISTA UNIVERSIDAD Y SOCIEDAD},
Year = {2021},
Volume = {13},
Number = {1},
Pages = {219-226},
Month = {JAN-FEB},
Abstract = {Inappropriate use of WhatsApp messaging application has harmful effects
   on the health of employees. This research was conducted at the
   University of Guayaquil in Ecuador. The objective of this research is to
   demonstrate the relationship between inappropriate use of WhatsApp in
   work communication and work overload and professional burnout syndrome
   in university teachers. This study follows a quantitative approach
   through a descriptive, correlational and cross-sectional methodology.
   From the information collected, by means of a questionnaire answered by
   a total of 305 teachers, it was possible to verify the research
   hypotheses put forth in this work. The results confirm a significant
   association between the inappropriate use of WhatsApp in work
   communication and work overload. Secondly, the relationship between the
   levels of work overload perceived by teachers and professional burnout
   syndrome is confirmed. These results emphasize on the importance of
   using technological applications to achieve effective communication, the
   lack of which may have negative consequences that are manifested in the
   institutional environment and in particular, in the health of Higher
   Education teachers of this Institution in Ecuador.},
Type = {Article},
Language = {Spanish},
Affiliation = {Núñez, DL (Corresponding Author), Univ Guayaquil, Guayaquil, Ecuador.
   Lozada Nunez, Dayana; Paredes Santiago, Maritza; Viloria Marin, Hermes; Rivadeneira Rivadeneira, Denisse Elizabeth, Univ Guayaquil, Guayaquil, Ecuador.},
ISSN = {2218-3620},
Keywords = {WhatsApp; social networks; work communication; work exhaustion; burnout;
   stress},
Research-Areas = {Social Sciences - Other Topics},
Author-Email = {dayana.lozadan@ug.edu.ec
   maritza.paredess@ug.edu.ec
   hermes.viloriam@ug.edu.ec
   denisse.rivadeneirar@ug.edu.ec},
Times-Cited = {0},
Unique-ID = {WOS:000635002800026},
DA = {2024-05-01},
}

@article{ WOS:000469002500001,
Author = {Xu, Linna},
Title = {Teacher-researcher role conflict and burnout among Chinese university
   teachers: a job demand-resources model perspective},
Journal = {STUDIES IN HIGHER EDUCATION},
Year = {2019},
Volume = {44},
Number = {6},
Pages = {903-919},
Month = {JUN 3},
Abstract = {Based on the job demand-resources framework, the present study
   investigates the association between teacher-researcher role conflict
   and burnout (including emotional exhaustion, depersonalization and
   reduced personal accomplishment) among Chinese university teachers by
   testing the moderating effects of perceived organizational support (POS)
   and political skill. The results from two studies employing quantitative
   (survey) and qualitative (interview) methods indicate that (1) Chinese
   university teachers experience a low-to-moderate level of burnout; and
   (2) there is a partial association between teacher-researcher role
   conflict and burnout; specifically, role conflict is positively related
   to teachers' emotional exhaustion and depersonalization. (3) Although no
   direct association was found between teacher-researcher role conflict
   and reduced personal accomplishment, political skill and POS moderate
   the relationship between role conflict and reduced personal
   accomplishment. As predicted, POS mitigates the feeling of reduced
   personal accomplishment led by role conflict. Moreover, the
   role-conflict-personal accomplishment relationship is strengthened when
   individuals show low political skill.},
Type = {Article},
Language = {English},
Affiliation = {Xu, LN (Corresponding Author), Peking Univ, Guanghua Sch Management, 5 Yiheyuan Rd, Beijing 100871, Peoples R China.
   Xu, Linna, Peking Univ, Guanghua Sch Management, 5 Yiheyuan Rd, Beijing 100871, Peoples R China.},
DOI = {10.1080/03075079.2017.1399261},
ISSN = {0307-5079},
EISSN = {1470-174X},
Keywords = {Teacher-researcher role conflict; burnout; perceived organizational
   support; political skill},
Keywords-Plus = {WORK-FAMILY CONFLICT; PERCEIVED ORGANIZATIONAL SUPPORT; POLITICAL SKILL;
   SOCIAL SUPPORT; ROLE AMBIGUITY; IMPACT; LIFE; ENVIRONMENT; PREDICTORS;
   ENGAGEMENT},
Research-Areas = {Education \& Educational Research},
Author-Email = {xulinna@pku.edu.cn},
Times-Cited = {39},
Unique-ID = {WOS:000469002500001},
DA = {2024-05-01},
}

@article{ WOS:000665115600005,
Author = {Suarez Martel, Maria J. and Martin Santana, Josefa D.},
Title = {The Mediating Effect of University Teaching Staff's Psychological
   Well-being between Emotional Intelligence and Burnout},
Journal = {PSICOLOGIA EDUCATIVA},
Year = {2021},
Volume = {27},
Number = {2},
Pages = {145-153},
Month = {MAY},
Abstract = {The work carried out by university teachers has evolved in response to
   the European Higher Education Area (EHEA), requiring that teachers
   update their professional skills. This requirement and a lack of
   personal resources to manage it may cause burnout. However, certain
   personality traits protect teachers from burnout, e.g., emotional
   intelligence (EI) or psychological well-being (PWB). A sample of
   university teachers was assembled and the mediating effect of PWB
   between EI and burnout was analysed in both of its aspects (negative and
   professional efficacy). The results confirmed the sequential
   relationship between the dimensions of EI. Emotional regulation has no
   influence on any of the dimensions of burnout, but it does have an
   effect on PWB. Additionally, PWB has a direct, negative effect on the
   negative dimension of burnout and a positive effect on professional
   efficacy. PWB has a total mediating effect between emotional regulation
   and the different dimensions of burnout.},
Type = {Article},
Language = {English},
Affiliation = {Martel, MJS (Corresponding Author), Agencia Canaria Calidad Univ \& Evaluac Educ, Las Palmas Gran Canaria, Spain.
   Suarez Martel, Maria J., Agencia Canaria Calidad Univ \& Evaluac Educ, Las Palmas Gran Canaria, Spain.
   Martin Santana, Josefa D., Uni Las Palmas, Las Palmas Gran Canaria, Spain.},
DOI = {10.5093/psed2021a12},
ISSN = {1135-755X},
EISSN = {2174-0526},
Keywords = {Emotional intelligence; Psychological well-being; Burnout; Mediating
   effect; University teachers},
Keywords-Plus = {PLS-SEM},
Research-Areas = {Education \& Educational Research; Psychology},
Author-Email = {msuamars@gobiernodecanarias.org},
Times-Cited = {5},
Unique-ID = {WOS:000665115600005},
DA = {2024-05-01},
}

@article{ WOS:000978046400001,
Author = {Sabki, Zuraida Ahmad and Kim, Lee Hui and Danaee, Mahmoud and Sulaiman,
   Ahmad Hatim and Razali, Khairul Arif and Koh, Ong Hui and Kanagasundram,
   Sharmilla and Kaur, Manveen and Azhar, Fatin Liyana and Francis,
   Benedict},
Title = {Assessment of Psychometric Properties of the Malay Version of the Brief
   Resilience Scale (BRS-M) among Non-Academic Staff Working from Home
   during COVID-19 in Malaysia},
Journal = {HEALTHCARE},
Year = {2023},
Volume = {11},
Number = {8},
Month = {APR},
Abstract = {This study aims to validate the Malay version of the Brief Resilience
   Scale (BRS-M) in order for the scale to be available among the
   Malay-speaking population. Two hundred and ninety-eight non-academic
   staff completed the Malay version of the Brief Resilience Scale (BRS-M),
   Malay Copenhagen Burnout Inventory (CBI-M), and Malay Depression,
   Anxiety, and Stress Scale (M-DASS-21). To explore the factor structure
   of BRS-M, exploratory factor analysis (EFA) with the first group of 149
   participants was conducted using FACTOR (v.11) software. Confirmatory
   factor analysis (CFA) was conducted from the data of the second group of
   149 participants using SEM\_PLS software. The EFA revealed a two-factor
   model; Factor 1 ={''}Resilience{''} and Factor 2 = ``Succumbing{''}. The
   CFA indicated a sufficient internal consistency reliability (Cronbach's
   alpha = 0.806 and McDonald's omega, omega = 0.812) and a good fit with
   SRMR = 0.031. BRS-M, CBI-M, and M-DASS-21 displayed a satisfactory
   concurrent validity result. Household income and marital status had
   significant association with resilience level, with low household income
   (B40 group) being a predictor of lower resilience. The BRS-M
   demonstrated favourable psychometric properties in terms of reliability
   and validity to assess the level of resilience among non-academic staff
   in Malaysia.},
Type = {Article},
Language = {English},
Affiliation = {Kim, LH (Corresponding Author), Univ Malaya, Fac Med, Dept Psychol Med, Kuala Lumpur 50603, Malaysia.
   Sabki, Zuraida Ahmad; Kim, Lee Hui; Sulaiman, Ahmad Hatim; Koh, Ong Hui; Kanagasundram, Sharmilla; Kaur, Manveen; Azhar, Fatin Liyana; Francis, Benedict, Univ Malaya, Fac Med, Dept Psychol Med, Kuala Lumpur 50603, Malaysia.
   Danaee, Mahmoud, Univ Malaya, Fac Med, Dept Social \& Prevent Med, Kuala Lumpur 50603, Malaysia.
   Razali, Khairul Arif, Univ Malaya, Med Ctr, Dept Psychol Med, Kuala Lumpur 59100, Malaysia.},
DOI = {10.3390/healthcare11081146},
Article-Number = {1146},
EISSN = {2227-9032},
Keywords = {psychometric properties; Malay BRS; resilience; burnout; working from
   home; non-academic staff},
Keywords-Plus = {RELIABILITY; BURNOUT; DISTRESS; VALIDITY; ALPHA; FIT},
Research-Areas = {Health Care Sciences \& Services},
Author-Email = {mgc190004@siswa.um.edu.my},
Times-Cited = {0},
Unique-ID = {WOS:000978046400001},
DA = {2024-05-01},
}

@article{ WOS:000496463700002,
Author = {Mesurado, Belen and Laudadio, Julieta},
Title = {Teaching Experience, Psychological Capital and Work Engagement. Their
   Relationship with the Burnout on University Teachers},
Journal = {PROPOSITOS Y REPRESENTACIONES},
Year = {2019},
Volume = {7},
Number = {3},
Pages = {12-26},
Month = {SEP-DEC},
Abstract = {The present study has two objectives. The first one is to study whether
   the different stages of teacher professional development vary the levels
   of psychological capital, engagement and burnout on university teachers.
   On the other hand, the second objective is to study the relationship
   between the stages of professional development, psychological capital
   and engagement with the burnout of university teachers. The sample is
   intentional, not probabilistic and was composed of 250 university
   professors, with an average age of 39 years (M = 39.5 and a TD = 11.15);
   fifty one per cent of the participants were female. Thirty-eight per
   cent of the participants have been teaching at the university for five
   years or less; twenty seven per cent have been doing so for 6 to 10
   years, and thirty five per cent have been teaching at the university for
   more than 11 years. To evaluate the variables, the Spanish versions of
   the Psychological Capital Questionnaire, Utrecht Work Engagement Scale
   and the Oldenburg Burnout Inventory were used. The results indicated
   that more experienced teachers have higher levels of psychological
   capital (specifically effectiveness, resilience and hope) and higher
   levels of absorption, an engagement dimension, than less experienced
   teachers. No significant differences were found in burnout levels linked
   to academic experience. Finally, psychological capital (specifically the
   dimensions of optimism and hope) as well as engagement (specifically the
   dimensions of vigor and dedication) inhibit the emergence of burnout on
   university teachers.},
Type = {Article},
Language = {Spanish},
Affiliation = {Mesurado, B (Corresponding Author), Consejo Nacl Invest Cient \& Tecn, Buenos Aires, DF, Argentina.
   Mesurado, B (Corresponding Author), Univ Austral, Buenos Aires, DF, Argentina.
   Mesurado, Belen, Consejo Nacl Invest Cient \& Tecn, Buenos Aires, DF, Argentina.
   Mesurado, Belen, Univ Austral, Buenos Aires, DF, Argentina.
   Laudadio, Julieta, Univ Nacl San Juan, Inst Invest Educ Ciencias Expt, Este San Juan, Argentina.},
DOI = {10.20511/pyr2019.v7n3.327},
ISSN = {2307-7999},
EISSN = {2310-4635},
Keywords = {Teaching; Educational Psychology; Psychological Effects; Stress},
Keywords-Plus = {SELF-EFFICACY; STUDENTS},
Research-Areas = {Psychology},
Author-Email = {mesuradob@gmail.com},
Times-Cited = {15},
Unique-ID = {WOS:000496463700002},
DA = {2024-05-01},
}

@article{ WOS:001122582000001,
Author = {Zhao, Siqi and Wang, Hong},
Title = {The impact of teaching-research conflict on turnover intention:
   cross-level interaction effect of justice climate},
Journal = {FRONTIERS IN PSYCHOLOGY},
Year = {2023},
Volume = {14},
Month = {NOV 29},
Abstract = {Introduction: Research-based on the Job Demands-Resources theory (JD-R
   theory) has revealed a close relationship between teaching-research
   conflict and job burnout. However, there needs to be more investigation
   into the complex relationship between teaching-research conflict and
   turnover intentions from the perspective of this theory. To address
   these gaps, this study, grounded in the JD-R theory, explores the
   relationships among teaching-research conflict, career adaptability,
   justice climate, job burnout, and turnover intention.
   Methods: Data collected through an online survey involving 858 Chinese
   university teachers, and the analysis utilized a Multilevel Structural
   Equation Model (MSEM) with Maximum Likelihood (ML) estimation.
   Results: The findings reveal that job burnout mediates the relationship
   between teaching-research conflict and turnover intention. Career
   adaptability plays a moderating role in the connection between job
   burnout and turnover intention. Furthermore, justice climate exhibits a
   cross-level interaction effect concerning the relationship between
   teaching-research conflict and turnover intention.
   Discussion: These findings offer innovative strategies for mitigating
   and preventing faculty turnover intention.},
Type = {Article},
Language = {English},
Affiliation = {Wang, H (Corresponding Author), Harbin Normal Univ, Sch Educ Sci, Harbin, Peoples R China.
   Zhao, Siqi, Guangzhou Univ, Sch Educ, Guangzhou, Peoples R China.
   Wang, Hong, Harbin Normal Univ, Sch Educ Sci, Harbin, Peoples R China.},
DOI = {10.3389/fpsyg.2023.1283477},
Article-Number = {1283477},
ISSN = {1664-1078},
Keywords = {turnover intention; teaching-research conflict; justice climate; job
   burnout; career adaptability},
Keywords-Plus = {DEMANDS-RESOURCES MODEL; CAREER ADAPTABILITY; ORGANIZATIONAL JUSTICE;
   WORK ENGAGEMENT; FAIRNESS; BEHAVIOR; CONSTRUCTION; SATISFACTION;
   ORIENTATION; PERFORMANCE},
Research-Areas = {Psychology},
Author-Email = {soloman313@163.com},
Times-Cited = {0},
Unique-ID = {WOS:001122582000001},
DA = {2024-05-01},
}

@article{ WOS:000880847400001,
Author = {Makhdoom, Irsa Fatima and Malik, Najma Iqbal and Atta, Mohsin and Malik,
   Nudra and Qureshi, Madeeha Gohar and Shahid, Muhammad and Tang, Kun},
Title = {When workaholism is negatively associated with burnout: A moderated
   mediation},
Journal = {FRONTIERS IN PUBLIC HEALTH},
Year = {2022},
Volume = {10},
Month = {OCT 25},
Abstract = {AimPrevious theory and research postulate that workaholism is one of the
   important factors that contribute to burnout. The present study aimed to
   analyze the role of psychological capital as a mediator between the two.
   Moreover, the study examined the moderating role in the stated mediated
   relationship. MethodsThe researchers approached a sample of university
   teachers (N = 1,008) including both male (n = 531) and female (n = 477)
   university teachers by using a multi-stage random sampling technique.
   For this purpose, DUWAS-10 Oldenburg Burnout Inventory, Challenging Job
   Demands Scale, and Anila PsyCap Scale were applied to measure
   workaholism, burnout, challenging job demands, and PsyCap, respectively.
   The data obtained from the sample was subjected to analysis by using
   Model 14 of Process Macro by Hayes. ResultsThe results confirmed the
   mediating role of PsyCap and moderating role of time pressure and
   cognitive demands in the relationship of the two variables. The results
   concluded that workaholism is not directly related to burnout rather the
   negative relationship existed through psychological capital, and the
   mediated relationship was stronger for the university employees who were
   to face a higher level of challenging job demands including cognitive
   demands and time pressure. ConclusionBurnout is an occupational health
   problem that causes devastating effects on both the employees as well as
   to the organizational economy. Improving personal resources might help
   the negative relationship between workaholism and burnout in higher
   education institutions in the country.},
Type = {Article},
Language = {English},
Affiliation = {Shahid, M (Corresponding Author), Univ Int Business \& Econ, Sch Insurance \& Econ, Beijing, Peoples R China.
   Shahid, M; Tang, K (Corresponding Author), Tsinghua Univ, Vanke Sch Publ Hlth, Beijing, Peoples R China.
   Makhdoom, Irsa Fatima; Malik, Najma Iqbal; Atta, Mohsin, Univ Sargodha, Dept Psychol, Sargodha, Pakistan.
   Malik, Nudra, Women Univ, Lahore Coll, Dept Appl Psychol, Lahore, Pakistan.
   Qureshi, Madeeha Gohar, Pakistan Inst Dev Econ, Dept Econ, Islamabad, Pakistan.
   Shahid, Muhammad, Univ Int Business \& Econ, Sch Insurance \& Econ, Beijing, Peoples R China.
   Shahid, Muhammad; Tang, Kun, Tsinghua Univ, Vanke Sch Publ Hlth, Beijing, Peoples R China.},
DOI = {10.3389/fpubh.2022.968837},
Article-Number = {968837},
EISSN = {2296-2565},
Keywords = {burnout; cognitive demands; PsyCap; social load; time pressure;
   university teachers; workaholism; moderated mediation},
Keywords-Plus = {DEMANDS-RESOURCES MODEL; JOB DEMANDS; TIME PRESSURE; HINDRANCE;
   SATISFACTION; NETHERLANDS; ENGAGEMENT; ATTITUDES},
Research-Areas = {Public, Environmental \& Occupational Health},
Author-Email = {muhammadshahid.15.pk@gmail.com
   tangk@tsinghua.edu.cn},
Times-Cited = {2},
Unique-ID = {WOS:000880847400001},
DA = {2024-05-01},
}

@article{ WOS:000475708500014,
Author = {Garcia-Arroyo, Jose A. and Osca Segovia, Amparo},
Title = {Work Overload and Emotional Exhaustion in University Teachers:
   Moderating Effects of Coping Styles},
Journal = {UNIVERSITAS PSYCHOLOGICA},
Year = {2019},
Volume = {18},
Number = {2},
Abstract = {Changes in the education system in Ecuador have increased the workload
   of university teachers, producing stress and burnout. This study
   analyses the relation between work overload, coping styles and emotional
   exhaustion in a sample of 202 university teachers by using a
   hierarchical regression model analysis. The results show that work
   overload and evasive coping are positively related to emotional
   exhaustion, while active coping is negatively related to emotional
   exhaustion. Evasive coping moderated the relationship between work
   overload and emotional exhaustion so that teachers who use more evasive
   coping in situations of high work overload experience less burnout than
   teachers who use this coping style less. Finally, we discuss the
   limitations of this study and its theoretical and practical
   contributions for university professors in Latin American contexts.},
Type = {Article},
Language = {English},
Affiliation = {García-Arroyo, JA (Corresponding Author), Univ Educ Distancia UNED, Madrid, Spain.
   Garcia-Arroyo, Jose A.; Osca Segovia, Amparo, Univ Educ Distancia UNED, Madrid, Spain.},
DOI = {10.11144/Javeriana.upsy18-2.woee},
ISSN = {1657-9267},
Keywords = {work overload; emotional exhaustion; active coping; evasive coping;
   university teachers},
Keywords-Plus = {JOB-SATISFACTION; BURNOUT SYNDROME; SELF-EFFICACY; STRESS; STRATEGIES;
   NURSES; HEALTH; PERSONALITY; MODEL},
Research-Areas = {Psychology},
Author-Email = {joseantoniogarciaarroyo@gmail.com},
Times-Cited = {23},
Unique-ID = {WOS:000475708500014},
DA = {2024-05-01},
}

@article{ WOS:000873470000001,
Author = {Gomez-Dominguez, Valentina and Gomez-Dominguez, Teresa and
   Navarro-Mateu, Diego and del Carmen Gimenez-Espert, Maria},
Title = {The Influence of COVID-19 and Psychosocial Risks on Burnout and
   Psychosomatic Health Problems in Non-University Teachers in Spain during
   the Peak of the Pandemic Regressions vs. fsQCA},
Journal = {SUSTAINABILITY},
Year = {2022},
Volume = {14},
Number = {20},
Month = {OCT},
Abstract = {During the COVID-19 pandemic, teachers had to adapt to the changes
   caused by remote working, experiencing prolonged stress situations that
   together with psychosocial factors can lead to burnout and psychosomatic
   health problems. This study focused on analyzing the influence of
   COVID-19 and psychosocial risks on psychosomatic problems and burnout at
   the peak of the pandemic in Spain, from March to April 2020. It combined
   two methodologies, hierarchical regression models (HRM) and qualitative
   comparative analysis (QCA). The two methodologies demonstrated greater
   predictive power for psychosocial demand factors (workload and role
   conflict) on burnout and psychosomatic health problems. In addition, the
   fsQCA models demonstrated the contribution of job insecurity and the
   lack of organizational justice, resources and COVID-19 information.
   These results can be used by educational managers to improve the daily
   work of teachers, impacting on the quality of teaching, as well as their
   response to pandemics, which will benefit society.},
Type = {Article},
Language = {English},
Affiliation = {Giménez-Espert, MD (Corresponding Author), Univ Valencia, Fac Nursing \& Chiropody, Dept Nursing, Valencia 46010, Spain.
   Gomez-Dominguez, Valentina, Int Univ Valencia, Fac Educ Sci, Valencia 46002, Spain.
   Gomez-Dominguez, Teresa; Navarro-Mateu, Diego, Catholic Univ Valencia, Fac Educ Sci, Dept Specif Educ Needs \& Attent Divers, Valencia 46110, Spain.
   del Carmen Gimenez-Espert, Maria, Univ Valencia, Fac Nursing \& Chiropody, Dept Nursing, Valencia 46010, Spain.},
DOI = {10.3390/su142013030},
Article-Number = {13030},
EISSN = {2071-1050},
Keywords = {burnout; COVID-19; psychosomatic problems; psychosocial risks; teachers},
Keywords-Plus = {JOB DECISION LATITUDE; CARDIOVASCULAR-DISEASE; SOCIAL SUPPORT; STRESS;
   STRAIN; INSECURITY; DEMANDS; RECRUITMENT},
Research-Areas = {Science \& Technology - Other Topics; Environmental Sciences \& Ecology},
Author-Email = {maria.c.gimenez@uv.es},
Times-Cited = {0},
Unique-ID = {WOS:000873470000001},
DA = {2024-05-01},
}

@article{ WOS:000493052800011,
Author = {Jimenez Lopez, Rosa Ana and de Albeniz Iturriaga, Alicia Perez and
   Lucas-Molina, Beatriz and Fonseca-Pedrero, Eduardo},
Title = {FACULTY AT THE UNIVERSITY OF LA RIOJA: RESILIENT TO BURNOUT?},
Journal = {CONTEXTOS EDUCATIVOS-REVISTA DE EDUCACION},
Year = {2019},
Number = {24},
Pages = {163-180},
Abstract = {Emotional exhaustion, depersonalization and reduced personal
   satisfaction are the three characteristics of burnout, a syndrome
   conceptualized as an emotional response to chronic job stress. The main
   objective of this study was to determine the prevalence of burnout
   syndrome at the University of La Rioja. For this purpose, a
   proportionate stratified sampling by the departments of this university
   was created. A total of 138 teachers completed the Maslach Burnout
   Inventory. The results indicated that 9.4\% of teachers had moderate or
   high levels of burnout, a result that supports the low prevalence of
   this symdrome found in previous studies. Additionally, cluster analysis
   revealed the existence of two profiles based on the risk for burnout
   (high or low). Significant differences were found between the risk
   profiles for marital status, number of children and professional
   coherence (defined as the match between the performed and the accredited
   professional status). These findings invite us to reflect on the
   influence that current social, political and legislative changes can
   have on the risk for developing burnout.},
Type = {Article},
Language = {Spanish},
Affiliation = {Iturriaga, APD (Corresponding Author), Univ La Rioja, C Luis Ulloa S-N, Logrono 26002, Spain.
   Jimenez Lopez, Rosa Ana; de Albeniz Iturriaga, Alicia Perez; Fonseca-Pedrero, Eduardo, Univ La Rioja, C Luis Ulloa S-N, Logrono 26002, Spain.
   Lucas-Molina, Beatriz, Univ Valencia, Valencia, Spain.},
DOI = {10.18172/con.3590},
ISSN = {1575-023X},
EISSN = {1695-5714},
Keywords = {Burnout; university teachers; prevalence; professional coherence},
Keywords-Plus = {FACTORIAL VALIDITY; JOB-SATISFACTION; SCHOOL TEACHERS; STRESS;
   INVENTORY; NURSES; MBI},
Research-Areas = {Education \& Educational Research},
Author-Email = {alicia.perez@unirioja.es},
Times-Cited = {1},
Unique-ID = {WOS:000493052800011},
DA = {2024-05-01},
}

@article{ WOS:001086928100001,
Author = {Tarpomanova, Tsvetelina and Slavova, Veselina},
Title = {APPROACHES TO PSYCHOSOCIAL SUPPORT FOR UNIVERSITY TEACHERS IN A CRISIS
   CONTEXT},
Journal = {STRATEGIES FOR POLICY IN SCIENCE AND EDUCATION-STRATEGII NA
   OBRAZOVATELNATA I NAUCHNATA POLITIKA},
Year = {2023},
Volume = {31},
Number = {5},
Pages = {467-487},
Abstract = {Education has been one of the fields most affected by Covid-19 and the
   problems related to it are widely discussed in scientific papers. The
   majority of researchers, interested in the higher education, study
   students' mental health, while a smaller number that of university
   teachers
   The aim of this article is to suggest a set of approaches to
   psychosocial support (PSS) for university teachers in a crisis context.
   The combination of quantitative and qualitative methods will help
   identify main issues that affect the life and work of university
   educators. Based on the significant topics and experiences revealed by
   the focus groups, a stress-reducing, psychosocial training will be
   applied.
   This study will contribute by combining phenomenological analysis with
   training groups. Thus, it will help create a PSS model applicable in
   future crisis contexts and integrated in an effective prevention
   strategy to protect university teachers' health.},
Type = {Article},
Language = {Bulgarian},
Affiliation = {Tarpomanova, T (Corresponding Author), Med Univ, Coll Med, 55 Marin Drinov Sr, Varma 9002, Bulgaria.
   Tarpomanova, Tsvetelina; Slavova, Veselina, Med Univ, Coll Med, 55 Marin Drinov Sr, Varma 9002, Bulgaria.},
DOI = {10.53656/str2023-5-1-app},
ISSN = {1310-0270},
EISSN = {1314-8575},
Keywords = {psychosocial support (PSS); phenomenological qualitative analysis;
   university teachers; psychosocial training; Covid-19},
Keywords-Plus = {EDUCATION; BURNOUT; PHENOMENOLOGY},
Research-Areas = {Education \& Educational Research},
Author-Email = {tsvetelina.tarpomanova@mu-varna.bg
   veselina.slavova@mu-varna.bg},
Times-Cited = {0},
Unique-ID = {WOS:001086928100001},
DA = {2024-05-01},
}

@article{ WOS:000493819100005,
Author = {Lemos, Mariantonia and Calle, Gabriela and Roldan, Tatiana and Valencia,
   Melissa and Javier Orejuela, Johnny and Pablo Roman-Calderon, Juan},
Title = {Psychosocial factors related with stress in colombian professors},
Journal = {DIVERSITAS-PERSPECTIVAS EN PSICOLOGIA},
Year = {2019},
Volume = {15},
Number = {1},
Month = {JAN-JUN},
Abstract = {Objective: to evaluate the psychosocial factors associated with stress
   in a sample of professors from a private Colombian university. Method:
   Correlational descriptive study of an intentional sample of 61
   professors (age range 25 to 63 years, 65,6\% men). The patient's health
   questionnaire PHQ-9, Generalized Anxiety Questionnaire GAD-7, Perceived
   Stress Scale PSS-14 and a questionnaire of psychosocial work factors
   were used. In addition, blood pressure measurements were taken. Results:
   21,3\% of professors had significant levels of stress. There are more
   need to work at home, family-work and work-family interference in
   professors with stress, while control is lower. It should be noted that
   these teachers also have greater emotional symptoms. The final model
   showed that the need to work at home and the family - work interference
   explain 45,6\% of the variance in teachers' work stress.},
Type = {Article},
Language = {Spanish},
Affiliation = {Lemos, M (Corresponding Author), Univ EAFIT, Programa Psicol, Escuela Humanidades, Cra 49 7 Sur 50, Medellin, Colombia.
   Lemos, Mariantonia; Calle, Gabriela; Roldan, Tatiana; Valencia, Melissa; Javier Orejuela, Johnny; Pablo Roman-Calderon, Juan, Univ EAFIT, Medellin, Colombia.},
DOI = {10.15332/s1794-9998.2019.0015.05},
ISSN = {1794-9998},
EISSN = {2256-3067},
Keywords = {psychosocial factors; work stress; teaching work; university teaching},
Keywords-Plus = {JOB DEMANDS; WORK; UNIVERSITY; FAMILY; CONFLICT; TEACHERS; BURNOUT;
   BOGOTA; HEALTH},
Research-Areas = {Psychology},
Author-Email = {mlemosh@eafit.edu.co},
Times-Cited = {1},
Unique-ID = {WOS:000493819100005},
DA = {2024-05-01},
}

@article{ WOS:001058845900001,
Author = {Llorca-Pellicer, Marta and Gil-LaOrden, Pedro and Prado-Gasco, Vicente
   J. and Gil-Monte, Pedro R.},
Title = {The role of psychosocial risks in burnout, psychosomatic disorders, and
   job satisfaction: lineal models vs a QCA approach in non-university
   teachers},
Journal = {PSYCHOLOGY \& HEALTH},
Year = {2023},
Month = {2023 AUG 28},
Abstract = {This study aims to assess the effect of psychosocial risks and resources
   on burnout, psychosomatic disorders, and job satisfaction using
   Hierarchical Regression Modelling (HRM) and Qualitative Comparative
   Analysis (QCA). Method. The sample consisted of 9020 non-university
   public education teachers (Mage = 45.33 years, SD = 9.15; 72.5\% women).
   Results. Demands variables (Workload, Emotional labour, Imbalance, and
   Interpersonal conflict) were better predictors than resources variables
   (Job autonomy, Social support, and Resources at work). Resources also
   significantly improved the model's predictive capacity, except in the
   case of Indolence. In the QCA results, none of the conditions seems to
   be necessary. Regarding sufficiency, the combination of the different
   conditions explains between 44-49\% of high levels of Burnout and
   between 40-47\% of low levels of Burnout; between 44-47\% of high levels
   of Psychosomatic disorders and 40-47\% of low levels of Psychosomatic
   disorders; 49\% of high Job satisfaction levels and 45-56\% of low Job
   satisfaction levels. Conclusions. The results show that QCA models have
   better explanatory capacity than HRM. Some variables were not
   significant in HRM, but they were present in combination with other QCA
   model variables. The findings contribute to understanding how
   psychosocial risks affect workers' health and job satisfaction.},
Type = {Article; Early Access},
Language = {English},
Affiliation = {Llorca-Pellicer, M (Corresponding Author), Fac Psychol, Dep Social Psychol, Av Blasco Ibanez 21, Valencia 46010, Spain.
   Llorca-Pellicer, Marta; Gil-LaOrden, Pedro; Gil-Monte, Pedro R., Univ Valencia, Unidad Invest Psicosocial Conducta Org UNIPSICO, Valencia, Spain.
   Gil-LaOrden, Pedro; Prado-Gasco, Vicente J.; Gil-Monte, Pedro R., Univ Valencia, Dept Social Psychol, Valencia, Spain.
   Llorca-Pellicer, Marta, Fac Psychol, Dep Social Psychol, Av Blasco Ibanez 21, Valencia 46010, Spain.},
DOI = {10.1080/08870446.2023.2253258},
EarlyAccessDate = {AUG 2023},
ISSN = {0887-0446},
EISSN = {1476-8321},
Keywords = {Burnout; psychosomatic disorders; job satisfaction; qualitative
   comparative analysis},
Keywords-Plus = {RESOURCES; DEMANDS},
Research-Areas = {Public, Environmental \& Occupational Health; Psychology},
Author-Email = {llorpe@hotmail.es},
Times-Cited = {0},
Unique-ID = {WOS:001058845900001},
DA = {2024-05-01},
}

@article{ WOS:001076718200014,
Author = {Alvarado-Pena, Lisandro Jose and Sauceda, Rosas Amadeo Amaya and
   Castorena, Rodolfo Valentin Munoz and Alvarado, Sebastian Reyes and
   Farronan, Emma Ramos and Sansores-Guerrero, Edgar Alfonso},
Title = {Burnout syndrome in latin american university professors: A literature
   review},
Journal = {TELOS-REVISTA DE ESTUDIOS INTERDISCIPLINARIOS EN CIENCIAS SOCIALES},
Year = {2023},
Volume = {25},
Number = {3},
Pages = {802-818},
Month = {SEP-DEC},
Abstract = {This article develops part of the findings of an investigation whose
   general objective was the Since 2019, burnout syndrome has been included
   in the ``International Classification of Diseases{''} (ICD-11) by the
   World Health Organization (WHO). Being classified as a three-dimensional
   phenomenon that affects the health and quality of life of many
   professionals, including university professors, who do not escape this
   condition. The objective of this study was to verify the presence of
   burnout syndrome in university professors in Latin America. The
   methodology used was the search and review of the literature, of
   available studies on burnout in university professors, in some Latin
   American countries, in the period from 2012 to 2022, published in impact
   factor databases and important portals for the university's academic and
   scientific field. This is a descriptive study, where relevant and
   outstanding aspects related to the topic of interest were mentioned from
   the selected documents. The results indicate the presence or prevalence
   of burnout syndrome in university professors in Latin America, according
   to the percentages obtained in each dimension of burnout: Emotional
   exhaustion (AE), Depersonalization (DE), and Low Personal Realization
   (RP), finding relationships between burnout and labor, organizational,
   sociodemographic aspects and particular personal situations such as age,
   sex, having children and years of work experience. It was concluded that
   due to the increase in burnout syndrome in Latin American university
   teachers, it is important to provide psychological, social, and family
   support; in addition to structuring preventive, diagnostic, and
   intervention programs that offer strategies and personal skills for
   coping with stress.},
Type = {Article},
Language = {English},
Affiliation = {Alvarado-Peña, LJ (Corresponding Author), Escuela Profes Med, Fac Ciencias Salud, Cajamarca, Peru.
   Alvarado-Peña, LJ (Corresponding Author), Univ Cesar Vallejo UCV Campus, Piura, Peru.
   Alvarado-Peña, LJ (Corresponding Author), Nacl Nivel I SNI, CONACYT, Mexico City, Mexico.
   Alvarado-Pena, Lisandro Jose; Farronan, Emma Ramos, CONCYTEC, RENACYT, Nivel V, Lima, Peru.
   Alvarado-Pena, Lisandro Jose, Escuela Profes Med, Fac Ciencias Salud, Cajamarca, Peru.
   Alvarado-Pena, Lisandro Jose, Univ Cesar Vallejo UCV Campus, Piura, Peru.
   Alvarado-Pena, Lisandro Jose, Nacl Nivel I SNI, CONACYT, Mexico City, Mexico.
   Sauceda, Rosas Amadeo Amaya, Univ Nacl Trujillo UNT, Fac Educ \& Ciencias Comunicac, Trujillo, Peru.
   Sauceda, Rosas Amadeo Amaya; Castorena, Rodolfo Valentin Munoz; Alvarado, Sebastian Reyes; Farronan, Emma Ramos; Sansores-Guerrero, Edgar Alfonso, Red REOALCEI, Sinaloa, Mexico.
   Sauceda, Rosas Amadeo Amaya; Castorena, Rodolfo Valentin Munoz; Alvarado, Sebastian Reyes; Farronan, Emma Ramos; Sansores-Guerrero, Edgar Alfonso, Red REOALCEI, Barranquilla, Colombia.
   Castorena, Rodolfo Valentin Munoz, Univ Guadalajara, Ctr Univ Ciencias Econ \& Adm CUCEA, Dept Metodos Cuantitat, Guadalajara, Jalisco, Mexico.
   Alvarado, Sebastian Reyes, Univ Santander, Panama City, Panama.
   Alvarado, Sebastian Reyes, Sistema Nacl Invest SNI, SENACYT, Panama City, Panama.
   Farronan, Emma Ramos, Univ Cesar Vallejo, Programa Invest Formativa, Campus Piura, Trujillo, Peru.
   Sansores-Guerrero, Edgar Alfonso, Univ Autonoma Estado Quintana Roo, Div Adm Turist \& Mercadotecnia, Quintana Roo, Mexico.
   Sansores-Guerrero, Edgar Alfonso, Sistema Nacl Investigadores Nivel I SNI, CONACYT, Mexico City, Mexico.},
DOI = {10.36390/telos253.15},
ISSN = {2343-5763},
EISSN = {1317-0570},
Keywords = {Burnout syndrome; dimensions of burnout; emotional exhaustion;
   depersonalization; personal fulfillment; prevalence; Latin American
   university professors},
Research-Areas = {Social Sciences - Other Topics},
Author-Email = {lalvaradope1@ucvvirtual.edu.pe
   ramaya@unitru.edu.pe
   rodolfov@cucea.udg.mx
   lalvaradope1@ucvvirtual.edu.pe
   eramosf@ucv.edu.pe
   edsan@uqroo.edu.mx},
Times-Cited = {0},
Unique-ID = {WOS:001076718200014},
DA = {2024-05-01},
}

@article{ WOS:000965166100014,
Author = {Gonzalez, Martha Leticia Gaeta and Gonzalez-Ocampo, Gabriela and Teres,
   Maria Celia Quintana and Salazar, Laura Carolina Nasta},
Title = {Burnout in university professors: self-regulation and co-regulation as
   coping strategies},
Journal = {ELECTRONIC JOURNAL OF RESEARCH IN EDUCATIONAL PSYCHOLOGY},
Year = {2023},
Volume = {21},
Number = {1},
Pages = {147-172},
Month = {APR 1},
Abstract = {Introduction. Research has shown that burnout is one of the main causes
   of teachers' affectations. However, less is known about coping
   strategies for its prevention. This study analyzed the risk of teachers'
   burnout profiles from a socio-contextual approach. Our primary
   hypothesis was that a greater adjustment between the teacher-work
   environment and the use of coping strategies-self-regulation and co
   -regulation-contribute to reducing the risk of experiencing symptoms of
   burnout.Method. Participants were 470 university teachers from Mexico
   who completed the Proactive Strategies Scale and the Socio-contextual
   Scale of Teaching Burnout (Pietarinen et al., 2013; Pyhalto et al.,
   2020). Results. Findings showed three teachers' burnout profiles based
   on the study variables. An association was detected between high levels
   of self-regulation and co-regulation and a lower risk of burnout.Results
   also showed a relationship between burnout and the socio-demographic
   variables.Discussion and conclusions. Findings imply that using
   proactive coping strategies -self -regulation and co -regulation-might
   prevent teacher burnout, especially when teachers face various
   professional challenges and demands. This refers to the need to
   establish resources to support teachers using a contextual approach to
   promote and develop active coping strategies that allow them to face
   present or future stressful situations.},
Type = {Article},
Language = {English},
Affiliation = {González, MLG (Corresponding Author), Univ Popular Autonoma Estado Puebla Mexico, Puebla, Mexico.
   Gonzalez, Martha Leticia Gaeta; Salazar, Laura Carolina Nasta, Univ Popular Autonoma Estado Puebla Mexico, Puebla, Mexico.
   Gonzalez-Ocampo, Gabriela, Univ Ciencias \& Artes Chiapas, Tuxtla Gutierrez, Chiapas, Mexico.
   Teres, Maria Celia Quintana, Univ Autonoma Tlaxcala, Tlaxcala De Xicohtencatl, Tlax, Mexico.},
ISSN = {1699-5880},
EISSN = {1696-2095},
Keywords = {teacher burnout; coping strategies; higher education; working conditions},
Keywords-Plus = {TEACHER BURNOUT; EMOTIONAL INTELLIGENCE; EFFICACY},
Research-Areas = {Psychology},
Author-Email = {marthaleticia.gaeta@upaep.mx},
Times-Cited = {0},
Unique-ID = {WOS:000965166100014},
DA = {2024-05-01},
}

@article{ WOS:000965166100015,
Author = {{[}Anonymous]},
Title = {Burnout in university professors: self-regulation and co-regulation as
   coping strategies},
Journal = {ELECTRONIC JOURNAL OF RESEARCH IN EDUCATIONAL PSYCHOLOGY},
Year = {2023},
Volume = {21},
Number = {1},
Pages = {172},
Month = {APR 1},
Abstract = {Introduction. Research has shown that burnout is one of the main causes
   of teachers??? affectation. However, less is known about coping
   strategies for its prevention. This study analyzed the risk of
   teachers??? burnout profiles from a socio-contextual approach. Our
   primary hypothesis was that a greater adjustment between the
   teacher-work environment and the use of coping
   strategies-self-regulation and co -regulation-contribute to reducing the
   risk of experiencing symptoms of burnout. Method. Participants were 470
   university teachers from M??xico who completed the Proactive Strategies
   Scale and the Socio-contextual Scale of Teaching Burnout (Pietarinen et
   al., 2013; Pyh??lt?? et al., 2020). Results Findings showed three
   teachers??? burnout profiles based on the study variables. An
   association was detected between high levels of self-regulation and
   co-regulation and a lower risk of burnout. Results also showed a
   relationship between burnout and socio-demographic variables. Discussion
   and conclusions. Findings imply that using proactive coping strategies
   -self -regulation and co -regulation-might prevent teacher burnout,
   especially when teachers face various professional challenges and
   demands. This refers to the need to establish resources to support
   teachers using a contextual approach to promote and develop active
   coping strategies that allow them to face present or future stressful
   situations.},
Type = {Article},
Language = {English},
ISSN = {1699-5880},
EISSN = {1696-2095},
Keywords = {teacher burnout; coping strategies; higher education; working conditions},
Keywords-Plus = {TEACHER BURNOUT; EMOTIONAL INTELLIGENCE; EFFICACY},
Research-Areas = {Psychology},
Times-Cited = {0},
Unique-ID = {WOS:000965166100015},
DA = {2024-05-01},
}

@article{ WOS:001063345300001,
Author = {Ivancevic, Sonja and Maricic, Milica and Vlastelica, Tamara},
Title = {Communication and academic burnout: The effects of social support and
   participation in decision-making},
Journal = {COMMUNICATIONS-EUROPEAN JOURNAL OF COMMUNICATION RESEARCH},
Year = {2023},
Month = {2023 SEP 8},
Abstract = {Just as burnout is manifested through changes in behavioural and
   communication patterns, it is important to examine whether certain
   aspects of communication can affect student burnout development.
   Therefore, this study aims to investigate the relationship between
   communication and academic burnout. To achieve this, the study proposes
   an integrated model examining the effects of three communication
   dimensions - support from academic staff, support from colleagues, and
   participation in decision-making - on four different dimensions of
   academic burnout, as well as students' overall burnout. The model is
   tested using structural equation modelling (SEM) analysis. High
   coefficients of determination regarding particular burnout dimensions
   validate the strength of the proposed model. The results show that
   support from academic staff and support from fellow students
   significantly and negatively influence academic burnout, and might be
   instrumental in its reduction. Unexpectedly, participation in
   decision-making is shown to be positively related to academic burnout.},
Type = {Article; Early Access},
Language = {English},
Affiliation = {Ivancevic, S (Corresponding Author), Univ Belgrade, Fac Org Sci, Jove Il 154, Belgrade 11000, Serbia.
   Ivancevic, Sonja, Univ Belgrade, Fac Org Sci, Jove Il 154, Belgrade 11000, Serbia.
   Maricic, Milica, Univ Belgrade, Fac Org Sci, Dept Operat Res \& Stat, Jove Il 154, Belgrade 11000, Serbia.
   Vlastelica, Tamara, Univ Belgrade, Fac Org Sci, Dept Mkt Management \& Publ Relat, Jove Ilica 154, Belgrade 11000, Serbia.},
DOI = {10.1515/commun-2022-0095},
EarlyAccessDate = {SEP 2023},
ISSN = {0341-2059},
EISSN = {1613-4087},
Keywords = {communication; academic burnout; social support; participation in
   decision-making; conceptual model; student population},
Keywords-Plus = {COPING STRATEGIES; STUDENTS; STRESS; COVARIANCE; ENGAGEMENT; INVENTORY;
   HEALTH},
Research-Areas = {Communication},
Author-Email = {sonja.ivancevic@fon.bg.ac.rs
   milica.maricic@fon.bg.ac.rs
   tamara.vlastelica@fon.bg.ac.rs},
Times-Cited = {0},
Unique-ID = {WOS:001063345300001},
DA = {2024-05-01},
}

@article{ WOS:001188802700001,
Author = {Farias, Jean Paulo and Ferreira, Arthur de Sa},
Title = {Evidence map on burnout syndrome in higher education teachers and its
   relationship with ergonomic and biopsychosocial factors: a scoping
   review},
Journal = {INTERNATIONAL JOURNAL OF OCCUPATIONAL SAFETY AND ERGONOMICS},
Year = {2024},
Month = {2024 MAR 21},
Abstract = {Objectives. This study aimed to map the evidence on burnout syndrome in
   higher education teachers and its relationship with ergonomic and
   biopsychosocial factors. Methods. We performed a scoping review of
   articles published up to 2021, extracting the location, study design,
   sample characteristics and assessment methods, and investigated
   ergonomic and biopsychosocial factors. Results. Eighteen studies were
   found in 12 countries, and most used a cross-sectional design (n =
   17/18, 94\%). The Maslach burnout inventory was the most used assessment
   method (n = 9, 50\%). There is a consensus that burnout syndrome in
   higher education teachers requires more attention, as it can be related
   to physical, mental and social factors. Conclusions. In the professional
   environment, physical ergonomic characteristics or those related to work
   organization deserve greater attention, as well as psychosocial factors,
   as they are strongly associated with burnout syndrome.},
Type = {Article; Early Access},
Language = {English},
Affiliation = {Ferreira, AD (Corresponding Author), Augusto Motta Univ Ctr, Postgrad Program Rehabil Sci, Rua Dona Isabel 94, BR-21032060 Rio De Janeiro, RJ, Brazil.
   Farias, Jean Paulo; Ferreira, Arthur de Sa, Augusto Motta Univ Ctr, Postgrad Program Rehabil Sci, Rio De Janeiro, Brazil.
   Ferreira, Arthur de Sa, Augusto Motta Univ Ctr, Postgrad Program Rehabil Sci, Rua Dona Isabel 94, BR-21032060 Rio De Janeiro, RJ, Brazil.},
DOI = {10.1080/10803548.2024.2325819},
EarlyAccessDate = {MAR 2024},
ISSN = {1080-3548},
EISSN = {2376-9130},
Keywords = {occupational stress; ergonomics; professional exhaustion; burnout;
   college professor},
Keywords-Plus = {PREVALENCE; VALIDATION; INVENTORY; STRESS; HEALTH; STAFF; SOUTH},
Research-Areas = {Engineering; Public, Environmental \& Occupational Health},
Author-Email = {arthur\_sf@icloud.com},
Times-Cited = {0},
Unique-ID = {WOS:001188802700001},
DA = {2024-05-01},
}

@article{ WOS:000496463700004,
Author = {Arias Gallegos, Walter L. and Cesar HuamaniCahua, Julio and Ceballos
   Canaza, Karla D.},
Title = {Burnout Syndrome in School teachers and University Professors: A
   Psychometrical and Comparative Analysis from Arequipa City},
Journal = {PROPOSITOS Y REPRESENTACIONES},
Year = {2019},
Volume = {7},
Number = {3},
Pages = {92-113},
Month = {SEP-DEC},
Abstract = {In the present study, the manifestations of burnout syndrome in school
   and university professors living in the city of Arequipa were analyzed
   comparatively. A total of 413 intentionally selected professors were
   evaluated, and the Maslach Burnout Inventory was applied. It yielded
   adequate levels of reliability for our sample and three factors obtained
   through confirmatory factorial analysis, confirming the theory of
   Maslach and Jackson (1981). It was found that there are significant
   differences in terms of sex, marital status and teaching level of
   teachers, resulting in higher levels of exhaustion for female teachers
   at school level and moderate levels of depersonalization for university
   teachers, in whom negative correlations were obtained regarding the
   number of children and the burnout syndrome.},
Type = {Article},
Language = {English},
Affiliation = {Gallegos, WLA (Corresponding Author), Univ Catolica San Pablo, Arequipa, Peru.
   Arias Gallegos, Walter L.; Cesar HuamaniCahua, Julio; Ceballos Canaza, Karla D., Univ Catolica San Pablo, Arequipa, Peru.},
DOI = {10.20511/pyr2019.v7n3.390},
ISSN = {2307-7999},
EISSN = {2310-4635},
Keywords = {Burnout Syndrome; Teacher Stress; Teachers; Psychosocial Risk},
Keywords-Plus = {INVARIANCE; VARIABLES; VALIDITY; GUIDE; SIZE; MBI},
Research-Areas = {Psychology},
Author-Email = {walterlizandro@hotmail.com},
Times-Cited = {4},
Unique-ID = {WOS:000496463700004},
DA = {2024-05-01},
}

@article{ WOS:000489104700282,
Author = {del Mar Ferradas, Maria and Freire, Carlos and Garcia-Bertoa, Alba and
   Carlos Nunez, Jose and Rodriguez, Susana},
Title = {Teacher Profiles of Psychological Capital and Their Relationship with
   Burnout},
Journal = {SUSTAINABILITY},
Year = {2019},
Volume = {11},
Number = {18},
Month = {SEP},
Abstract = {This study adopts a person-centered approach to identify the possible
   existence of different teacher profiles of psychological capital,
   according to the way in which its four components combine (efficacy,
   hope, optimism, and resilience). The study aimed to examine whether the
   identified profiles differed in their levels of burnout. In total, 1379
   non-university teachers participated in the study. A latent profile
   analysis was performed using MPlus 7.11 software. Seven teaching
   profiles of psychological capital were identified, differing both
   quantitatively and qualitatively. The differences between the profiles
   in burnout were estimated using SPSS 26 software. Teachers with a
   profile of low psychological capital (i.e., low confidence of
   successfully completing challenging tasks-efficacy; lack of energy for
   establishing personal goals and working towards achieving them-hope;
   little tendency to make positive causal attributions and develop
   expectations of success-optimism; and low capacity to recover or emerge
   stronger from adverse situations-resilience) exhibited significantly
   higher levels of burnout. The lowest levels of burnout were found in the
   profile of high psychological capital (i.e., higher in efficacy, hope,
   optimism, and resilience). These results suggest that teachers who can
   muster the four components of psychological capital are more protected
   against burnout.},
Type = {Article},
Language = {English},
Affiliation = {Freire, C (Corresponding Author), Univ A Coruna, Dept Psychol, La Coruna 15071, Spain.
   del Mar Ferradas, Maria; Freire, Carlos; Garcia-Bertoa, Alba; Rodriguez, Susana, Univ A Coruna, Dept Psychol, La Coruna 15071, Spain.
   Carlos Nunez, Jose, Univ Oviedo, Fac Psychol, Oviedo 33003, Spain.
   Carlos Nunez, Jose, Univ Politecn \& Artist Paraguay, Fac Ciencias Sociales \& Humanidades, Asuncion 2024, Paraguay.},
DOI = {10.3390/su11185096},
Article-Number = {5096},
EISSN = {2071-1050},
Keywords = {psychological capital; burnout; occupational health; teachers; profiles},
Keywords-Plus = {JOB-SATISFACTION; SCHOOL TEACHERS; STRESS; RESOURCES; PERFORMANCE;
   DEPRESSION; METAANALYSIS; OPTIMISM; ANXIETY; IMPACT},
Research-Areas = {Science \& Technology - Other Topics; Environmental Sciences \& Ecology},
Author-Email = {mar.ferradasc@udc.es
   carlos.freire.rodriguez@udc.es
   alba.gbertoa@udc.es
   jcarlosn@uniovi.es
   susana.rodriguez1@udc.es},
Times-Cited = {29},
Unique-ID = {WOS:000489104700282},
DA = {2024-05-01},
}

@article{ WOS:000839410700001,
Author = {Ahmad, Iqbal and Gul, Rani and Kashif, Muhammad},
Title = {A Qualitative Study of Workplace Factors Causing Stress Among University
   Teachers and Coping Strategies A Qualitative Study of Workplace Factors},
Journal = {HUMAN ARENAS},
Year = {2022},
Month = {2022 AUG 10},
Abstract = {Workplace stress is a common phenomenon worldwide. University teachers
   perform many types of duties apart from teaching load and are always
   under stress. The purpose of the study was to explore workplace factors
   causing stress among university teachers. A qualitative case study
   design was adopted to investigate the problem. Data were collected
   through semi-structured interviews with 20 university teachers based on
   purposive sampling. The collected data was analyzed using thematic
   analysis technique. The main finding of this study is that extra
   workload, working space, job security, delay in promotions, and work
   atmosphere were important workplace factors causing stress among
   university teachers. It is concluded that workplace stress among
   university teachers can be reduced by providing a conducive working
   environment and giving opportunities for continuous professional
   development.},
Type = {Article; Early Access},
Language = {English},
Affiliation = {Gul, R (Corresponding Author), Univ Malakand, Dept Educ, Lower Dir, Chakdaratotakan, Pakistan.
   Ahmad, Iqbal; Gul, Rani; Kashif, Muhammad, Univ Malakand, Dept Educ, Lower Dir, Chakdaratotakan, Pakistan.},
DOI = {10.1007/s42087-022-00302-w},
EarlyAccessDate = {AUG 2022},
ISSN = {2522-5790},
EISSN = {2522-5804},
Keywords = {Workplace factors; Stress; University teachers; Coping strategies;
   Workload},
Keywords-Plus = {OCCUPATIONAL STRESS; SOCIAL SUPPORT; JOB STRESS; EMPLOYEES; PRIVATE;
   EDUCATION; BURNOUT},
Research-Areas = {Psychology},
Author-Email = {ikbalchitrali@gmail.com
   dr.rani27@gmail.com},
Times-Cited = {3},
Unique-ID = {WOS:000839410700001},
DA = {2024-05-01},
}

@article{ WOS:000856465800001,
Author = {Fiorilli, Caterina and Barni, Daniela and Russo, Claudia and Marchetti,
   Vanessa and Angelini, Giacomo and Romano, Luciano},
Title = {Students' Burnout at University: The Role of Gender and Worker Status},
Journal = {INTERNATIONAL JOURNAL OF ENVIRONMENTAL RESEARCH AND PUBLIC HEALTH},
Year = {2022},
Volume = {19},
Number = {18},
Month = {SEP},
Abstract = {Students' burnout has been widely investigated in recent decades, mainly
   showing a higher risk for female students across academic levels. To our
   knowledge, few studies have investigated whether employed students
   experience higher academic burnout risks. In this regard, previous
   findings have shown mixed results. The current study investigated the
   differences in burnout experience based on students' gender and worker
   status. We expected to find differences among study groups in their
   burnout levels. The participants were 494 Italian university students
   (49.6\% female students; 49.4\% working students) who completed the
   short version of the Burnout Assessment Tool Core dimensions (BAT-C).
   Firstly, we investigated the BAT-C measurement invariance across gender
   and worker status subgroups. Secondly, a multivariate analysis of
   variance (MANOVA) showed significant gender differences in burnout
   levels. Specifically, female students showed higher levels of
   exhaustion, cognitive impairment, and emotional impairment than male
   students. Nevertheless, no interactive effects between gender and worker
   status were observed in the current sample. To sum up, gender is a key
   factor for understanding several BAT symptoms, and it should be
   considered by academic staff interested in preventing burnout at
   university and its dropout consequences.},
Type = {Article},
Language = {English},
Affiliation = {Fiorilli, C (Corresponding Author), Univ Rome, Dept Human Sci, LUMSA, I-00193 Rome, Italy.
   Fiorilli, Caterina; Russo, Claudia; Marchetti, Vanessa; Angelini, Giacomo, Univ Rome, Dept Human Sci, LUMSA, I-00193 Rome, Italy.
   Barni, Daniela, Univ Bergamo, Dept Human \& Social Sci, I-24129 Bergamo, Italy.
   Romano, Luciano, European Univ Rome, Dept Human Sci, I-00163 Rome, Italy.},
DOI = {10.3390/ijerph191811341},
Article-Number = {11341},
EISSN = {1660-4601},
Keywords = {burnout; well-being; university students; gender; working students},
Keywords-Plus = {HIGH-SCHOOL-STUDENTS; OF-FIT INDEXES; MEDICAL-STUDENTS; ACADEMIC
   BURNOUT; MEDIATING ROLE; MENTAL-HEALTH; ENGAGEMENT; EMPLOYMENT;
   BEHAVIORS; PROFILES},
Research-Areas = {Environmental Sciences \& Ecology; Public, Environmental \& Occupational
   Health},
Author-Email = {fiorilli@lumsa.it},
Times-Cited = {10},
Unique-ID = {WOS:000856465800001},
DA = {2024-05-01},
}

@article{ WOS:000478974200001,
Author = {Wang, Xinghua and Li, Bo},
Title = {Technostress Among University Teachers in Higher Education: A Study
   Using Multidimensional Person-Environment Misfit Theory},
Journal = {FRONTIERS IN PSYCHOLOGY},
Year = {2019},
Volume = {10},
Month = {AUG 6},
Abstract = {To investigate the phenomenon of technostress among university teachers
   in higher education, a multidimensional person-environment misfit
   framework of technostress was proposed and validated by 343 teachers
   from universities in China. The findings indicate that
   person-organization (P-O) misfit, person-technology (P-T) misfit, and
   person-people (P-P) misfit largely captured how university teachers
   interact with multiple dimensions of the higher education environment in
   an imbalanced way that causes technostress. P-O misfit predicted P-T
   misfit and P-P misfit. Relationships between multidimensional
   technostress and job performance were investigated. It was found that
   university requirements related to the use of ICT and the suitability of
   ICT for university teachers' work were critical factors affecting their
   job performance. In addition, a comparison was made among university
   teachers from different grade levels, revealing that university
   management related to ICT use tended to affect university teachers of
   higher-grade levels more than those of lower-grade levels in generating
   technostress.},
Type = {Article},
Language = {English},
Affiliation = {Wang, XH (Corresponding Author), Qingdao Univ, Normal Coll, Qingdao, Shandong, Peoples R China.
   Wang, XH (Corresponding Author), Nanyang Technol Univ, Ctr Res \& Dev Learning, Singapore, Singapore.
   Wang, Xinghua, Qingdao Univ, Normal Coll, Qingdao, Shandong, Peoples R China.
   Wang, Xinghua, Nanyang Technol Univ, Ctr Res \& Dev Learning, Singapore, Singapore.
   Li, Bo, Linyi Univ, Inst Higher Educ, Linyi, Shandong, Peoples R China.},
DOI = {10.3389/fpsyg.2019.01791},
Article-Number = {1791},
ISSN = {1664-1078},
Keywords = {technostress; multidimensional person-environment misfit; higher
   education; university teachers; information and communication
   technologies},
Keywords-Plus = {SOCIAL SUPPORT; PLS-SEM; RESILIENCE; DEMANDS; BURNOUT; MODELS; FIT},
Research-Areas = {Psychology},
Author-Email = {wangxinghue379@gmail.com},
Times-Cited = {42},
Unique-ID = {WOS:000478974200001},
DA = {2024-05-01},
}

@article{ WOS:000838966400001,
Author = {Gast, Inken and Neelen, Madelief and Delnoij, Laurie and Menten, Marloes
   and Mihai, Alexandra and Grohnert, Therese},
Title = {Supporting the well-being of new university teachers through teacher
   professional development},
Journal = {FRONTIERS IN PSYCHOLOGY},
Year = {2022},
Volume = {13},
Month = {JUL 28},
Abstract = {Over the last decades, changes within higher education have created
   increased pressure and uncertainty for academics, increasing their risk
   for cognitive, behavioral, physical, as well as psychological issues due
   to high job demands. Specifically, for new academics in teaching roles,
   their lack of knowledge and skills can contribute to a negative effect
   of these job demands on their well-being. This study therefore explored
   how teaching-related professional development programs can enhance new
   university teachers' well-being, through semi-structured interviews with
   10 university teachers participating in such a program at a mid-sized
   Dutch university. We pay special attention to the relationship between
   specific learning activities integrated in the program (such as learning
   communities, formal workshops, and reflecting) and various dimensions of
   the psychological model of well-being by Ryff and Keyes (such as
   self-acceptance, autonomy, environmental mastery, and positive
   relationships). Using co-occurrence analysis and content analysis, we
   found that different learning activities had distinct relationships with
   different well-being facets. For example, formal workshops were mainly
   related to environmental mastery, a purpose in life and personal growth,
   while reflecting seemed to be especially connected to teachers'
   self-acceptance, and participating in a learning community was mainly
   related to positive relations with others and personal growth. Our
   findings have implications for research on teacher well-being as well as
   for the design of professional development programs for higher education
   teaching staff.},
Type = {Article},
Language = {English},
Affiliation = {Gast, I (Corresponding Author), Maastricht Univ, Sch Business \& Econ, Dept Educ Res \& Dev, Maastricht, Netherlands.
   Gast, Inken; Neelen, Madelief; Delnoij, Laurie; Menten, Marloes; Mihai, Alexandra; Grohnert, Therese, Maastricht Univ, Sch Business \& Econ, Dept Educ Res \& Dev, Maastricht, Netherlands.},
DOI = {10.3389/fpsyg.2022.866000},
Article-Number = {866000},
ISSN = {1664-1078},
Keywords = {psychological well-being; university teachers; professional development;
   faculty development; higher education},
Keywords-Plus = {REFLECTION-IN-ACTION; HIGHER-EDUCATION; FACULTY-DEVELOPMENT; LEARNING
   COMMUNITIES; ENHANCING REFLECTION; FEEDBACK; WORK; PROGRAM; BURNOUT;
   IMPACT},
Research-Areas = {Psychology},
Author-Email = {i.gast@maastrichtuniversity.nl},
Times-Cited = {3},
Unique-ID = {WOS:000838966400001},
DA = {2024-05-01},
}

@article{ WOS:000677574400029,
Author = {Leitao, Keila de Sousa and Capuzzo, Denise de Barros},
Title = {IMPACTS OF BURNOUT ON UNIVERSITY TEACHERS IN THE CONTEXT OF COVID'S
   PANDEMIC 19},
Journal = {HUMANIDADES \& INOVACAO},
Year = {2021},
Volume = {8},
Number = {40},
Pages = {378-390},
Month = {APR},
Abstract = {Addressing the theme of Burnout Syndrome in teachers, the objective was
   to examine the impacts of the Covid pandemic 19 on the work of
   university professors and possible implications of physical and mental
   exhaustion. Based on a critical perspective, a bibliographic and
   documentary review was carried out. Burnout Syndrome is a disease
   related to work stress, resulting from stressors, leading to physical
   and emotional stress. With the new coronavirus pandemic (COVID 19), some
   of the stressors were accentuated, such as excessive working hours, the
   short time for planning and adapting the use of technologies, coupled
   with social devaluation, impacting the mental health of teachers,
   increasing cases Burnout. A great concern with physical health is
   perceived, however, emotional health is neglected. The importance of
   changes on the part of the State, institutions and the teacher himself
   is highlighted, so that they minimize the consequences of the demands of
   the labor market that cause constant illnesses.},
Type = {Article},
Language = {Portuguese},
Affiliation = {Leitao, KD (Corresponding Author), Univ Fed Tocantins UFT, Campus Palmas, Palmas, TO, Brazil.
   Leitao, Keila de Sousa, Univ Fed Tocantins UFT, Campus Palmas, Palmas, TO, Brazil.},
ISSN = {2358-8322},
Keywords = {Teaching profession; Mental health; Technological advancements; Pandemic},
Research-Areas = {Arts \& Humanities - Other Topics},
Author-Email = {keilaleitao6@gmail.com
   capuzzo@mail.uft.edu.br},
Times-Cited = {0},
Unique-ID = {WOS:000677574400029},
DA = {2024-05-01},
}

@article{ WOS:000535745400272,
Author = {Teles, Renata and Valle, Antonio and Rodriguez, Susana and Pineiro,
   Isabel and Regueiro, Bibiana},
Title = {Perceived Stress and Indicators of Burnout in Teachers at Portuguese
   Higher Education Institutions (HEI)},
Journal = {INTERNATIONAL JOURNAL OF ENVIRONMENTAL RESEARCH AND PUBLIC HEALTH},
Year = {2020},
Volume = {17},
Number = {9},
Month = {MAY},
Abstract = {The aim of this study was to examine the phenomena of burnout and
   perceived stress in teachers at Higher Education Institutions, as this
   professional class is one of the most affected by high levels of stress.
   A sample of 520 university teachers was used, of which 339 (65.2\%) were
   women. The Maslach Burnout Inventory (MBI) was used to measure burnout,
   and the Perceived Stress Scale (PSS) was used to measure perceived
   stress. A sociodemographic data questionnaire produced by the authors
   was also applied, which consisted of questions about age, sex,
   experience in the teaching profession and the participants' teaching
   areas. The results indicated that university teachers over 60 years old
   exhibited lower levels of perceived stress, as did teachers with more
   teaching experience (30 years or more), and those with less experience
   (less than 10 years). Women exhibited higher levels of perceived stress
   than men. Women also scored higher levels of Emotional Exhaustion in the
   burnout dimensions, whereas teachers will less experience (under 10
   years) and teachers with more experience (more than 30 years) had the
   lowest scores in this dimension. Through an examination of the relation
   between perceived stress and the burnout dimensions, we concluded that
   perceived stress was directly proportional to emotional exhaustion and
   depersonalization; and was inversely proportional to personal
   accomplishment. A total of 31.3\% of the variance in burnout was
   explained by perceived stress.},
Type = {Article},
Language = {English},
Affiliation = {Regueiro, B (Corresponding Author), Univ Santiago de Compostela, Pedag \& Didact Dept, Santiago De Compostela 15705, Spain.
   Teles, Renata; Valle, Antonio; Rodriguez, Susana; Pineiro, Isabel, Univ A Coruna, Psychol Dept, La Coruna 15001, Spain.
   Regueiro, Bibiana, Univ Santiago de Compostela, Pedag \& Didact Dept, Santiago De Compostela 15705, Spain.},
DOI = {10.3390/ijerph17093248},
Article-Number = {3248},
EISSN = {1660-4601},
Keywords = {perceived stress; burnout syndrome; emotional exhaustion;
   depersonalization; personal accomplishment; higher education professor},
Keywords-Plus = {RESILIENCE; OPTIMISM},
Research-Areas = {Environmental Sciences \& Ecology; Public, Environmental \& Occupational
   Health},
Author-Email = {renatteles@gmail.com
   antonio.valle@udc.es
   susana@udc.es
   ipineiro@udc.es
   bibiana.regueiro@usc.es},
Times-Cited = {41},
Unique-ID = {WOS:000535745400272},
DA = {2024-05-01},
}

@article{ WOS:000896143300001,
Author = {Gonzalez-Rico, Pablo and Guerrero-Barona, Eloisa and Chambel, Maria Jose
   and Guerrero-Molina, Monica},
Title = {Well-Being at Work: Burnout and Engagement Profiles of University
   Workers},
Journal = {INTERNATIONAL JOURNAL OF ENVIRONMENTAL RESEARCH AND PUBLIC HEALTH},
Year = {2022},
Volume = {19},
Number = {23},
Month = {DEC},
Abstract = {The main objective of this study is to analyze well-being at work,
   considering burnout and engagement distributed in profiles, and to
   observe how they relate to well-being outside work. The data came from a
   representative sample of workers (n = 565) at the University of
   Extremadura (Spain), both teaching and research academic staff (TRAS)
   and service and administrative staff (SAS). We performed the data
   analysis by using latent profile analysis, and the results show evidence
   that workers from both groups were distributed across four profiles. As
   expected, we verified that workers in the profile with high burnout and
   low engagement had lower well-being outside work than workers in the
   profile with high engagement and low burnout. We also observed that
   engagement mitigated the negative effects of burnout on workers in
   profiles with moderate levels of burnout, who showed better well-being
   outside work when they had higher engagement. These differences are
   discussed, and their practical implications and suggestions for future
   research are provided.},
Type = {Article},
Language = {English},
Affiliation = {Guerrero-Molina, M (Corresponding Author), Univ Extremadura, Dept Psychol, Badajoz 06006, Spain.
   Gonzalez-Rico, Pablo, Univ CEU San Pablo, Business Management Dept, Madrid 28003, Spain.
   Guerrero-Barona, Eloisa; Guerrero-Molina, Monica, Univ Extremadura, Dept Psychol, Badajoz 06006, Spain.
   Chambel, Maria Jose, Univ Lisbon, Fac Psicol, P-1649013 Lisbon, Portugal.},
DOI = {10.3390/ijerph192315436},
Article-Number = {15436},
EISSN = {1660-4601},
Keywords = {well-being; engagement; burnout; happiness; satisfaction with life},
Keywords-Plus = {LIFE SATISFACTION; JOB-SATISFACTION; HAPPINESS; STRESS; STAFF;
   CONSEQUENCES; DIMENSIONS; RESOURCES; DEMANDS; SELF},
Research-Areas = {Environmental Sciences \& Ecology; Public, Environmental \& Occupational
   Health},
Author-Email = {monicagm@unex.es},
Times-Cited = {2},
Unique-ID = {WOS:000896143300001},
DA = {2024-05-01},
}

@article{ WOS:000494948800002,
Author = {Ozdemir, Bircan and Demir, Ayhan},
Title = {Romantic relationship satisfaction, age, course load, satisfaction with
   income and parental status as predictors of instructors' burnout:
   Evidence from a correlational study},
Journal = {CURRENT PSYCHOLOGY},
Year = {2019},
Volume = {38},
Number = {5},
Pages = {1083-1098},
Month = {OCT},
Abstract = {The current study aimed to investigate the predictors of foreign
   language instructors' burnout levels. More specifically, it aimed to
   examine whether romantic relationship satisfaction could predict
   instructors' burnout controlling for age, course load, perception of
   course load, satisfaction with income and parental status, and to
   investigate the predictive role of these variables. Correlational
   research design was employed so as to answer the research questions on
   three sub dimensions of burnout. Two hundred thirty four foreign
   language instructors working at state and private universities in Ankara
   participated in this study. The data were collected through a personal
   information sheet, Maslach Burnout Inventory and Hendrick's Relationship
   Assessment Scale, and descriptive and inferential analyses were
   conducted using SPSS 22 (IBM 2013). Results of the hierarchical
   regression analyses indicated that emotional exhaustion levels of
   language instructors could be significantly predicted by their romantic
   relationship satisfaction, course load, perception of course load and
   satisfaction with income whereas age and parental status were not
   significant predictors of emotional exhaustion. As for depersonalization
   levels, except course load, all variables in the model made significant
   contribution to the prediction equation, which was proven significant
   with a smaller variance compared to emotional exhaustion. The third
   subscale of burnout, personal accomplishment, was significantly
   predicted merely by satisfaction with income and parental status.
   Results revealed the fact that the group of variables having predicted
   each subscale of burnout significantly was different, which indicate the
   necessity to research this elaborate phenomenon further to help prevent
   burnout among academic staff.},
Type = {Article},
Language = {English},
Affiliation = {Özdemir, B (Corresponding Author), Middle East Tech Univ, Ankara, Turkey.
   Ozdemir, Bircan; Demir, Ayhan, Middle East Tech Univ, Ankara, Turkey.},
DOI = {10.1007/s12144-017-9724-3},
ISSN = {1046-1310},
EISSN = {1936-4733},
Keywords = {Burnout; Instructors; Romantic relationship satisfaction; Age; Course
   load; Satisfaction with income},
Keywords-Plus = {WORK-FAMILY CONFLICT; ENGLISH TEACHERS; COUPLE BURNOUT; JOB BURNOUT;
   RESOURCES; STRESS; CAREER},
Research-Areas = {Psychology},
Author-Email = {bircan\_canbir@hotmail.com
   aydemir@metu.edu.tr},
Times-Cited = {8},
Unique-ID = {WOS:000494948800002},
DA = {2024-05-01},
}

@article{ WOS:000623554400001,
Author = {Yslado Mendez, Rosario Margarita and Ramirez Asis, Edwin Hernan and
   Espinoza Maguina, Marcos Rosamel},
Title = {Burnout, teaching and research in university professors of the Faculty
   of Business Sciences in Peru and Spain},
Journal = {EDUCADE-REVISTA DE EDUCACION EN CONTABILIDAD FINANZAS Y ADMINISTRACION
   DE EMPRESAS},
Year = {2020},
Number = {11},
Pages = {3+},
Abstract = {Different studies on burnout syndrome (SB) in university professors
   report relationships between this occupational psychopathology and
   socio-demographic, personal, occupational and extra-occupational
   variables; however, cross-cultural studies on SB by teaching and
   research activities are scarce. The aim of the study was to analyze the
   differences in burnout syndrome according to its dimensions, by teaching
   and research activity, among professors of the Faculties of Business
   Sciences (Economics, Accounting, Administration and Tourism) of the
   University of Seville (US) of Spain and Santiago Antunez de Mayolo
   National University (UNASAM) of Peru, according to the university of
   origin and the sociodemographic variables of sex and age. It is a
   research of quantitative approach, of basic and descriptive level, of
   non-experimental, transversal and comparative descriptive design; the
   questionnaire adapted from the Maslach Burnout Inventory (MBI) by
   Arquero and Donoso (2006) was used, which measures the SB associated to
   teaching and research. The sample was composed of 68 professors from the
   public universities researched. The results indicate that there are
   significant differences according to the university for SB in its
   dimensions of emotional fatigue for teaching, depersonalization for
   teaching and research and in low personal fulfillment for teaching and
   research. In the case of the difference according to sex, it was
   identified that there is a significant difference in the low personal
   realization by research in the teachers of the University of Seville.
   With regard to the differences according to age, no significant
   differences were found. In conclusion, the professors of the Peruvian
   university present significantly higher levels of SB by teaching and
   research, compared to the professors of the Spanish university.},
Type = {Article},
Language = {Spanish},
Affiliation = {Méndez, RMY (Corresponding Author), Univ Nacl Santiago Antunez Mayolo, Huaraz, Peru.
   Yslado Mendez, Rosario Margarita; Ramirez Asis, Edwin Hernan; Espinoza Maguina, Marcos Rosamel, Univ Nacl Santiago Antunez Mayolo, Huaraz, Peru.},
DOI = {10.12795/EDUCADE.2020.i11.02},
ISSN = {2173-478X},
Keywords = {Burnout; teaching; research; university professors},
Keywords-Plus = {PSYCHOSOCIAL RISKS},
Research-Areas = {Education \& Educational Research},
Author-Email = {rysladom@unasam.edu.pe
   ehramireza@unasam.edu.pe
   mespinozam@unasam.edu.pe},
Times-Cited = {2},
Unique-ID = {WOS:000623554400001},
DA = {2024-05-01},
}

@article{ WOS:000704578200001,
Author = {Han, Jiying and Yin, Hongbiao and Yang, Xin and Wang, Feifei},
Title = {Does Emotional Labor Matter for University Teaching? Examining the
   Antecedents and Consequences of University Teachers' Emotional Labor
   Strategies},
Journal = {FRONTIERS IN PSYCHOLOGY},
Year = {2021},
Volume = {12},
Month = {SEP 14},
Abstract = {Following Grandey's integrative model of emotional labor and emotion
   regulation, this study examined the relationships between university
   teachers' reported use of various emotional labor strategies and some
   antecedents (i. e., perceived emotional job demands and teaching
   support) and teaching efficacy. A sample of 643 university teachers from
   50 public higher education institutions in an East China province
   responded to a questionnaire survey. The data analysis based on
   descriptive statistics and structural equation modeling showed that
   surface acting impeded teaching efficacy in instructional strategy and
   learning assessment, while deep acting and expression of naturally felt
   emotions enhanced teaching efficacy in course design, instructional
   strategy, and learning assessment. For the antecedents of university
   teachers' emotional labor strategies, teachers perceived that the
   emotional job demands of teaching facilitated their use of surface and
   deep acting; in contrast, teachers' perceived teaching support decreased
   their use of surface acting and increased their use of expression of
   naturally felt emotions.</p>},
Type = {Article},
Language = {English},
Affiliation = {Yang, X (Corresponding Author), Northwest Normal Univ, Sch Educ, Lanzhou, Peoples R China.
   Han, Jiying, Shandong Univ, Sch Foreign Languages \& Literature, Jinan, Peoples R China.
   Yin, Hongbiao, Chinese Univ Hong Kong, Fac Educ, Hong Kong, Peoples R China.
   Yang, Xin, Northwest Normal Univ, Sch Educ, Lanzhou, Peoples R China.
   Wang, Feifei, Shandong Univ, Sch Translat Studies, Weihai, Peoples R China.},
DOI = {10.3389/fpsyg.2021.731099},
Article-Number = {731099},
ISSN = {1664-1078},
Keywords = {emotional labor; emotional job demands of teaching; teaching support;
   teaching efficacy; university teachers},
Keywords-Plus = {EFFICACY; PERCEPTIONS; BURNOUT; JOB},
Research-Areas = {Psychology},
Author-Email = {xinyang@nwnu.edu.cn},
Times-Cited = {6},
Unique-ID = {WOS:000704578200001},
DA = {2024-05-01},
}

@article{ WOS:000669548500030,
Author = {Ozcan, Burcu Ates and Uslu, Burcu and Okudan, Begum and Alphan, Muveddet
   Emel},
Title = {Evaluation of the relationships between burnout, eating behavior and
   quality of life in academicans},
Journal = {PROGRESS IN NUTRITION},
Year = {2021},
Volume = {23},
Number = {2},
Abstract = {Background: Burnout may lead to decreased healthy eating behaviors.
   Particularly intense and strenuous working conditions in academicians
   can increase burnout and decrease quality of life by negatively
   affecting health. Objectives: The study was conducted to examine the
   burnout level, eating behaviors, and quality of life of academicians and
   to reveal the relationship between these parameters. Methods: 194
   academicians who accepted to participate voluntarily in the study were
   included. A questionnaire form about the sociodemographic
   characteristics, Dutch Eating Behaviors Questionnaire (DEBQ), Maslach
   Burnout Inventory-Educator Survey, and Quality of Life Questionnaire
   -Short Form (SF-36) were applied to the participants. Results: Emotional
   eating score has positive relationships with emotional burnout and
   depersonalization and has a negative relationship with personal success
   (p >= 0.05). The emotional eating score has positive meaningless
   relationships with physical function and social functionality which are
   sub-parameters of quality of life. While positive relationships between
   personal success and all parameters other than the pain from the quality
   of life sub-parameters are observed. Conclusions: Emotional eating and
   burnout can have negative effects on the academicians' quality of life.
   Taking precautions to increase healthy nutrition and physical activity
   in academic staff and being directed by experts in their field can be
   effective in preventing this problem.},
Type = {Article},
Language = {English},
Affiliation = {Özcan, BA (Corresponding Author), Istanbul Okan Univ, Tuzla Campus, TR-34959 Tuzla Istanbul, Turkey.
   Ozcan, Burcu Ates, Istanbul Okan Univ, Fac Hlth Sci, Dept Nutr \& Dietet, Istanbul, Turkey.
   Uslu, Burcu, Yuksek Ihtisas Univ, Fac Hlth Sci, Dept Nutr \& Dietet, Ankara, Turkey.
   Uslu, Burcu, Marmara Univ, Inst Hlth Sci, Dept Nutr \& Dietet, Istanbul, Turkey.
   Okudan, Begum, Istanbul Okan Univ, Fac Hlth Sci, Dept Physiotherapy \& Rehabil, Istanbul, Turkey.
   Okudan, Begum, Istanbul Univ Cerrahpasa, Inst Grad Studies, Dept Physiotherapy \& Rehabil, Istanbul, Turkey.
   Alphan, Muveddet Emel, Atlas Univ, Fac Hlth Sci, Dept Nutr \& Dietet, Istanbul, Turkey.},
DOI = {10.23751/pn.v23i2.10597},
Article-Number = {e2021077},
ISSN = {1129-8723},
Keywords = {Academician; Eating Behavior; Burnout; Quality of Life},
Keywords-Plus = {HEALTH; NURSES},
Research-Areas = {Nutrition \& Dietetics},
Author-Email = {burcu.ozcan@okan.edu.tr},
Times-Cited = {0},
Unique-ID = {WOS:000669548500030},
DA = {2024-05-01},
}

@article{ WOS:001161235600021,
Author = {Zheng, Jiuhua and Geng, Yuqing and Gao, Juan and Xiang, Qinjun},
Title = {Authenticity: Effective emotional labor strategies on teaching efficacy
   of university teachers in China},
Journal = {PLOS ONE},
Year = {2024},
Volume = {19},
Number = {1},
Month = {JAN 26},
Abstract = {Based on the job demands-resources model, this study explored the
   relationships among emotional labor strategies, job demands of teaching,
   job resources, and teaching efficacy for university teachers. The
   results, based on a sample of 316 university teachers from China, showed
   that the teachers preferred to convey authenticity by expressing deep
   acting and naturally felt emotion. Furthermore, deep acting and
   naturally felt emotions were found to have a significant positive effect
   on teaching efficacy, whereas surface acting did not have any
   significant relationship with teaching efficacy. As organizational
   variables, job demands significantly positively affected surface acting,
   deep acting, and naturally felt emotion. In contrast, job resources
   positively affected surface and deep acting, but no significant
   relationship with naturally felt emotions was found. These results
   highlight that university teachers from China could benefit from
   adopting authentic emotional labor strategies, specifically deep acting
   and naturally felt emotions, as the most effective strategies in
   teaching. Based on the above findings, this paper concludes with
   recommendations for university administrators to alleviate the emotional
   labor of college faculty. For example, universities should pay more
   attention to teachers' emotional state, provide resources to support
   them, and give more space and support to college teachers in teaching.},
Type = {Article},
Language = {English},
Affiliation = {Geng, YQ (Corresponding Author), Shanghai Dianji Univ, Sch Business, Shanghai, Peoples R China.
   Zheng, Jiuhua, Shanghai Ocean Univ, Coll Econ \& Management, Shanghai, Peoples R China.
   Geng, Yuqing; Gao, Juan; Xiang, Qinjun, Shanghai Dianji Univ, Sch Business, Shanghai, Peoples R China.},
DOI = {10.1371/journal.pone.0297760},
Article-Number = {e0297760},
ISSN = {1932-6203},
Keywords-Plus = {SCHOOL TEACHERS; PERCEPTIONS; BURNOUT; ANTECEDENTS; SUPPORT; RULES;
   ROLES; MODEL},
Research-Areas = {Science \& Technology - Other Topics},
Author-Email = {gengyq@sdju.edu.cn},
Times-Cited = {0},
Unique-ID = {WOS:001161235600021},
DA = {2024-05-01},
}

@article{ WOS:001049636400001,
Author = {van der Ross, Melissa Reynell and Olckers, Chantal and Schaap, Pieter},
Title = {Crossover of Engagement Among Academic Staff and Students During
   COVID-19},
Journal = {PSYCHOLOGY RESEARCH AND BEHAVIOR MANAGEMENT},
Year = {2023},
Volume = {16},
Pages = {3121-3137},
Abstract = {Purpose: Globally, the pandemic had adverse consequences on the
   engagement and overall well-being of individuals. From a positive
   psychological perspective, this study drew on processes of social
   exchange, Kahn's theory on personal engagement and crossover theory, to
   explore the impact of mutual influences among academic staff and
   students on the engagement of both parties. Subsequently, the study
   explored the positive outcomes of engagement for both academic staff and
   students.Participants and Methods: Purposive, non-probability sampling
   was used, and cross-sectional data were collected through electronic
   surveys. The sample consisted of a total of 1594 students who were
   nested within 160 academic staff members.Results: Findings highlighted
   the influence of interpersonal factors such as high student
   leader-member exchange on student engagement and the impact of students'
   lack of reciprocity on the emotional engagement of academic staff.
   Findings further revealed that student engagement was positively related
   to a deep-learning approach and negatively related to a surface-learning
   approach. Furthermore, this study found a positive significant
   association between the emotional engagement and the psychological
   well-being of academic staff.Conclusion: Against the backdrop of the
   COVID-19 pandemic and to reduce the negative psychological and
   behavioural challenges resulting from the pandemic, this research
   intended to inform policy-makers in higher education of the impact that
   mutual influences among academic staff and students have on their
   engagement and the benefits of engagement in cultivating a culture of
   life-long learning among students and improving the psychological
   well-being of academic staff.},
Type = {Article},
Language = {English},
Affiliation = {van der Ross, MR (Corresponding Author), Univ Pretoria, Fac Econ \& Management Sci, Dept Human Resource Management, Pretoria, South Africa.
   van der Ross, Melissa Reynell; Olckers, Chantal; Schaap, Pieter, Univ Pretoria, Fac Econ \& Management Sci, Dept Human Resource Management, Pretoria, South Africa.},
DOI = {10.2147/PRBM.S416739},
ISSN = {1179-1578},
Keywords = {engagement; lack of reciprocity; psychological well-being; student
   leader-member exchange; deep and surface learning},
Keywords-Plus = {LEADER-MEMBER EXCHANGE; STRUCTURAL EQUATION MODELS; EMPLOYEE ENGAGEMENT;
   WORK ENGAGEMENT; TEACHER BURNOUT; MULTILEVEL MODELS; SOCIAL CONTAGION;
   JOB ENGAGEMENT; FIT INDEXES; WELL},
Research-Areas = {Psychology; Psychiatry},
Author-Email = {reynellvanderross@gmail.com},
Times-Cited = {1},
Unique-ID = {WOS:001049636400001},
DA = {2024-05-01},
}

@article{ WOS:000661110100013,
Author = {Ding, Jinliang and Xie, Zechen},
Title = {Psychological empowerment and work burnout among rural teachers:
   Professional identity as a mediator},
Journal = {SOCIAL BEHAVIOR AND PERSONALITY},
Year = {2021},
Volume = {49},
Number = {6},
Month = {MAY},
Abstract = {We examined the relationship between psychological empowerment and work
   burnout as mediated by professional identity. Participants were 650
   primary and secondary school teachers from nine rural provinces in
   China. The results indicate that both psychological empowerment and
   professional identity were significantly and negatively related to work
   burnout, and that psychological empowerment was significantly and
   positively associated with professional identity. Furthermore,
   professional identity partially mediated the relationship between
   psychological empowerment and work burnout. These findings advance
   research on the psychology of professional identity by clarifying the
   relationship between psychological empowerment and work burnout.},
Type = {Article},
Language = {English},
Affiliation = {Ding, JL (Corresponding Author), Wuyi Univ, Sch Humanities \& Teacher Educ, 358 Baihua Rd, Wuyishan 354300, Fujian, Peoples R China.
   Ding, Jinliang, Wuyi Univ, Sch Humanities \& Teacher Educ, 358 Baihua Rd, Wuyishan 354300, Fujian, Peoples R China.
   Xie, Zechen, Hanshan Normal Univ, Sch Educ Sci, Chaozhou, Guangdong, Peoples R China.},
DOI = {10.2224/sbp.10241},
Article-Number = {e10241},
ISSN = {0301-2212},
EISSN = {1179-6391},
Keywords = {psychological empowerment; professional identity; work burnout; work
   stress; rural teachers; teaching quality},
Keywords-Plus = {UNIVERSITY TEACHERS; LEADERSHIP; MODEL},
Research-Areas = {Psychology},
Author-Email = {wysdjj@126.com},
Times-Cited = {14},
Unique-ID = {WOS:000661110100013},
DA = {2024-05-01},
}

@article{ WOS:001109795400001,
Author = {Mahecha-Naranjo, Gina and Alvarez-Alucema, Leandro and Campo-Torregrosa,
   Yelis and Caballero-Olivares, Tirza and Lopez-Sepulveda, Ruben},
Title = {Characterization of the psychological burnout in university professors
   in Latin America: A bibliographic review},
Journal = {DUAZARY},
Year = {2023},
Volume = {20},
Number = {3},
Pages = {200-206},
Month = {JUL-SEP},
Abstract = {Introduction: Teaching requires dedication, time, and mental work due to
   the diversity of tasks that must be carried out, which can generate
   burnout (psychological exhaustion). However, reviews of the
   characteristics of burnout in Latin American university professors still
   need to be discovered. Objective: To characterize psychological
   exhaustion in university professors in Latin America. Method: A
   bibliographic review of original studies was conducted from different
   sources in Spanish, English, and Portuguese with the keywords work
   stress, burnout, psychological exhaustion, teaching, and university
   professors. The frequencies of the characteristics of the dimensions of
   psychological exhaustion were described. Results: Eleven investigations
   showed that depersonalization mainly manifests burnout (up to 90\%).
   Emotional exhaustion and low personal fulfillment reached up to 82\%.
   Conclusions: Burnout among university professors manifests mainly with
   depersonalization. New systematic reviews should summarize the variables
   associated with psychological exhaustion in Latin American university
   professors.},
Type = {Review},
Language = {English},
Affiliation = {Mahecha-Naranjo, G (Corresponding Author), Univ Nacl Abierta \& Distancia, Santa Marta, Colombia.
   Mahecha-Naranjo, Gina; Campo-Torregrosa, Yelis; Caballero-Olivares, Tirza, Univ Nacl Abierta \& Distancia, Santa Marta, Colombia.
   Alvarez-Alucema, Leandro; Lopez-Sepulveda, Ruben, Univ Magdalena, Santa Marta, Colombia.},
DOI = {10.21676/2389783X.5446},
ISSN = {1794-5992},
EISSN = {2389-783X},
Keywords = {Burnout; Psychology; University; Review; Professors},
Keywords-Plus = {SCHOOL TEACHERS; STRESS},
Research-Areas = {General \& Internal Medicine},
Author-Email = {gina.mahecha@und.edu.co
   lalvarez@unimagdalena.edu.co
   yelis.campo@unad.edu.co
   tirza.caballero@unad.edu.co
   rlopez@unimagdalena.edu.co},
Times-Cited = {0},
Unique-ID = {WOS:001109795400001},
DA = {2024-05-01},
}

@article{ WOS:000594917100001,
Author = {Freire, Carlos and Ferradas, Maria del Mar and Garcia-Bertoa, Alba and
   Carlos Nunez, Jose and Rodriguez, Susana and Pineiro, Isabel},
Title = {Psychological Capital and Burnout in Teachers: The Mediating Role of
   Flourishing},
Journal = {INTERNATIONAL JOURNAL OF ENVIRONMENTAL RESEARCH AND PUBLIC HEALTH},
Year = {2020},
Volume = {17},
Number = {22},
Month = {NOV},
Abstract = {In keeping with the growth in the development of healthy environments in
   organizational contexts, in recent years, there has also been increasing
   interest in the identification of personal psychological resources that
   contribute to improved worker mental health. From this proactive
   approach, this study examines the mediating role of flourishing in the
   relationship between psychological capital (PsyCap) and burnout in
   teachers, a professional group that is particularly prone to suffering
   from this syndrome. A total of 1379 teachers from pre-school, primary,
   secondary, and vocational education systems participated in the study.
   The mediating effect of flourishing was determined via mediation
   analysis using the PROCESS macro. The results showed that flourishing
   partially mediates the negative effect of PsyCap on the three symptoms
   of burnout (emotional exhaustion, depersonalization, and lack of
   professional accomplishment). These findings indicate that both PsyCap
   and flourishing may be effective personal resources in reducing teacher
   burnout. Therefore, in order to prevent burnout, it is advisable to
   design interventions that combine PsyCap and flourishing.},
Type = {Article},
Language = {English},
Affiliation = {Freire, C (Corresponding Author), Univ A Coruna, Dept Psychol, La Coruna 15071, Spain.
   Freire, Carlos; Ferradas, Maria del Mar; Garcia-Bertoa, Alba; Rodriguez, Susana; Pineiro, Isabel, Univ A Coruna, Dept Psychol, La Coruna 15071, Spain.
   Carlos Nunez, Jose, Univ Oviedo, Fac Psychol, Oviedo 33003, Asturias, Spain.},
DOI = {10.3390/ijerph17228403},
Article-Number = {8403},
EISSN = {1660-4601},
Keywords = {psychological capital; flourishing; burnout; occupational health;
   teaching},
Keywords-Plus = {JOB DEMANDS; WORK ENGAGEMENT; UNIVERSITY TEACHERS; SCHOOL TEACHERS;
   MENTAL-HEALTH; RESOURCES; SATISFACTION; STRESS; IMPACT; SCALE},
Research-Areas = {Environmental Sciences \& Ecology; Public, Environmental \& Occupational
   Health},
Author-Email = {carlos.freire.rodriguez@udc.es
   mar.ferradasc@udc.es
   alba.gbertoa@udc.es
   jcarlosn@uniovi.es
   susana.rodriguezl@udc.es
   isabel.pineiro.aguin@udc.es},
Times-Cited = {23},
Unique-ID = {WOS:000594917100001},
DA = {2024-05-01},
}

@article{ WOS:000746475500009,
Author = {Yslado-Mendez, Rosario-Margarita and Ramirez-Asis, Edwin-Hernan and
   Garcia-Figueroa, Maria-Elena},
Title = {Psychometric properties of the burnout questionnaire for university
   professors in a Peruvian sample},
Journal = {ARCHIVOS DE MEDICINA},
Year = {2021},
Volume = {21},
Number = {2},
Pages = {425-435},
Month = {JUL-DEC},
Abstract = {Objective: to analyze the validity and reliability of the burnout
   Questionnaire for university professors, which is a modified version of
   the Spanish adaptation of the Maslach Burnout Inventory (MBI). Materials
   and methods: this are a psychometric, cross-sectional, instrumental
   study, whose sample is made up of 206 professors from the Santiago
   Antunez de Mayolo National University (Ancash, Peru), 164 men and 42
   women, aged 20 to 70 years. age, 165 appointed and 41 hired, who
   voluntarily participated in the development of the study. Results: it is
   found that the questionnaire has content validity, for which eight
   experts were consulted and Aiken's V was determined, which presents an
   acceptable value equal to 0,91. The construct validity estimated both
   through exploratory factor analysis, in which the Kaiser Meyer Olkin
   measure is equal to 0,87; as from the confirmatory factor analysis in
   which the adjustment measure scores are adequate for teaching burnout
   (RMSEA = 0,07, CFI = 0,87, TLI = 0,86, NFI = 0,77), and for research
   burnout (RMSEA = 0,06, CFI = 0,91, TLI = 0,90, NFI = 0,80). The
   discriminant validity determined by the discrimination index of the
   items, and all obtained scores higher than the minimum acceptable (r =
   0,20). Likewise, the results reveal internal consistency through
   Cronbach's alpha coefficient (a = 0,92) and Omega (omega = 0,92).
   Conclusion: It is confirmed that the psychometric properties of the
   burnout Questionnaire for university professors are adequate, since it
   shows validity and reliability to evaluate burnout.},
Type = {Article},
Language = {Spanish},
Affiliation = {Yslado-Méndez, RM (Corresponding Author), Univ San Pedro, Huaraz, Peru.
   Yslado-Mendez, Rosario-Margarita; Ramirez-Asis, Edwin-Hernan, Univ San Pedro, Huaraz, Peru.
   Garcia-Figueroa, Maria-Elena, Univ Nacl Santiago Antunez de Mayolo, Huaraz, Peru.},
DOI = {10.30554/archmed.21.2.3983.2021},
ISSN = {1657-320X},
EISSN = {2339-3874},
Keywords = {reliability; burnout; professors},
Keywords-Plus = {GUIDE},
Research-Areas = {General \& Internal Medicine},
Author-Email = {rosario.yslado@usanpedro.edu.pe
   edwin.ramirez@usanpedro.edu.pe
   mgarciaf@unasam.edu.pe},
Times-Cited = {0},
Unique-ID = {WOS:000746475500009},
DA = {2024-05-01},
}

@article{ WOS:001187553300018,
Author = {Uysal, Hasan Armagan and Keskin, Ahmet Onur and Gulluoglu, Halil and
   Sarikaya, Fatma Gokcem Yildiz},
Title = {Burnout in Turkish Adult Neurology Specialists},
Journal = {NAMIK KEMAL MEDICAL JOURNAL},
Year = {2023},
Volume = {11},
Number = {3},
Pages = {276-283},
Month = {SEP},
Abstract = {Aim: Burnout in medical doctors may worse affect patient care or
   physical performance of clinician. We aimed to investigate the burnout
   ratio and the factors associated with burnout in Turkish neurology
   specialists. Materials and Methods: The neurology specialists in Turkey
   were included in the study. The participants were asked to fill a
   questionnaire comprised of 33 questions regarding various thoughts and
   experiences. The participants gave a response to the questions as
   follows: strongly disagree, slightly agree, moderately agree, strongly
   agree, completely agree. According to the meaning value of the question
   (negative or positive meaning), the answer was given a point in a range
   of 1-5. Sum of points divided by the maximum point (165) gave a burnout
   ratio. Results: The mean age was 38.78 (+/- 8.42) years, and the
   female/male ratio was 461/255. The mean burnout ratio was found to be
   46.73\% (+/- 8.95). Male sex, academic membership, higher academic
   degree, working in medical faculty hospital, lower salary, being single
   or nonparent, nightshift, absence of on call work, or working in the
   intensive care unit were detected to be associated with a higher burnout
   ratio. Burnout ratio was in positive correlation with age, number of
   patients examined, and duration of working hours, but in negative
   correlation with number of auxiliary staff or neurologists in hospital.
   Conclusion: Our study is the first study to demonstrate a high burnout
   ratio in a large sample of Turkish adult neurology specialists. Being
   male, older, academician, professor, single or nonparent, working in
   medical faculty hospital or in intensive care, low salary, nightshift,
   and high patient number or working hours seem to be associated with
   burnout.},
Type = {Article},
Language = {English},
Affiliation = {Uysal, HA (Corresponding Author), Izmir Univ Econ, Med Point Hosp, Clin Neurol, Fac Med, Izmir, Turkiye.
   Uysal, Hasan Armagan; Gulluoglu, Halil, Izmir Univ Econ, Med Point Hosp, Clin Neurol, Fac Med, Izmir, Turkiye.
   Keskin, Ahmet Onur, Baskent Univ, Fac Med, Turgut Noyan Applicat \& Res Ctr, Dept Neurol, Adana, Turkiye.
   Sarikaya, Fatma Gokcem Yildiz, Hacettepe Univ, Fac Med, Dept Neurol, Ankara, Turkiye.},
DOI = {10.4274/nkmj.galenos.2023.73644},
EISSN = {2587-0262},
Keywords = {Burnout; neurology; Turkish; neurologist},
Keywords-Plus = {WORK-LIFE BALANCE; CAREER SATISFACTION; PSYCHOLOGICAL MORBIDITY;
   JOB-SATISFACTION; US NEUROLOGISTS; PHYSICIANS; DEPRESSION; STRESS},
Research-Areas = {General \& Internal Medicine},
Author-Email = {druysalarmagan@yahoo.com},
Times-Cited = {0},
Unique-ID = {WOS:001187553300018},
DA = {2024-05-01},
}

@article{ WOS:000991536100001,
Author = {Velando-Soriano, Almudena and Suleiman-Martos, Nora and
   Pradas-Hernandez, Laura and Membrive-Jimenez, Maria Jose and
   Ramirez-Baena, Lucia and Gomez-Urquiza, Jose L. and Canadas-De La
   Fuente, Guillermo Arturo},
Title = {Factors related to the appearance and development of burnout in nursing
   students: a systematic review and meta-analysis},
Journal = {FRONTIERS IN PUBLIC HEALTH},
Year = {2023},
Volume = {11},
Month = {MAY 4},
Abstract = {Introduction: Burnout may be suffered not only by experienced nurses,
   but also by those in training. The university environment can be highly
   stressful for student nurses, who are exposed to various
   stress-producing situations.Aim: The aim of this study is to identify
   and analyse the main risk factors for burnout among nursing
   students.Methods: A systematic review with meta-analysis was performed.
   The search equation used was ``Burnout AND Nursing students{''}.
   Quantitative primary studies on burnout in nursing students, and related
   risk factors published in English or Spanish and with no restriction by
   year of publication were included.Results: A sample of n = 33 studies
   were included. Three variables are identified can influence burnout in
   nursing students: academic, interpersonal, environmental and/or social
   factors. The meta-analyses, with the higher sample of n = 418 nursing
   students, show that some personality factors, empathy, and resilience
   are correlated with emotional exhaustion, depersonalization and personal
   accomplishment.Conclusion: The personality factors that can influence
   the development of burnout in nursing students, such as resilience and
   empathy, among others, must be taken into account when preventing the
   appearance and treating burnout. Professors should teach nursing
   students to prevent and recognize the most frequent symptoms of burnout
   syndrome.},
Type = {Review},
Language = {English},
Affiliation = {Membrive-Jiménez, MJ (Corresponding Author), Univ Granada, Fac Hlth Sci, Granada, Spain.
   Velando-Soriano, Almudena; Pradas-Hernandez, Laura; Ramirez-Baena, Lucia, Hosp Univ San Cecilio, Serv Andaluz Salud, Granada, Spain.
   Suleiman-Martos, Nora; Membrive-Jimenez, Maria Jose; Canadas-De La Fuente, Guillermo Arturo, Univ Granada, Fac Hlth Sci, Granada, Spain.
   Gomez-Urquiza, Jose L., Univ Granada, Fac Hlth Sci Ceuta, Cueta, Spain.},
DOI = {10.3389/fpubh.2023.1142576},
Article-Number = {1142576},
EISSN = {2296-2565},
Keywords = {burnout; prevalence; meta-analysis; nursing student; COVID-19},
Keywords-Plus = {ACADEMIC BURNOUT; SELF-EFFICACY; HEALTH; STRESS; RESILIENCE; PREDICTORS;
   PROFESSIONALS; MINDFULNESS; PERSONALITY; PERFORMANCE},
Research-Areas = {Public, Environmental \& Occupational Health},
Author-Email = {mariajose.membrive@gmail.com},
Times-Cited = {3},
Unique-ID = {WOS:000991536100001},
DA = {2024-05-01},
}

@article{ WOS:000606604000001,
Author = {Akanni, Abimbola A. and Kareem, Dauda B. and Oduaran, Choja A.},
Title = {The relationship between emotional intelligence and employee wellbeing
   through percieved person-job fit among university academic staff: A
   Structural Equation Modelling Approach},
Journal = {COGENT PSYCHOLOGY},
Year = {2020},
Volume = {7},
Number = {1},
Month = {JAN 1},
Abstract = {This study examined the indirect effect of perceived person-job fit in
   the relationship between emotional intelligence and employee wellbeing.
   Primary data for the study were collected from academic staff (n = 257)
   of selected universities through standardized psychological scales.
   Results from the correlational analysis revealed that emotional
   intelligence and perceived person-job fit had a strong and positive
   relationship with employee wellbeing. However, the relationship between
   emotional intelligence employee wellbeing was higher than the one that
   existed between perceived person-job fit and employee wellbeing. Again,
   results from the Structural Equation Modelling (SEM) showed a partial
   mediation of perceived person-fit in the link between emotional
   intelligence and employee wellbeing. Findings from this study will
   assist university administrators and researchers to understand the
   dynamic interaction among the variables in the study particularly the
   indirect effect of person-job fit in the relationship between emotional
   intelligence and employee wellbeing.},
Type = {Article},
Language = {English},
Affiliation = {Akanni, AA (Corresponding Author), Obafemi Awolowo Univ, Dept Psychol, Ife, Nigeria.
   Akanni, Abimbola A., Obafemi Awolowo Univ, Dept Psychol, Ife, Nigeria.
   Akanni, Abimbola A.; Oduaran, Choja A., North West Univ, Community Psychosocial Res Ent, Mafikeng, South Africa.
   Kareem, Dauda B., Tech Univ Munich, Dept Sport \& Hlth Sci, Munich, Germany.},
DOI = {10.1080/23311908.2020.1869376},
Article-Number = {1869376},
ISSN = {2331-1908},
Keywords = {Academic staff; emotional intelligence; employee wellbeing;
   person-jobfit; structural equation modelling approach},
Keywords-Plus = {WORK ENGAGEMENT; MEDIATING ROLE; ORGANIZATIONAL JUSTICE;
   GENERAL-APPROACH; SATISFACTION; ENVIRONMENT; CONSTRUCTS; LEADERSHIP;
   INDEXES; BURNOUT},
Research-Areas = {Psychology},
Author-Email = {bimakanni@gmail.com},
Times-Cited = {2},
Unique-ID = {WOS:000606604000001},
DA = {2024-05-01},
}

@article{ WOS:000592399800006,
Author = {Adil, Adnan and Kamal, Anila},
Title = {Authentic leadership and psychological capital in job demands-resources
   model among Pakistani university teachers},
Journal = {INTERNATIONAL JOURNAL OF LEADERSHIP IN EDUCATION},
Year = {2020},
Volume = {23},
Number = {6},
Pages = {734-754},
Abstract = {The current research intends to expand the job demands-resources model
   (JD-R model) by exploring the role of authentic leadership and
   psychological capital (PsyCap) in stress and motivational processes of
   JD-R model in a purposive sample of N = 500 university teachers from
   Pakistan. The survey instruments of the present study were self-reported
   questionnaires in English language and the research model was tested
   through structured equation modeling. Results revealed that authentic
   leadership had direct effects on work engagement, PsyCap, quantitative
   overload, and job-related affective well-being. PsyCap demonstrated
   significant direct effects on all outcome measures in the expected
   directions. Burnout negatively influenced both performance and
   well-being, whereas engagement predicted well-being positively.
   Quantitative overload was positively related to both engagement and
   burnout. Authentic leadership demonstrated indirect effects on all
   outcomes through PsyCap. Quantitative overload also mediated the
   relationships of authentic leadership with engagement and burnout.
   Burnout mediated PsyCap's links with well-being and performance, whereas
   engagement mediated between PsyCap and well-being only. Finally, PsyCap
   buffered the negative effect of overload on performance and well-being.
   Overall, these results provided strong empirical support for the JD-R
   model and suggested that authentic leadership and PsyCap can be
   integrated into the JD-R model as powerful resources.},
Type = {Article},
Language = {English},
Affiliation = {Adil, A (Corresponding Author), Univ Sargodha, Dept Psychol, Ghazali Block, Sargodha, Pakistan.
   Adil, Adnan, Univ Sargodha, Dept Psychol, Ghazali Block, Sargodha, Pakistan.
   Kamal, Anila, Quaid I Azam Univ, Natl Inst Psychol, Islamabad, Pakistan.},
DOI = {10.1080/13603124.2019.1580772},
ISSN = {1360-3124},
EISSN = {1464-5092},
Keywords-Plus = {EMPLOYEE ENGAGEMENT; WORK ENGAGEMENT; MEDIATING ROLE; SELF-EFFICACY;
   BURNOUT; PERFORMANCE; IMPACT; SATISFACTION; COMMITMENT; ATTITUDES},
Research-Areas = {Education \& Educational Research},
Author-Email = {livespirit786@yahoo.com},
Times-Cited = {36},
Unique-ID = {WOS:000592399800006},
DA = {2024-05-01},
}

@article{ WOS:000899569600009,
Author = {Bernardini, Priscile and Barros, Leonardo De Oliveira and Murgo, Camelia
   Santina},
Title = {Associations between self-efficacy and burnout in university professors},
Journal = {ARQUIVOS BRASILEROS DE PSICOLOGIA},
Year = {2022},
Volume = {74},
Abstract = {This research aimed to investigate correlations between self-efficacy
   beliefs and burnout syndrome in university professors, to verify the
   prevalence of Burnout, as well as to study associations between the
   existence of Burnout and perceived Self-Efficacy with sociodemographic
   characteristics. Teacher Self-Efficacy Scale's dimensions
   ``Intentionality of Action{''} and ``Class Management{''}, and MBI -
   Maslach Burnout Inventory's dimensions ``Emotional Exhaustion{''},
   ``Depersonalization{''} and ``Professional Realization{''} were used in
   356 participants. Although these professors presented strengthened
   self-efficacy beliefs, there are indications of Burnout Syndrome in
   41.6\% of them in various degrees of severity, with only 0.3\% being in
   a severe stage, affecting more women and professors with lower
   educational level. Significant associations were identified between the
   presence of Burnout and Teacher Self-Efficacy, indicating that the lower
   the self-efficacy perceived the greater the propensity to Burnout.},
Type = {Article},
Language = {English},
Affiliation = {Murgo, CS (Corresponding Author), Univ Oeste Paulista, Programa Mestrado \& Doutorado Educ, Presidente Prudente, SP, Brazil.
   Bernardini, Priscile; Murgo, Camelia Santina, Univ Oeste Paulista, Programa Mestrado \& Doutorado Educ, Presidente Prudente, SP, Brazil.
   Barros, Leonardo De Oliveira, Univ Fed Bahia, Programa Posgrad Stricto Sensu Psicol, Salvador, BA, Brazil.},
DOI = {10.36482/1809-5267.ARBP-2022v74.18327},
ISSN = {1809-5267},
Keywords = {Burnout; Self efficacy; Faculty; Education; higher; college education},
Keywords-Plus = {TEACHER EFFICACY; GENDER},
Research-Areas = {Psychology},
Author-Email = {camelia@unoeste.br},
Times-Cited = {0},
Unique-ID = {WOS:000899569600009},
DA = {2024-05-01},
}

@article{ WOS:000668998600003,
Author = {La Torre, Giuseppe and Sestili, Cristina and Imeshtari, Valentin and
   Masciullo, Chiara and Rizzo, Francesca and Guida, Gabriele and Pagano,
   Loris and Mannocci, Alice},
Title = {Association of health status, sociodemographic factors and burnout in
   healthcare professionals: results from a multicentre observational study
   in Italy},
Journal = {PUBLIC HEALTH},
Year = {2021},
Volume = {195},
Pages = {15-17},
Month = {JUN},
Abstract = {Objectives: The objective of this study was to measure the burden of
   burnout in a sample of healthcare workers (HCWs) consisting of general
   practitioners, professors from the Faculty of Medicine and Surgery,
   nurses, medical students and nursing students.
   Study design: Cross-sectional questionnaire survey.
   Methods: A descriptive analysis was carried out, using averages,
   medians, standard deviations (SD) and ranges for quantitative variables.
   Univariate, bivariate and multivariate analyses were also performed.
   Results: In total, 535 HCWs completed the survey. Multivariate analysis
   shows that increasing age (beta = -0.183; P = 0.047), being a university
   professor (beta = -0.118; P = 0.001), having a high physical score (beta
   = -0.370; P < 0.001) and a high mental score (beta = -0.574; P < 0.001)
   resulted in less personal burnout. Low work burnout was associated with
   being a student (beta = -0.144; P < 0.001), a university professor (beta
   = -0.146; P < 0.001), having a high physical score (beta = -0.366; P <
   0.001) and having a high mental score (beta = -0.648; P < 0.001). Being
   female (beta = -0.122; P < 0.001), a university professor (beta =
   -0.333; P = 0.001), a student (beta = - 0.433; P < 0.001), having a high
   physical score (beta = - 0.26; P < 0.01) and having a high mental score
   (beta = -0.460; P < 0.001) were predictors for reduced client burnout.
   However, high client burnout was seen in individuals who had a commuting
   time >30 min (beta = 0.084; P = 0.012) predicts.
   Conclusions: This study shows that burnout is an important issue among
   HCWs and that prevention strategies must be considered, with a
   particular focus on physical and mental health. (C) 2021 The Royal
   Society for Public Health. Published by Elsevier Ltd. All rights
   reserved.},
Type = {Article},
Language = {English},
Affiliation = {La Torre, G (Corresponding Author), Sapienza Univ Rome, Dept Publ Hlth \& Infect Dis, Rome, Italy.
   La Torre, Giuseppe; Sestili, Cristina; Imeshtari, Valentin; Masciullo, Chiara; Rizzo, Francesca; Guida, Gabriele; Pagano, Loris, Sapienza Univ Rome, Dept Publ Hlth \& Infect Dis, Rome, Italy.
   Mannocci, Alice, Univ Mercatorum, Rome, Italy.},
DOI = {10.1016/j.puhe.2021.04.004},
EarlyAccessDate = {MAY 2021},
ISSN = {0033-3506},
EISSN = {1476-5616},
Keywords = {Burnout; Healthcare professionals; Nurses; Medical students; Nurse
   students; Residents; Physicians University professor; Copenhagen burnout
   inventory},
Keywords-Plus = {PHYSICIAN BURNOUT},
Research-Areas = {Public, Environmental \& Occupational Health},
Author-Email = {giuseppe.latorre@uniromal.it},
Times-Cited = {4},
Unique-ID = {WOS:000668998600003},
DA = {2024-05-01},
}

@article{ WOS:001072180900003,
Author = {Garces-Delgado, Yaritza and Garcia-Alvarez, Edgar and Lopez-Aguilar,
   David and Alvarez-Perez, Pedro R.},
Title = {Impact of Gender on Work-Related Stress and Burnout among University
   Professors},
Journal = {REICE-REVISTA IBEROAMERICANA SOBRE CALIDAD EFICACIA Y CAMBIO EN
   EDUCACION},
Year = {2023},
Volume = {21},
Number = {3},
Pages = {41-60},
Month = {JUL},
Abstract = {Work-related stress and burnout are psychosocial illnesses that have a
   negative impact on health. One of the variables that may be related to
   work-related stress is gender. Precisely, this paper presents an
   analysis to determine the extent to which female university professors
   show higher levels of stress in the workplace. Through a
   non-experimental quantitative methodology, an ad hoc constructed
   questionnaire was implemented. The instrument contains thirty items
   structured in five subdimensions (role stress, stress in university
   teachers, emotional exhaustion, depersonalisation and lack of personal
   fulfilment). Descriptive, inferential, reliability and validity
   statistical analyses of the scale were carried out and the Rasch
   Measurement Theory (RFT) was used for profile analysis. The results
   reveal the presence of moderate levels of stress in 564 professors,
   mainly related to specific work-related tasks. In addition, it was
   confirmed that women in their first years of professional development,
   with a high teaching load and without positions of responsibility in
   university management tend to experience the most stress. These results
   justify the need to address psychosocial factors and stress management
   affecting teachers from a social, psychological and educational
   perspective in order to cope correctly with their duties.},
Type = {Article},
Language = {Spanish},
Affiliation = {Garcés-Delgado, Y (Corresponding Author), Univ La Laguna, Area Metodos Invest \& Diagnost Educ, Dept Didact Invest Educ, San Cristobal la Laguna, Spain.
   Garces-Delgado, Yaritza, Univ La Laguna, Area Metodos Invest \& Diagnost Educ, Dept Didact Invest Educ, San Cristobal la Laguna, Spain.
   Garcia-Alvarez, Edgar, Univ La Laguna, Escuela Politecn Super Ingn EPSI, San Cristobal la Laguna, Spain.
   Lopez-Aguilar, David, Univ La Laguna, Univ Dept Didact \& Invest Educ, San Cristobal la Laguna, Spain.
   Alvarez-Perez, Pedro R., Univ La Laguna, Dept Didact \& Invest Educ, San Cristobal la Laguna, Spain.},
DOI = {10.15366/reice2023.21.3.003},
ISSN = {1696-4713},
Keywords = {Mental health; Disease; Teacher; University; Gender},
Keywords-Plus = {OCCUPATIONAL STRESS; STAFF},
Research-Areas = {Education \& Educational Research},
Author-Email = {ygarcesd@ull.edu.es
   edgarcia@ull.edu.es
   dlopez@ull.edu.es
   palvarez@ull.edu.es},
Times-Cited = {1},
Unique-ID = {WOS:001072180900003},
DA = {2024-05-01},
}

@article{ WOS:000698679800013,
Author = {Luis Rojas-Solis, Jose and Areli Totolhua-Reyes, Bianca and Jezabel
   Rodriguez-Vasquez, Diana},
Title = {Burnout sindrome in Latin-American higher education professors: A
   systematic review},
Journal = {ESPIRAL-CUADERNOS DEL PROFESORADO},
Year = {2021},
Volume = {14},
Number = {29},
Pages = {136-150},
Abstract = {Research about burnout in university professors has recently gained
   relevance in the scientific community due to the undesirable effects of
   stress. Therefore, this work aims to carry out an exploratory systematic
   review on burnout in Latin American professors, in order to determine
   and contrast methodological elements and main findings of the most
   relevant research published between 1994 and 2019. Throughout the
   guidelines of the PRISMA model, a total of 25 research articles were
   identified from nine electronic databases ( APA PsycNet, EBSCO, LA
   Reference, SAGE Journals, Scielo, Science Direct, Scopus, Taylor \&
   Francis and Web of Science). The main results show the use of the
   quantitative approach, as well as the Maslach Burnout Inventory (MBI) in
   data collection; besides, a significant absence was found in the
   implementation of some ethical and legal aspects in the procedure of the
   evaluated studies. Finally, it is concluded that burnout is a phenomenon
   present in higher education professors and is associated with various
   psychosocial and organizational factors. Among the possible
   implications, the need for greater efforts in the prevention of this
   phenomenon, through the study of protective factors, was pointed out.},
Type = {Review},
Language = {Spanish},
Affiliation = {Rojas-Solís, JL (Corresponding Author), Benemerita Univ Autonoma Puebla, Puebla, Mexico.
   Luis Rojas-Solis, Jose; Areli Totolhua-Reyes, Bianca; Jezabel Rodriguez-Vasquez, Diana, Benemerita Univ Autonoma Puebla, Fac Psicol, Puebla, Mexico.},
ISSN = {1988-7701},
Keywords = {Burnout; Professor; Higher education; Systematic review},
Keywords-Plus = {UNIVERSITY},
Research-Areas = {Education \& Educational Research},
Author-Email = {jlrojassolis@gmail.com},
Times-Cited = {3},
Unique-ID = {WOS:000698679800013},
DA = {2024-05-01},
}

@article{ WOS:000750568000001,
Author = {Garcia-Rivera, Blanca Rosa and Mendoza-Martinez, Ignacio Alejandro and
   Garcia-Alcaraz, Jorge Luis and Olguin-Tiznado, Jesus Everardo and
   Camargo Wilson, Claudia and Aranibar, Monica Fernanda and
   Garcia-Alcaraz, Pedro},
Title = {Influence of Resilience on Burnout Syndrome of Faculty Professors},
Journal = {INTERNATIONAL JOURNAL OF ENVIRONMENTAL RESEARCH AND PUBLIC HEALTH},
Year = {2022},
Volume = {19},
Number = {2},
Month = {JAN},
Abstract = {This research aims to describe the relationship between resilience and
   burnout facing COVID-19 pandemics. The sample was n = 831 lecturers and
   professors of a Mexican public university. This study is a quantitative,
   non-experimental, cross-sectional, explanatory, and ex post facto
   research using Structural Equations Modeling with latent variables under
   the partial least square's method technique. We used the CD-RISC-25 and
   SBI questionnaires to measure resilience and burnout, respectively.
   Structural Equations Modeling (SEM-PLS) allowed the visualization of the
   exogenous variable (resilience) in endogenous variables (dimensions of
   SBI burnout: E9 guilt, E7 emotional exhaustion, E8 indolence, and E6
   work illusion). To this day, there are very few previous studies that
   jointly analyze in Mexico the characteristics of resilience and burnout
   in the face of the COVID-19 pandemic. Findings show that resources
   availability has the strongest correlation with accomplishment in
   teaching, followed by cynicism and emotional exhaustion. These results
   have important professional implications.},
Type = {Article},
Language = {English},
Affiliation = {García-Rivera, BR (Corresponding Author), Univ Autonoma Baja California, Fac Adm \& Social Sci, Ensenada 22890, BC, Mexico.
   García-Alcaraz, JL (Corresponding Author), Autonomous Univ Ciudad Juarez, Dept Ind Engn \& Mfg, Ciudad Juarez 32310, Chi, Mexico.
   Garcia-Rivera, Blanca Rosa; Aranibar, Monica Fernanda, Univ Autonoma Baja California, Fac Adm \& Social Sci, Ensenada 22890, BC, Mexico.
   Mendoza-Martinez, Ignacio Alejandro, Univ Anahuac, Dept Postgrad Studies, Anahuac 01840, DF, Mexico.
   Garcia-Alcaraz, Jorge Luis, Autonomous Univ Ciudad Juarez, Dept Ind Engn \& Mfg, Ciudad Juarez 32310, Chi, Mexico.
   Olguin-Tiznado, Jesus Everardo; Camargo Wilson, Claudia, Univ Autonoma Baja California, Fac Engn Architecture \& Design, Ensenada 22860, BC, Mexico.
   Garcia-Alcaraz, Pedro, Inst Tecnol Colima, Villa Da Alvarez 28976, Mexico.},
DOI = {10.3390/ijerph19020910},
Article-Number = {910},
EISSN = {1660-4601},
Keywords = {burnout syndrome; COVID-19 pandemic; resilience; work-related
   exhaustion; professors},
Keywords-Plus = {DEMANDS-RESOURCES MODEL; SCALE CD-RISC; JOB DEMANDS; TEACHERS
   RESILIENCE; STRESS; COVID-19; VALIDITY; ELEMENTARY; EXPERIENCE;
   COMMUNITY},
Research-Areas = {Environmental Sciences \& Ecology; Public, Environmental \& Occupational
   Health},
Author-Email = {blanca\_garcia@uabc.edu.mx
   alejandro.mendozam@anahuac.mx
   jorge.garcia@uacj.mx
   jeol79@uabc.edu.mx
   ccamargo@uabc.edu.mx
   maranibar@uabc.edu.mx
   alcarazgarciapedro@yahoo.com.mx},
Times-Cited = {8},
Unique-ID = {WOS:000750568000001},
DA = {2024-05-01},
}

@article{ WOS:000961395200001,
Author = {Barreto, Maynara Fernanda Carvalho and Galdino, Maria Jose Quina and
   Oliveira, Eloiza Rodrigues Vidal de and Fernandes, Frederico Garcia and
   Martins, Julia Trevisan and Marziale, Maria Helena Palucci and Marcon,
   Sonia Silva and Haddad, Maria do Carmo Fernandez Lourenco},
Title = {Associated factors of professional burnout among faculty members of
   graduate<i> stricto</i><i> sensu</i> programs in language teaching and
   linguistics: a cross-sectional study},
Journal = {SAO PAULO MEDICAL JOURNAL},
Year = {2023},
Volume = {141},
Number = {3},
Month = {MAY-JUN},
Abstract = {BACKGROUND: The burnout syndrome can be avoided and/or have its signs
   and symptoms reduced by knowing the five associated factors that help
   identify the health and working conditions of the professors of graduate
   programs.OBJECTIVE: To analyze the factors associated with burnout among
   faculty members of graduate stricto sensu programs.DESIGN AND SETTING: A
   cross-sectional study was conducted among 585 faculty members of
   Graduate Programs in Language Teaching and Linguistics in
   Brazil.METHODS: Data were collected through an online questionnaire. The
   outcomes were the dimensions of burnout and its related factors
   identified through multiple templates of logistic regression. RESULTS:
   Faculty members with increased chances of emotional exhaustion and
   depersonalization men-tioned the use of medications due to labor
   activities. The negative influence of pace and intensity of work,
   thoughts about quitting the program, and having to produce three or more
   scientific articles were asso-ciated with higher chances of emotional
   exhaustion, while having to achieve nine hours per week in
   un-dergraduate programs was related to reduced personal accomplishment.
   Having a conjugal relationship, satisfaction with health and work,
   post-doctoral degree, autonomy, and good interpersonal relationships
   with faculty members of the program reduced the chances of emotional
   exhaustion. Reduced chances of depersonalization occurred among those
   who were satisfied with work, had good interpersonal relation-ships with
   advisees and faculty members, and received productivity
   funding.CONCLUSION: Sociodemographic, health, and occupational factors
   related to the dimensions of burnout were identified.},
Type = {Article},
Language = {English},
Affiliation = {Barreto, MFC (Corresponding Author), Univ Estadual Norte Parana UENP, Rod BR 369 s no, BR-86360000 Bandeirantes, PR, Brazil.
   Barreto, Maynara Fernanda Carvalho; Galdino, Maria Jose Quina, Univ Estadual Norte Parana UENP, Dept Nursing, Bandeirantes, PR, Brazil.
   Oliveira, Eloiza Rodrigues Vidal de, Univ Estadual Norte Parana, Bandeirantes, PR, Brazil.
   Fernandes, Frederico Garcia, Univ Estadual Londrina, Dept Vernacular \& Class Letters, Londrina, PR, Brazil.
   Martins, Julia Trevisan; Marcon, Sonia Silva; Haddad, Maria do Carmo Fernandez Lourenco, Univ Estadual Londrina, Dept Nursing, Londrina, PR, Brazil.
   Marziale, Maria Helena Palucci, Univ Sao Paulo, Sch Nursing, Dept Nursing, Ribeirao Preto, SP, Brazil.
   Barreto, Maynara Fernanda Carvalho, Univ Estadual Norte Parana UENP, Rod BR 369 s no, BR-86360000 Bandeirantes, PR, Brazil.},
DOI = {10.1590/1516-3180.2021.1027.R1.21072022},
Article-Number = {e20211027},
ISSN = {1516-3180},
Keywords = {Burnout; psychological; professional; Education; graduate},
Keywords-Plus = {UNIVERSITY TEACHERS; HEALTH; ORGANIZATION; LABOR},
Research-Areas = {General \& Internal Medicine},
Author-Email = {maynara\_barreto@hotmail.com},
Times-Cited = {0},
Unique-ID = {WOS:000961395200001},
DA = {2024-05-01},
}

@article{ WOS:001157196600015,
Author = {Biddle, Gregory J. H. and Thomas, Nicholas and Edwardson, Charlotte L.
   and Clemes, Stacy A. and Daley, Amanda J.},
Title = {Burnout, psychological wellbeing, and musculoskeletal complaints in UK
   GPs: an observational study},
Journal = {BJGP OPEN},
Year = {2023},
Volume = {7},
Number = {4},
Month = {DEC},
Abstract = {Background: Healthcare systems are under unprecedented pressure. GPs are
   crucial to the health of the population, yet their own health and
   wellbeing is often overlooked.
   Aim: To investigate feelings of burnout, psychological wellbeing, and
   musculoskeletal complaints in GPs across the UK and to examine whether
   these health outcomes vary according to the time GPs spent sitting,
   their participation in physical activity each day, and the time spent
   working per day or week.
   Design \& setting: Observational study involving GPs located across the
   UK.
   Method: An online survey was emailed to working members of the Royal
   College of General Practitioners and shared on social media between
   October and December 2020. The survey included questions on burnout,
   psychological wellbeing, musculoskeletal complaints, sitting time,
   physical activity, and time spent working. Mean differences were
   examined for burnout, psychological wellbeing, and musculoskeletal
   complaints.
   Results: Data from 406 GPs showed a high level of burnout (35.5\%) and
   musculoskeletal complaints (neck, shoulder and back: 81.8\%; arms:
   28.3\%; and legs: 49.8\%). Psychological wellbeing was low in 22.9\% of
   GPs. Burnout was lower in GPs who met current physical activity
   guidelines, while psychological wellbeing was higher in those with >2
   breaks in sitting per hour. Musculoskeletal complaints were higher in
   those spending >50\% of sitting time in prolonged bouts (>= 30 minutes).
   Conclusion: A high proportion of GPs reported experiencing burnout and
   musculoskeletal complaints, but these health concerns were less evident
   in GPs who spent less time in prolonged sitting, took more breaks in
   sitting, and who were more physically active.},
Type = {Article},
Language = {English},
Affiliation = {Biddle, GJH (Corresponding Author), Loughborough Univ, Ctr Lifestyle Med \& Behav, Sch Sport Exercise \& Hlth Sci, Loughborough, England.
   Biddle, GJH (Corresponding Author), Univ Leicester, Leicester Gen Hosp, Diabet Res Ctr, Leicester, England.
   Biddle, GJH (Corresponding Author), NIHR Leicester Biomed Res Ctr, Leicester, England.
   Biddle, Gregory J. H.; Daley, Amanda J., Loughborough Univ, Ctr Lifestyle Med \& Behav, Sch Sport Exercise \& Hlth Sci, Loughborough, England.
   Biddle, Gregory J. H.; Thomas, Nicholas, Univ Leicester, Leicester Gen Hosp, Diabet Res Ctr, Leicester, England.
   Biddle, Gregory J. H., NIHR Leicester Biomed Res Ctr, Leicester, England.
   Edwardson, Charlotte L., Royal Coll Gen Practitioners, Res, London, England.
   Edwardson, Charlotte L., Univ Leicester, Leicester Gen Hosp, Diabet Res Ctr, Sedentary Behav \& Hlth, Leicester, England.
   Edwardson, Charlotte L., NIHR Leicester Biomed Res Ctr, Sedentary Behav \& Hlth, Leicester, England.
   Clemes, Stacy A., Loughborough Univ, Sch Sport Exercise \& Hlth Sci, Loughborough, England.},
DOI = {10.3399/BJGPO.2023.0007},
Article-Number = {0007},
EISSN = {2398-3795},
Keywords = {burnout; psychological; exercise; general practice; musculoskeletal
   health; physical activity; wellbeing},
Keywords-Plus = {PHYSICAL-ACTIVITY; GENERAL-PRACTITIONERS; SARS; ADULTS},
Research-Areas = {General \& Internal Medicine},
Author-Email = {gjhb2@leicester.ac.uk},
Times-Cited = {0},
Unique-ID = {WOS:001157196600015},
DA = {2024-05-01},
}

@article{ WOS:000579842900001,
Author = {Hodgson, Jessica C. and Bretherton, Roger},
Title = {Twelve tips for novice academic staff supporting medical students in
   distress},
Journal = {MEDICAL TEACHER},
Year = {2021},
Volume = {43},
Number = {7, SI},
Pages = {839-844},
Month = {JUL 3},
Abstract = {The importance of having university systems to support students'
   wellbeing and welfare needs has been well documented, with an increasing
   literature on best practice for structuring student support services
   from an institutional perspective. Nevertheless, individual members of
   academic staff are often required to deal with students who are
   experiencing challenging circumstances, and this is especially so in the
   pre-clinical phases of medical training. The prospect of advising and
   supporting students who are in difficulty and who may be distressed, can
   be daunting and can also negatively impact the wellbeing of the staff
   involved. These tips present the practical guidelines we have developed
   on how academic staff can best manage meetings with students in
   situations of crisis or high emotion.},
Type = {Article},
Language = {English},
Affiliation = {Hodgson, JC (Corresponding Author), Univ Nottingham, Coll Sci, Lincoln Med Sch, Lincoln LN6 7TS, England.
   Hodgson, JC (Corresponding Author), Univ Lincoln, Coll Sci, Lincoln Med Sch, Lincoln LN6 7TS, England.
   Hodgson, Jessica C., Univ Nottingham, Lincoln Med Sch, Lincoln, England.
   Hodgson, Jessica C., Univ Lincoln, Lincoln Med Sch, Lincoln, England.
   Bretherton, Roger, Univ Lincoln, Sch Psychol, Lincoln, England.},
DOI = {10.1080/0142159X.2020.1831464},
EarlyAccessDate = {OCT 2020},
ISSN = {0142-159X},
EISSN = {1466-187X},
Keywords = {Student support; wellbeing; emotional distress; undergraduate; staff
   development},
Keywords-Plus = {DEPRESSION; BURNOUT; PERFECTIONISM; EXPERIENCES; PREVALENCE},
Research-Areas = {Education \& Educational Research; Health Care Sciences \& Services},
Author-Email = {jhodgson@lincoln.ac.uk},
Times-Cited = {2},
Unique-ID = {WOS:000579842900001},
DA = {2024-05-01},
}

@article{ WOS:000608136600001,
Author = {Brook, Judy and Aitken, Leanne M. and Maclaren, Julie-Ann and Salmon,
   Debra},
Title = {An intervention to decrease burnout and increase retention of early
   career nurses: a mixed methods study of acceptability and feasibility},
Journal = {BMC NURSING},
Year = {2021},
Volume = {20},
Number = {1},
Month = {JAN 13},
Abstract = {Aims: To understand the experiences of nursing students and academic
   staff of an intervention to decrease burnout and increase retention of
   early career nurses, in order to identify acceptability and feasibility
   in a single centre.
   Background: Internationally, retention of nurses is a persistent
   challenge but there is a dearth of knowledge about the perspectives of
   stakeholders regarding the acceptability and feasibility of
   interventions to resolve the issue. This study reports an intervention
   comprising of mindfulness, psychological skills training and cognitive
   realignment to prepare participants for early careers as nurses.
   Methods: This is an explanatory sequential mixed methods study,
   conducted by a UK university and healthcare organisation. Participants
   were final year pre-registration nursing students (n = 74) and academics
   (n = 7) involved in the implementation of the intervention.
   Pre and post measures of acceptability were taken using a questionnaire
   adapted from the Theoretical Framework of Acceptability. Wilcoxon Signed
   Ranks test was used to assess change in acceptability over time.
   Qualitative data from semi-structured interviews, focus groups and field
   notes were thematically analysed, adhering to COREQ guidelines. Data
   were collected February to December 2019.
   Results: One hundred and five questionnaires, 12 interviews with
   students and 2 focus groups engaging 7 academic staff were completed.
   The intervention was perceived as generally acceptable with significant
   positive increases in acceptability scores over time. Student nurses
   perceived the intervention equipped them with skills and experience that
   offered enduring personal benefit. Challenges related to the practice
   environment and academic assessment pressures. Reported benefits align
   with known protective factors against burnout and leaving the
   profession.
   Conclusion: Planning is needed to embed the intervention into curricula
   and maximise relationships with placement partners. Evaluating
   acceptability and feasibility offers new knowledge about the value of
   the intervention for increasing retention and decreasing burnout for
   early career nurses. Wider implementation is both feasible and
   recommended by participants.},
Type = {Article},
Language = {English},
Affiliation = {Brook, J (Corresponding Author), City Univ London, Sch Hlth Sci, Northampton Sq, London EC1V 0HB, England.
   Brook, Judy; Aitken, Leanne M.; Maclaren, Julie-Ann; Salmon, Debra, City Univ London, Sch Hlth Sci, Northampton Sq, London EC1V 0HB, England.},
DOI = {10.1186/s12912-020-00524-9},
Article-Number = {19},
ISSN = {1472-6955},
Keywords = {Acceptability; Early career nurse; Feasibility; Intervention; Mixed
   methods; Nurse retention; Nurse workforce; Burnout},
Research-Areas = {Nursing},
Author-Email = {Judy.Brook@city.ac.uk},
Times-Cited = {12},
Unique-ID = {WOS:000608136600001},
DA = {2024-05-01},
}

@article{ WOS:000870584900006,
Author = {Radack, Benjamin M. and Luckett III, Theodus and Fish, Wade W. and
   Austin, Gary P.},
Title = {The Predictive Relationship Between Psychological Capital and Academic
   Burnout in Postgraduate Students},
Journal = {INTERNET JOURNAL OF ALLIED HEALTH SCIENCES AND PRACTICE},
Year = {2022},
Volume = {20},
Number = {4},
Month = {SEP},
Abstract = {Purpose: The purpose of this quantitative correlational study was to
   determine if, or to what extent, the composite and sub-composite
   categories of Psychological Capital (PsyCap) predict academic burnout in
   American postgraduate health science students at a university in the
   Southeastern United States.Methods: The variables of the study were
   measured by the Psychological Capital Questionnaire (PCQ-24) and the
   Maslach Burnout Inventory-Student Survey (MBI-SS). A convenience
   sampling method was used to collect data from the target population,
   which included a final sample of 90 health science postgraduate
   students. Results: A simple linear regression analysis revealed that
   PsyCap was a significant and negative predictor of academic burnout
   (F(1,88) = 12.00, p < .001, R2 = 0.12; B =-0.28, t(88) =-3.46, p <
   .001). Additionally, multiple linear regression analysis revealed that
   only one sub-category of PsyCap, labeled as Optimism, was a significant
   and negative predictor of academic burnout (F(4,85) = 5.17, p < .001,
   R2= 0.20; B =-0.90, t(85) =-3.17, p = .002). Conclusion: The findings
   may be used by higher education instructors, advisors, and
   administrators in the United States to adopt policies, practices,
   programs, student advising, and student mentorship that foster PsyCap
   and Optimism development in students, which may mitigate the risks and
   consequences of academic burnout.},
Type = {Article},
Language = {English},
Affiliation = {Radack, BM (Corresponding Author), Univ Lynchburg, Sch Phys Therapy, Lynchburg, VA 24501 USA.
   Radack, Benjamin M., Univ Lynchburg, Sch Phys Therapy, Lynchburg, VA 24501 USA.
   Luckett III, Theodus, Grand Canyon Univ, Coll Doctoral Studies, Phoenix, AZ USA.
   Fish, Wade W., Grand Canyon Univ, Phoenix, AZ USA.
   Austin, Gary P., Belmont Univ, Sch Phys Therapy, Nashville, TN USA.},
DOI = {10.2154/int.j.hlth3215},
ISSN = {1540-580X},
Keywords-Plus = {UNIVERSITY-STUDENTS; RESILIENCE; PERFORMANCE; ENGAGEMENT; IMPACT},
Research-Areas = {Health Care Sciences \& Services},
Author-Email = {radack\_bm@lynchburg.edu
   Theodus.Luckett@my.gcu.edu
   Wade.Fish@my.gcu.edu
   gary.austin@belmont.edu},
Times-Cited = {1},
Unique-ID = {WOS:000870584900006},
DA = {2024-05-01},
}

@article{ WOS:001034009400001,
Author = {Marrinhas, Daniel and Santos, Vanda and Salvado, Catarina and Pedrosa,
   Daniela and Pereira, Anabela},
Title = {Burnout and technostress during the COVID-19 pandemic: the perception of
   higher education teachers and researchers},
Journal = {FRONTIERS IN EDUCATION},
Year = {2023},
Volume = {8},
Month = {JUL 13},
Abstract = {The COVID-19 pandemic had significant impacts on working conditions of
   teachers and researchers, jeopardizing their mental health and
   increasing the risk of burnout and technostress. The purpose of this
   study was to assess the experiences of burnout and technostress among
   higher education teachers and researchers during the pandemic. A total
   of 333 participants responded to an assessment protocol which included
   the Burnout Assessment Tool (BAT) and the Computer-Induced Distress
   scale (CID). The protocol was disclosed via email during a 2-month
   period and data was collected using Microsoft Forms. The results
   verified the prevalence of burnout and technostress, confirmed the
   existence of significant differences between sociodemographic groups and
   found correlations between the BAT and the CID. The findings indicate
   moderate levels of burnout and technostress, suggest several influence
   factors to their development, and show a relationship between burnout
   and technostress. Implications of this study are discussed, reenforcing
   education, training, decent work, and wellbeing as the main challenges
   for human being to support a sustainable development. As there are few
   studies in this area, there is a need to pay more attention to mental
   health issues and needs among teachers and researchers, such the ones
   related to burnout and technostress, to promote their well-being, as
   well as to education for sustainable development.},
Type = {Article},
Language = {English},
Affiliation = {Pereira, A (Corresponding Author), Univ Evora, Dept Psychol, CIEP Res Ctr Educ \& Psychol, Evora, Portugal.
   Marrinhas, Daniel; Santos, Vanda; Salvado, Catarina; Pedrosa, Daniela, Univ Aveiro, Dept Educ \& Psychol, CIDTFF Res Ctr Didact \& Technol Educ Trainers, Aveiro, Portugal.
   Pereira, Anabela, Univ Evora, Dept Psychol, CIEP Res Ctr Educ \& Psychol, Evora, Portugal.},
DOI = {10.3389/feduc.2023.1144220},
Article-Number = {1144220},
EISSN = {2504-284X},
Keywords = {COVID-19; pandemic; health; burnout; technostress; teachers;
   researchers; higher education},
Keywords-Plus = {UNIVERSITY TEACHERS; MENTAL-HEALTH; PORTUGAL; STRESS; IMPACT},
Research-Areas = {Education \& Educational Research},
Author-Email = {anabela.pereira@uevora.pt},
Times-Cited = {0},
Unique-ID = {WOS:001034009400001},
DA = {2024-05-01},
}

@article{ WOS:000495272700001,
Author = {Unger, Jean-Pierre},
Title = {Physicians' Burnout (and That of Psychologists, Nurses, Magistrates,
   Researchers, and Professors) For a Control Program{*}},
Journal = {INTERNATIONAL JOURNAL OF HEALTH SERVICES},
Year = {2020},
Volume = {50},
Number = {1},
Pages = {73-81},
Month = {JAN},
Abstract = {Just as with burnout in other social sectors, burnout among physicians
   is acquiring epidemic proportions. After describing the pathology, this
   article covers the multidisciplinary aspects of its clinical management.
   As for prevention, the article describes the importance of the socially
   motivated, professionally oriented management of health care services,
   courts, universities, and schools for preventing burnout and contrasts
   such features with the characteristics of their industrial and
   commercial management.},
Type = {Article},
Language = {English},
Affiliation = {Unger, JP (Corresponding Author), Inst Trop Med, Dept Publ Hlth, 155 Natl Str, B-2000 Antwerp, Belgium.
   Unger, Jean-Pierre, Inst Trop Med, Dept Publ Hlth, 155 Natl Str, B-2000 Antwerp, Belgium.},
DOI = {10.1177/0020731419883525},
EarlyAccessDate = {NOV 2019},
Article-Number = {0020731419883525},
ISSN = {0020-7314},
EISSN = {1541-4469},
Keywords = {burnout syndrome; epidemiology; prevention; clinical management; mobbing},
Research-Areas = {Health Care Sciences \& Services},
Author-Email = {jeanpierre.unger@gmail.com},
Times-Cited = {4},
Unique-ID = {WOS:000495272700001},
DA = {2024-05-01},
}

@article{ WOS:000462906100007,
Author = {Pinel-Martinez, Cristina and del Carmen Perez-Fuentes, Maria and Juan
   Carrion-Martinez, Jose},
Title = {Researching burnout in Spanish teachers: a review of the associated
   factors and assessment instruments},
Journal = {BORDON-REVISTA DE PEDAGOGIA},
Year = {2019},
Volume = {71},
Number = {1},
Pages = {115-131},
Abstract = {INTRODUCTION. Stress can be one of the triggers of burnout syndrome, a
   disorder characterized by physical, psychological and emotional
   exhaustion. However, when we refer to teachers' burnout, stress is not
   the only marker leading to the onset of this condition. This brings to
   light the importance of carrying out different types of research keeping
   in mind the elements or factors identified as most critical in burnout
   development within diverse teaching stages as well as the different
   existing instruments used to collect data concerning this phenomenon.
   Because of that, our main objective is to identify and to analyze the
   main factors taken into account on the study of Spanish teachers'
   burnout syndrome and to determine the main instrument tailored for this
   purpose. METHOD. The present paper presents a systematic review
   considering multiple electronic bibliographic databases such as Dialnet,
   Web of Science and ScienceDirect. The descriptors ``burnout{''},
   ``maestr{*}{''}, ``docen{*}{''}, ``profesor{*}{''}, ``educaci{*}{''} and
   ``Espan{*}{''} as well as their transcriptions into English were
   utilized together with ``AND{''} and ``OR{''} Boolean operators. A total
   of 2969 documents were found, out of them 35 were selected for a more
   in-depth study after the application of exclusion and inclusion
   criteria. RESULTS. 52 factors were found and divided in 7 groups
   (socio-demographics, academic, professional, contextual, social,
   psychological and health). Secondary Education was the most studied
   stage (74,3\%) and university stage the least one (17,1\%). MBI
   ``Maslach Burnout Inventory{''} by Maslach and Jakson (1989) remains as
   the most used instrument in burnout study. Socio-demographic variables
   were the most repeated among the publications (94,4\%), being gender
   (91,43\%), age (77,14\%) and teaching experience (34,29\%) the factors
   that excelled from the rest. DISCUSSION. This systematic review
   highlights the great factors variation in terms of the Spanish teachers'
   burnout study. It lays the construct open to the need for a thoroughly
   aspects investigation and comparison within the teaching area.},
Type = {Review},
Language = {Spanish},
Affiliation = {Pinel-Martínez, C (Corresponding Author), Univ Almeria, Ctra Sacramento,S-N, Almeria 04120, Spain.
   Pinel-Martinez, Cristina, Univ Almeria, Formac Predoctoral FPU, Dept Educ, Area Didact \& Org Escolar, Almeria 04120, Spain.
   del Carmen Perez-Fuentes, Maria; Juan Carrion-Martinez, Jose, Univ Almeria, Ctra Sacramento,S-N, Almeria 04120, Spain.},
DOI = {10.13042/Bordon.2019.62122},
ISSN = {0210-5934},
EISSN = {2340-6577},
Keywords = {Job analysis; Burnout; Literature review; Teachers; Teacher burnout
   Spain},
Keywords-Plus = {UNIVERSITY PROFESSORS; JOB-SATISFACTION; STUDENTS},
Research-Areas = {Education \& Educational Research},
Author-Email = {cpm467@ual.es
   perezfuentes@ual.es
   jcarrion@ual.es},
Times-Cited = {8},
Unique-ID = {WOS:000462906100007},
DA = {2024-05-01},
}

@article{ WOS:001205343600001,
Author = {Nahas, Abdul Rahman Fata and Elnaem, Mohamed Hassan and Mubarak, Naeem
   and Khatwa, Merna Abou and Barakat, Muna and Faller, Erwin and Kassem,
   Lamyaa M. and Ramatillah, Diana Laila and Jaber, Ammar and Akkawi,
   Muhammad Eid and Al-Shami, Abdulkareem Mohammed and Chandran, Sarath and
   Mohamed, Islam and Jack, Iain and Abouelhana, Ahmed and Courtenay, Aaron
   and Elrggal, Mahmoud E.},
Title = {Assessment of burnout, resilience, and thriving among academic health
   professionals: findings from an international study},
Journal = {FRONTIERS IN PUBLIC HEALTH},
Year = {2024},
Volume = {12},
Month = {APR 5},
Abstract = {Introduction Burnout, resilience, and thriving significantly impact
   academics, particularly in health professions, where responsibilities
   are extensive. This study aimed to explore these constructs among
   academic health professionals, examining sociodemographic and
   work-related factors influencing these outcomes. Methods A
   cross-sectional study was conducted among academic health professionals
   via web-based professional networks from August 2022 to February 2023.
   Validated tools were used, and descriptive and inferential statistics
   were applied. Results 505 participants were included, predominantly
   female (63\%), with a mean age of 38.15 +/- 9.6 years. High burnout was
   reported by 10.9\%, 13.7\% experienced exhaustion, and 6.3\% were
   disengaged. Resilience and thriving were moderate at 59.2 and 51.9\%,
   respectively. Age correlated negatively with burnout (r = -0.131, p =
   0.003) but positively with resilience (r = 0.178, p < 0.001). Females
   reported higher exhaustion (p = 0.014), while males showed greater
   resilience (p = 0.016). Instructors exhibited lower resilience compared
   to assistant professors (p < 0.001) and associate professors (p <
   0.001). Those at public universities reported higher exhaustion than
   those at private universities (p < 0.001). Conclusion Variable levels of
   burnout, resilience, and thriving were observed among academic health
   professionals, influenced by sociodemographic and work-related factors.
   Interventions targeting resilience and thriving may mitigate burnout
   risk and enhance engagement among academics in health professions.},
Type = {Article},
Language = {English},
Affiliation = {Elnaem, MH (Corresponding Author), Ulster Univ, Sch Pharm \& Pharmaceut Sci, Coleraine, North Ireland.
   Nahas, Abdul Rahman Fata; Akkawi, Muhammad Eid, Int Islamic Univ Malaysia, Fac Pharm, Dept Pharm Practice, Kuantan, Pahang, Malaysia.
   Elnaem, Mohamed Hassan; Jack, Iain; Abouelhana, Ahmed; Courtenay, Aaron, Ulster Univ, Sch Pharm \& Pharmaceut Sci, Coleraine, North Ireland.
   Mubarak, Naeem, Univ Hlth Sci, Lahore Med \& Dent Coll, Dept Pharm Practice, Lahore, Pakistan.
   Khatwa, Merna Abou, Alexandria Univ, Fac Pharm, Dept Clin Pharm \& Pharm Practice, Alexandria, Egypt.
   Barakat, Muna, Appl Sci Private Univ, Fac Pharm, Dept Clin Pharm \& Therapeut, Amman, Jordan.
   Faller, Erwin, San Pedro Coll, Sch Allied Hlth Sci, Pharm Dept, Davao, Philippines.
   Kassem, Lamyaa M., Qassim Univ, Unaizah Coll Pharm, Dept Pharm Practice, Unaizah, Qassim, Saudi Arabia.
   Ramatillah, Diana Laila, Univ 17 Agustus, Fac Pharm, Jakarta, Indonesia.
   Jaber, Ammar, Dubai Pharm Coll, Dept Clin Pharm \& Pharmacotherapeut, Dubai, U Arab Emirates.
   Al-Shami, Abdulkareem Mohammed, Univ Coll MAIWP Int UCMI, Kuala Lumpur, Malaysia.
   Chandran, Sarath, Coll Pharmaceut Sci, Govt Med Coll, Kannur, India.
   Mohamed, Islam, Calif Northstate Univ, Coll Med, Elk Grove, CA USA.
   Elrggal, Mahmoud E., Umm Al Qura Univ, Fac Med, Al Qunfudah, Saudi Arabia.},
DOI = {10.3389/fpubh.2024.1366612},
Article-Number = {1366612},
EISSN = {2296-2565},
Keywords = {burnout; resilience; thriving; academic; health professions},
Keywords-Plus = {ENGAGEMENT; CLIMATE},
Research-Areas = {Public, Environmental \& Occupational Health},
Author-Email = {m.elnaem@ulster.ac.uk},
Times-Cited = {0},
Unique-ID = {WOS:001205343600001},
DA = {2024-05-01},
}

@article{ WOS:000741310200003,
Author = {Patricia Munoz-Chavez, J. and Garcia-Contreras, Rigoberto and
   Valle-Cruz, David},
Title = {BURNOUT AND ONLINE EDUCATION: ADAPTATION AND VALIDATION OF SCALE DURING
   PANDEMIC},
Journal = {TELOS-REVISTA DE ESTUDIOS INTERDISCIPLINARIOS EN CIENCIAS SOCIALES},
Year = {2022},
Volume = {24},
Number = {1},
Pages = {24-39},
Month = {JAN-APR},
Abstract = {During the COVID-19 pandemic, online education represented a serious
   alternative to continuing working life in higher education institutions
   (HEls). Teachers around the world embraced a new role, adopting and
   using a wide range of technological and virtual tools to continue
   performing their activities and with the aim to interact with students
   and to continue teaching. For this reason, research related to seek and
   identify factors for the teachers' well-being is essential for
   educational leaders. Regarding these ideas, this paper aims to test the
   construct validity of a Mexican version of the Maslach Burnout
   Inventory-Educators Survey (MBI-ES) of Maslach et al. (1997), adapted to
   online education. Participants consisted of 406 Mexican university
   teachers who emergently switched from traditional to online educational
   practices during the SARS-CoV-2 virus outbreak. In order to test the
   factor structure of three alternative models based on Szigeti et al.
   (2016), the authors performed exploratory and confirmatory factor
   analyses (Ferrando \& Lorenzo-Seva, 2018). Results showed that the model
   with three domain factors has the best fit. Besides, our findings show
   that the three-factor structure of the Mexican adaptation of MBI-ES is
   valid and reliable for the analysis of online education because the
   loading of all factors was representative.},
Type = {Article},
Language = {English},
Affiliation = {Muñoz-Chávez, JP (Corresponding Author), Univ Tecnol Zona Metropolitana Valle Mexico, Tizayuca, Hidalgo, Mexico.
   Patricia Munoz-Chavez, J., Univ Tecnol Zona Metropolitana Valle Mexico, Tizayuca, Hidalgo, Mexico.
   Garcia-Contreras, Rigoberto; Valle-Cruz, David, Univ Autonoma Estado Mexico, Toluca, Mexico.},
DOI = {10.36390/telos241.03},
ISSN = {2343-5763},
EISSN = {1317-0570},
Keywords = {Burnout; Teacher; Online Education; COVID-19; Pandemic; Scale Adaptation},
Keywords-Plus = {SECONDARY-SCHOOL; TEACHERS; PERCEPTIONS; JOB},
Research-Areas = {Social Sciences - Other Topics},
Author-Email = {j.chavez@utvam.edu.mx
   rgarciac@uaemex.mx
   davacr@uaemex.mx},
Times-Cited = {4},
Unique-ID = {WOS:000741310200003},
DA = {2024-05-01},
}

@article{ WOS:000795589000001,
Author = {Raducu, Camelia-Madalina and Stanculescu, Elena},
Title = {Teachers' Burnout Risk During the COVID-19 Pandemic: Relationships With
   Socio-Contextual Stress-A Latent Profile Analysis},
Journal = {FRONTIERS IN PSYCHIATRY},
Year = {2022},
Volume = {13},
Month = {APR 25},
Abstract = {The purpose of this cross-sectional study was to identify distinct
   burnout profiles of teachers and to examine their association with
   work-related stressors, such as workload, students' misbehavior,
   classroom resources, professional recognition needs and poor colleague
   relations, as well as socio-demographic variables. Survey data were
   collected from 330 kindergarten and primary school teachers (84 males,
   M-age = 38.3, SD = 9.14). The latent profile analysis revealed four
   distinct profiles. The antecedents of teacher burnout (TB) profiles were
   the stress generated by workload, students' misbehavior, and low
   professional recognition. The socio-demographic variables, with the
   exception of gender, were covariates of the TB profiles. The findings
   implies that career opportunities prospects, classroom management and
   time-management programs may be useful in preventing teacher burnout.},
Type = {Article},
Language = {English},
Affiliation = {Stanculescu, E (Corresponding Author), Univ Bucharest, Fac Psychol \& Educ Sci, Dept Psychol, Bucharest, Romania.
   Raducu, Camelia-Madalina; Stanculescu, Elena, Univ Bucharest, Fac Psychol \& Educ Sci, Dept Psychol, Bucharest, Romania.},
DOI = {10.3389/fpsyt.2022.870098},
Article-Number = {870098},
ISSN = {1664-0640},
Keywords = {teacher burnout; work-related stress; psychological profile; COVID-19;
   online teaching; mixture modeling approach},
Keywords-Plus = {SELF-EFFICACY; TEACHING PROFESSIONALS; EMOTIONAL INTELLIGENCE;
   UNIVERSITY TEACHERS; JOB DEMANDS; PERSONALITY; MODEL; COMPETENCE;
   PREDICTORS; RESOURCES},
Research-Areas = {Psychiatry},
Author-Email = {elena.stanculescu@fpse.unibuc.ro},
Times-Cited = {14},
Unique-ID = {WOS:000795589000001},
DA = {2024-05-01},
}

@article{ WOS:000890088600001,
Author = {Li, Guanyu and Tsang, Kwok Kuen and Wang, Li and Liu, Dian},
Title = {Are <i>Banzhurens</i> (Homeroom Teachers) More Prone to Burnout in
   China? The Moderation Effect of School Culture},
Journal = {ASIA-PACIFIC EDUCATION RESEARCHER},
Year = {2023},
Volume = {32},
Number = {6},
Pages = {855-866},
Month = {DEC},
Abstract = {Teacher burnout is a universal educational issue and in urgent need to
   be addressed globally. Banzhurens (homeroom teachers), who hold a
   typical educational position in the Chinese schooling system, can shed
   some new light on burnout research, where the role of school culture is
   emphasized greatly. This study surveyed 417 teachers participating in
   professional courses at a normal university in Beijing, revealing the
   relationship between whether a Banzhuren and burnout as well as the
   moderation effect of school culture. The results demonstrate the
   following: (1) Banzhurens do not experience higher burnout than
   non-Banzhurens, as the opposite effects of emotional exhaustion and
   reduced personal accomplishment cancel each other out; (2) Banzhurens
   experience higher emotional exhaustion than non-Banzhurens; (3)
   Banzhurens experience lower reduced personal accomplishment than
   non-Banzhurens; (4) clan culture strengthens the positive relationship
   between whether a Banzhuren and emotional exhaustion when clan culture
   is higher (Banzhurens' emotional exhaustion reduces less than
   non-Banzhurens' does as clan culture gets higher); and (5) adhocracy
   culture strengthens the positive relationship between whether a
   Banzhuren and emotional exhaustion when adhocracy culture is higher
   (Banzhurens' emotional exhaustion reduces less than non-Banzhurens' does
   as adhocracy culture gets higher).},
Type = {Article},
Language = {English},
Affiliation = {Tsang, KK (Corresponding Author), Educ Univ Hong Kong, Dept Educ Policy \& Leadership, Hong Kong, Peoples R China.
   Li, Guanyu, Beijing Normal Univ, Coll Educ Adm, Fac Educ, Beijing, Peoples R China.
   Tsang, Kwok Kuen, Educ Univ Hong Kong, Dept Educ Policy \& Leadership, Hong Kong, Peoples R China.
   Wang, Li, Tsinghau Univ, Primary Sch, Qinghe Campus, Beijing, Peoples R China.
   Liu, Dian, Univ Stavanger, Fac Social Sci, Stavanger, Norway.},
DOI = {10.1007/s40299-022-00701-1},
EarlyAccessDate = {NOV 2022},
ISSN = {0119-5646},
EISSN = {2243-7908},
Keywords = {Banzhuren; School culture; Burnout; Moderation effect; Competing values
   framework},
Keywords-Plus = {MODEL},
Research-Areas = {Education \& Educational Research},
Author-Email = {tkwokkuen@eduhk.hk},
Times-Cited = {1},
Unique-ID = {WOS:000890088600001},
DA = {2024-05-01},
}

@article{ WOS:001049665500001,
Author = {Jue, Juliet and Kim, Tae-Eun},
Title = {Exploring the relationships among art therapy students' burnout,
   practicum stress, and teacher support},
Journal = {FRONTIERS IN PSYCHOLOGY},
Year = {2023},
Volume = {14},
Month = {AUG 3},
Abstract = {IntroductionThis study examines how teacher support and practicum stress
   affect art therapy graduate students' burnout. MethodsA total of 125
   master's and doctoral students from art therapy graduate schools in
   Korea participated in the study. We conducted a correlation analysis and
   multiple regression analysis to explore the relationship between the
   variables. ResultsThe correlation analysis results showed that burnout,
   practicum stress, and social support are significantly interrelated. The
   regression analysis results indicated that practicum stress increases
   burnout while social support decreases it. When we used the sub-factors
   of social support as independent variables, we found that professor
   support rather than the support of colleagues or family significantly
   reduced burnout. When we divided the perceived teacher support into
   emotional support and academic support, our analysis identified that
   academic support was more important than emotional support to reduce
   students' burnout. ConclusionArt therapy students' practicum stress can
   cause psychological burnout, while teacher support-especially academic
   support-can lower the possibility of experiencing such burnout.},
Type = {Article},
Language = {English},
Affiliation = {Jue, J (Corresponding Author), Hanyang Cyber Univ, Dept Art Therapy, Seoul, South Korea.
   Jue, Juliet, Hanyang Cyber Univ, Dept Art Therapy, Seoul, South Korea.
   Kim, Tae-Eun, CHA Univ, Grad Sch Art Therapy, Pochon, South Korea.},
DOI = {10.3389/fpsyg.2023.1230136},
Article-Number = {1230136},
ISSN = {1664-1078},
Keywords = {teacher support; art therapy students; burnout; practicum stress;
   academic support},
Keywords-Plus = {SOCIAL SUPPORT; JOB STRESS},
Research-Areas = {Psychology},
Author-Email = {juliet@hycu.ac.kr},
Times-Cited = {0},
Unique-ID = {WOS:001049665500001},
DA = {2024-05-01},
}

@article{ WOS:000629267300001,
Author = {Quina Galdino, Maria Jose and Martins, Julia Trevisan and do Carmo Cruz
   Rabazzi, Maria Lucia and Pelloso, Sandra Marisa and Carvalho Barreto,
   Maynara Fernanda and Fernandez Laurenco Haddad, Maria do Carmo},
Title = {Burnout, workaholism and quality of life among professors in
   graduate-level nursing programs},
Journal = {ACTA PAULISTA DE ENFERMAGEM},
Year = {2021},
Volume = {34},
Abstract = {Objective: To verify the association of burnout between workaholism and
   quality of life among graduate-level nursing professors.
   Methods: A cross-sectional study was conducted with permanent professors
   linked to Postgraduate Programs in Nursing at 47 public universities in
   the five regions of Brazil. Between July and December 2018, 919 teachers
   were invited, of whom 368 answered four questionnaires:
   sociodemographic, health and occupational characterization, Maslach
   Burnout Inventory - Human Services Survey, Dutch Work Addiction Scale
   and World Health Organization Quality of Life Assessment Instrument -
   Bref. The data were analyzed using descriptive statistics and the
   associations were verified by unadjusted and adjusted multiple logistic
   regression.
   Results: The prevalence of indicative of burnout was 28.0\%, of
   workaholism was 35.5\% and of low general quality of life was 17.7\%
   among the permanent professors investigated. Working excessively,
   working compulsively and being a workaholic significantly increased the
   chances of high levels of emotional exhaustion, depersonalization and
   low professional accomplishment. On the other hand, significantly lower
   levels were observed in the positive professionals, with a high
   perception of general, physical, psychological, social, and
   environmental quality of life. The multiple models of the syndrome
   indicated that its dimensions are directly and positively associated
   with workaholism and directly and negatively associated with the general
   quality of life, even after adjustment with sociodemographic, health and
   occupational variables.
   Conclusion: Burnout was associated with professors with workaholism and
   those who consider themselves as having a poor quality of life.},
Type = {Article},
Language = {Portuguese},
Affiliation = {Galdino, MJQ (Corresponding Author), Univ Estadual Norte Parana, Bandeirantes, Parana, Brazil.
   Quina Galdino, Maria Jose; Carvalho Barreto, Maynara Fernanda, Univ Estadual Norte Parana, Bandeirantes, Parana, Brazil.
   Martins, Julia Trevisan; Fernandez Laurenco Haddad, Maria do Carmo, Univ Estadual Londrina, Londrina, Parana, Brazil.
   do Carmo Cruz Rabazzi, Maria Lucia, Univ Sao Paulo, Escola Enfermagem Ribeirao Preto, Ribeirao Preto, SP, Brazil.
   Pelloso, Sandra Marisa, Univ Estadual Maringa, Maringa, Parana, Brazil.},
DOI = {10.37689/acta-ape/2021AO00451},
Article-Number = {eAPE00451},
ISSN = {0103-2100},
EISSN = {1982-0194},
Keywords = {Burnout, psychological; Quality of life; Education, nursing, graduate;
   Faculty, nursing; Working conditions},
Keywords-Plus = {PERSONALITY; HEALTH},
Research-Areas = {Nursing},
Author-Email = {mjqgaldino@gmail.com},
Times-Cited = {7},
Unique-ID = {WOS:000629267300001},
DA = {2024-05-01},
}

@article{ WOS:000798734200001,
Author = {Yanet Cortes-Alvarez, Nadia and Saldivar Garduno, Alicia and Isabel
   Sanchez-Vidana, Dalinda and Gabriela Marmolejo-Murillo, Leticia and
   Ruben Vuelvas-Olmos, Cesar},
Title = {A Longitudinal Study of the Psychological State of Teachers Before and
   During the COVID-19 Outbreak in Mexico},
Journal = {PSYCHOLOGICAL REPORTS},
Year = {2023},
Volume = {126},
Number = {6},
Pages = {2789-2820},
Month = {DEC},
Abstract = {The COVID-19 outbreak significantly impacted people's lives. Within the
   education system, the teaching mode drastically changed to adapt to the
   social distancing restrictions due to the pandemic. Consequently,
   teachers have been facing challenges associated with remote learning in
   addition to those of the pandemic. The aim of the present study was to
   assess the psychological state among teachers at two stages:
   pre-pandemic (November 2019) and during the pandemic (June-July 2020 and
   June-July 2021). Information regarding demographic data, depression,
   anxiety, and stress (DASS-21), and burnout syndrome (MBI-ES) was
   collected using validated questionnaires. Results showed a significantly
   higher scores as well as a higher prevalence in the DASS-21 and the
   MBI-ES scales, on the second measurement taken during the pandemic
   compared to the pre-pandemic period and the first evaluation during the
   pandemic. During the second evaluation on pandemic stage, female
   teachers of >= 45 years of age with a college-level of education, 11
   years of teaching experience, and currently teaching at preschools and
   primary schools were significantly associated with higher anxiety,
   stress, EE, and burnout scores. In addition, female teachers aged >= 45
   years reported higher PD and PA scores. Finally, an association between
   burnout syndrome and depression was identified in the evaluations
   carried out during the pandemic considering both the total sample and
   the analysis per gender. The study shows that teachers' mental health
   has been negatively affected by the pandemic. Efforts from the education
   system and health authorities are crucial to design and implement
   strategies to improve teachers' mental health during the fight against
   COVID-19.},
Type = {Article},
Language = {English},
Affiliation = {Vuelvas-Olmos, CR (Corresponding Author), Univ Colima, Sch Med, PhD Med Sci Program, Colima 28040, Mexico.
   Yanet Cortes-Alvarez, Nadia, Univ Guanajuato, Dept Nursing \& Midwifery, Div Nat \& Exact Sci, Guanajuato, Mexico.
   Saldivar Garduno, Alicia, Autonomous Metropolitan Univ Iztapalapa, Mexico City, DF, Mexico.
   Isabel Sanchez-Vidana, Dalinda, Hong Kong Polytech Univ, Dept Rehabil Sci, Hong Kong, Peoples R China.
   Gabriela Marmolejo-Murillo, Leticia, Univ Guanajuato, Dept Med \& Nutr, Div Hlth Sci, Guanajuato, Mexico.
   Ruben Vuelvas-Olmos, Cesar, Univ Colima, Sch Med, PhD Med Sci Program, Colima 28040, Mexico.},
DOI = {10.1177/00332941221100458},
EarlyAccessDate = {MAY 2022},
Article-Number = {00332941221100458},
ISSN = {0033-2941},
EISSN = {1558-691X},
Keywords = {academic staff; anxiety; burnout; COVID-19; depression; pandemic; stress},
Keywords-Plus = {MENTAL-HEALTH; OCCUPATIONAL STRESS; BURNOUT; DEPRESSION; ANXIETY;
   CLASSROOM},
Research-Areas = {Psychology},
Author-Email = {cesar\_vuelvas@ucol.mx},
Times-Cited = {5},
Unique-ID = {WOS:000798734200001},
DA = {2024-05-01},
}

@article{ WOS:000571267200001,
Author = {Usan Supervia, Pablo and Salavera Bordas, Carlos},
Title = {Burnout Syndrome, Engagement and Goal Orientation in Teachers from
   Different Educational Stages},
Journal = {SUSTAINABILITY},
Year = {2020},
Volume = {12},
Number = {17},
Month = {SEP},
Abstract = {Teaching is a demanding occupation, physically, mentally, and
   emotionally, that, depending on personal characteristics, can have a
   negative impact on health and personal wellbeing, which can affect the
   way professors work and teach in schools. The aim of this study is to
   analyze the relationship between burnout, engagement, and goal
   orientation in a sample of teachers from different educational stages.
   The sample comprised 576 teachers from different schools, both male (N =
   244; 42.36\%) and female (N = 332; 57.63\%) aged between 21 and 65 years
   (M = 38.55; DT = 12.15). The instruments used were the Maslach Burnout
   Inventory-General Survey (MBI-GS), the Work Engagement Scale (UWES) and
   the Perception of Success Questionnaire (POSQ). The results revealed
   that task orientation presents a significant correlation with engagement
   and self-efficacy, and negative correlation with burnout, in line with
   adaptive behaviors, and that ego orientation is correlated with
   engagement and commitment. It is concluded that both forms of goal
   orientation have a positive effect on teacher commitment and that they
   help to prevent burnout syndrome and also that self-efficacy plays a
   role in determining goal orientation in teachers in their work
   assignments.},
Type = {Article},
Language = {English},
Affiliation = {Bordás, CS (Corresponding Author), Univ Zaragoza, Fac Educ, Dept Psychol, Zaragoza 50009, Spain.
   Bordás, CS (Corresponding Author), Univ Zaragoza, OPIICS Res Grp, Zaragoza 50009, Spain.
   Usan Supervia, Pablo; Salavera Bordas, Carlos, Univ Zaragoza, Fac Educ, Dept Psychol, Zaragoza 50009, Spain.
   Usan Supervia, Pablo; Salavera Bordas, Carlos, Univ Zaragoza, OPIICS Res Grp, Zaragoza 50009, Spain.},
DOI = {10.3390/su12176882},
Article-Number = {6882},
EISSN = {2071-1050},
Keywords = {Burnout; engagement; goal orientation; teachers; education},
Keywords-Plus = {EMOTIONAL INTELLIGENCE; ELEMENTARY; PSYCHOLOGY; VALIDATION; EXPERIENCE;
   EFFICACY},
Research-Areas = {Science \& Technology - Other Topics; Environmental Sciences \& Ecology},
Author-Email = {pusan@unizar.es
   salavera@unizar.es},
Times-Cited = {7},
Unique-ID = {WOS:000571267200001},
DA = {2024-05-01},
}

@article{ WOS:000523767700008,
Author = {Zhao, Xin and Ding, Shaojie},
Title = {Phenomenology of Burnout Syndrome and Connection Thereof with Coping
   Strategies and Defense Mechanisms among University Professors},
Journal = {EUROPEAN JOURNAL OF INVESTIGATION IN HEALTH PSYCHOLOGY AND EDUCATION},
Year = {2020},
Volume = {10},
Number = {1},
Pages = {82-93},
Month = {MAR},
Abstract = {This article is dedicated to the phenomenology of burnout syndrome among
   university professors. The features of the manifestation of burnout
   syndrome and its components in university professors are described. The
   relationship between the burnout components and coping strategies among
   teachers is considered. The differences in the leading coping strategies
   among teachers with high and low levels of burnout syndrome are
   revealed. The relationship between the components of burnout and
   protective mechanisms among teachers is revealed. The specifics of the
   manifestation of protective mechanisms among teachers with high and low
   levels of burnout syndrome is studied. The factor structure of the
   interconnection of burnout components, coping strategies and protective
   mechanisms among university professors is presented.},
Type = {Article},
Language = {English},
Affiliation = {Ding, SJ (Corresponding Author), Kharkiv Petro Vasylenko Natl Tech Univ Agr, Ukraine China Ctr, UA-61000 Kharkiv, Ukraine.
   Zhao, Xin, Zhoukou Normal Univ, Sch Educ Sci, Zhoukou 466000, Peoples R China.
   Ding, Shaojie, Kharkiv Petro Vasylenko Natl Tech Univ Agr, Ukraine China Ctr, UA-61000 Kharkiv, Ukraine.},
DOI = {10.3390/ejihpe10010008},
EISSN = {2254-9625},
Keywords = {burnout syndrome; emotional exhaustion; depersonalization; personal
   accomplishment; coping strategies; defense mechanisms; university
   professors},
Keywords-Plus = {STAFF},
Research-Areas = {Psychology},
Author-Email = {20171035@zknu.edu.cn
   ukraine-china.center@khntusg.info},
Times-Cited = {6},
Unique-ID = {WOS:000523767700008},
DA = {2024-05-01},
}

@article{ WOS:000699176700001,
Author = {Pereira, Henrique and Goncalves, Vivianne Oliveira and de Assis, Renata
   Machado},
Title = {Burnout, Organizational Self-Efficacy and Self-Esteem among Brazilian
   Teachers during the COVID-19 Pandemic},
Journal = {EUROPEAN JOURNAL OF INVESTIGATION IN HEALTH PSYCHOLOGY AND EDUCATION},
Year = {2021},
Volume = {11},
Number = {3},
Pages = {795-803},
Month = {SEP},
Abstract = {The purpose of this study was to assess the prevalence of, and the
   association between burnout, organizational self-efficacy and
   self-esteem, and to assess the predictive influence of burnout and
   organizational self-efficacy on self-esteem among Brazilian teachers
   during the COVID-19 pandemic. Brazilian teachers (n = 302) between 24
   and 70 years old (M-age = 46.75, SD = 11.02) participated in this study.
   Measurement instruments included a sociodemographic questionnaire, the
   Burnout Assessment Tool, the Organizational Self-Efficacy Scale and the
   Rosenberg Self-Esteem Scale. The prevalence of burnout symptoms was
   3.2\%, the prevalence of low occupational self-efficacy was 21.5\%, and
   the prevalence of low self-esteem was 2.7\%. Significant correlations
   were found between all variables under study. Hierarchical linear
   regression analysis showed that overall levels of burnout explained 40\%
   of the variance of self-esteem, while together with organizational
   selfefficacy, it explained 55\%. This study presents evidence of the
   impact of overall levels of burnout and self-efficacy on teachers'
   self-esteem and also contributes to the body of knowledge under
   construction about the scenario perceived by teachers in Brazil during
   the COVID-19 pandemic.},
Type = {Article},
Language = {English},
Affiliation = {Pereira, H (Corresponding Author), Univ Beira Interior, Fac Social \& Human Sci, Dept Psychol \& Educ, Polo 4, P-6200209 Covilha, Portugal.
   Pereira, H (Corresponding Author), Res Ctr Sports Sci Hlth Sci \& Human Dev CIDESD, P-5001801 Vila Real, Portugal.
   Pereira, Henrique, Univ Beira Interior, Fac Social \& Human Sci, Dept Psychol \& Educ, Polo 4, P-6200209 Covilha, Portugal.
   Pereira, Henrique, Res Ctr Sports Sci Hlth Sci \& Human Dev CIDESD, P-5001801 Vila Real, Portugal.
   Goncalves, Vivianne Oliveira; de Assis, Renata Machado, Fed Univ Jatai, Hlth Sci \& Phys Educ Acad Unit, BR 364,KM 195,3800, BR-75801615 Jatai, Brazil.},
DOI = {10.3390/ejihpe11030057},
EISSN = {2254-9625},
Keywords = {burnout; organizational self-efficacy; self-esteem; teachers;
   professors; Brazil},
Keywords-Plus = {STRESS; PREDICTOR; HEALTH},
Research-Areas = {Psychology},
Author-Email = {hpereira@ubi.pt
   vivianneoliveira@ufg.br
   renata\_assis@ufg.br},
Times-Cited = {10},
Unique-ID = {WOS:000699176700001},
DA = {2024-05-01},
}

@article{ WOS:000776476800001,
Author = {Woo, Hongryun and Lu, Junfei and Storlie, Cassandra A.},
Title = {Burnout and scholarly productivity among junior counseling faculty:
   Mentoring as a moderator},
Journal = {JOURNAL OF EMPLOYMENT COUNSELING},
Year = {2022},
Volume = {59},
Number = {4},
Pages = {179-188},
Month = {DEC},
Abstract = {We examined the relationship between burnout and scholarly productivity,
   as well as mentoring as a moderator, among 145 full-time junior
   counseling faculty members in universities across the United States.
   Results showed that faculty burnout was negatively associated with
   participants' scholarly productivity (r = -0.63). Findings also
   supported the moderating role of faculty mentoring in the association
   between burnout and scholarly productivity. Authors addressed
   implications for employment within counseling programs and institutions.},
Type = {Article},
Language = {English},
Affiliation = {Woo, H (Corresponding Author), Univ Louisville, Dept Counseling \& Human Dev, 326 Woodford R \& Harriett B Porter Bldg, Louisville, KY 40292 USA.
   Woo, Hongryun, Univ Louisville, Dept Counseling \& Human Dev, 326 Woodford R \& Harriett B Porter Bldg, Louisville, KY 40292 USA.
   Lu, Junfei, Univ Alabama, Educ Studies Psychol Res Methodol \& Counseling, Tuscaloosa, AL USA.
   Storlie, Cassandra A., Kent State Univ, Counselor Educ \& Supervis, Kent, OH 44242 USA.},
DOI = {10.1002/joec.12188},
EarlyAccessDate = {MAR 2022},
ISSN = {0022-0787},
EISSN = {2161-1920},
Keywords = {burnout; counseling; junior faculty; mentoring; scholarly productivity},
Keywords-Plus = {JOB-SATISFACTION; ASSISTANT-PROFESSORS; EDUCATION; STRESS; EXPERIENCE;
   OUTCOMES; SUPPORT; TENURE; WORK},
Research-Areas = {Psychology},
Author-Email = {h0woo001@louisville.edu},
Times-Cited = {2},
Unique-ID = {WOS:000776476800001},
DA = {2024-05-01},
}

@article{ WOS:000523570300005,
Author = {Han, Jiying and Yin, Hongbiao and Wang, Junju and Zhang, Jing},
Title = {Job demands and resources as antecedents of university teachers'
   exhaustion, engagement and job satisfaction},
Journal = {EDUCATIONAL PSYCHOLOGY},
Year = {2020},
Volume = {40},
Number = {3},
Pages = {318-335},
Month = {MAR 15},
Abstract = {This study aims at testing the application of the job demands-resources
   model on university teachers in mainland China. It investigates the
   relationship between the job characteristics of university teaching and
   teachers' well-being. Based on the analyses of a sample of 2,758
   university teachers, the results of structural equation modelling
   support the health impairment and motivational processes suggested by
   the model. Specifically, job demands consisting of teaching demands,
   teaching-research conflict and new challenges reduced university
   teachers' job satisfaction through the mediation of emotional
   exhaustion; job resources comprising teaching resources, social support
   and administrative support increased university teachers' job
   satisfaction through the mediation of work engagement. The implications
   of these findings are discussed.},
Type = {Article},
Language = {English},
Affiliation = {Wang, JJ (Corresponding Author), Shandong Univ, Sch Foreign Languages \& Literature, Jinan, Peoples R China.
   Han, Jiying; Wang, Junju; Zhang, Jing, Shandong Univ, Sch Foreign Languages \& Literature, Jinan, Peoples R China.
   Yin, Hongbiao, Chinese Univ Hong Kong, Dept Curriculum \& Instruct, Shatin, Hong Kong, Peoples R China.},
DOI = {10.1080/01443410.2019.1674249},
ISSN = {0144-3410},
EISSN = {1469-5820},
Keywords = {job demands-resources model; emotional exhaustion; work engagement; job
   satisfaction; university teacher},
Keywords-Plus = {WORK ENGAGEMENT; PSYCHOLOGICAL DISTRESS; PROCESS MODEL; BURNOUT;
   QUALITY; PERFORMANCE; EDUCATION; EFFICACY; STRESS; IMPACT},
Research-Areas = {Education \& Educational Research; Psychology},
Author-Email = {wangjunju@sdu.edu.cn},
Times-Cited = {60},
Unique-ID = {WOS:000523570300005},
DA = {2024-05-01},
}

@article{ WOS:000788351400007,
Author = {Zhuang, Chu and Hu, Xiaochu and Dill, Michael J.},
Title = {Do physicians with academic affiliation have lower burnout and higher
   career-related satisfaction?},
Journal = {BMC MEDICAL EDUCATION},
Year = {2022},
Volume = {22},
Number = {1},
Month = {APR 26},
Abstract = {Background Physicians report increasing burnout and declining
   career-related satisfaction, negatively impacting physician well-being
   and patient care quality. For physicians with academic affiliations,
   these issues can directly affect future generations of physicians.
   Previous research on burnout and satisfaction has focused on factors
   like work hours, gender, race, specialty, and work setting. We seek to
   contribute to the literature by examining these associations while
   controlling for demographic, family, and work-related characteristics.
   Furthermore, we aim to determine any differential effects of faculty
   rank. Methods We analyzed data on practicing physicians in the U.S. from
   the Association of American Medical College's (AAMC) 2019 National
   Sample Survey of Physicians (NSSP,) which includes variables adapted
   from the Maslach Burnout Inventory. We used ordinal logistic regressions
   to explore associations between academic affiliation and burnout. We
   conducted a factor analysis to consolidate satisfaction measures, then
   examined their relationship with academic affiliation using multivariate
   linear regressions. All regression analyses controlled for physicians'
   individual, family, and work characteristics. Results Among respondents
   (n = 6,000), 40\% were affiliated with academic institutions. Physicians
   with academic affiliations had lower odds than their non-affiliated
   peers for feeling emotional exhaustion every day (Odds Ratio {[}OR]
   0.87; 95\% CI: 0.79-0.96; P < .001) and reported greater career-related
   satisfaction (0.10-0.14, SE, 0.03, 0.02; P < .001). The odds of feeling
   burnt out every day were higher for associate professors, (OR 1.57; 95\%
   CI: 1.22-2.04; P < .001) assistant professors, (OR 1.64; 95\% CI:
   1.28-2.11; P < .001), and instructors (OR 1.72; 95\% CI, 1.29-2.29; P <
   .001), relative to full professors. Conclusions Our findings contribute
   to the literature on burnout and career satisfaction by exploring their
   association with academic affiliation and examining how they vary among
   different faculty ranks. An academic affiliation may be an essential
   factor in keeping physicians' burnout levels lower and career
   satisfaction higher. It also suggests that policies addressing physician
   well-being are not ``one size fits all{''} and should consider factors
   such as academic affiliation, faculty rank and career stage, gender
   identity, the diversity of available professional opportunities, and
   institutional and social supports. For instance, department chairs and
   administrators in medical institutions could protect physicians' time
   for academic activities like teaching to help keep burnout lower and
   career satisfaction higher.},
Type = {Article},
Language = {English},
Affiliation = {Zhuang, C (Corresponding Author), Univ Maryland, Dept Hlth Policy \& Management, Sch Publ Hlth, College Pk, MD 20742 USA.
   Zhuang, Chu, Univ Maryland, Dept Hlth Policy \& Management, Sch Publ Hlth, College Pk, MD 20742 USA.
   Hu, Xiaochu; Dill, Michael J., Assoc Amer Med Coll, 655 K St NW Suite 100, Washington, DC USA.},
DOI = {10.1186/s12909-022-03327-5},
Article-Number = {316},
EISSN = {1472-6920},
Keywords = {Medical education; Burnout; Career-related satisfaction; Faculty;
   Teaching},
Keywords-Plus = {WORK-LIFE BALANCE; MEDICINE; FACULTY},
Research-Areas = {Education \& Educational Research},
Author-Email = {cjzhuang@umd.edu},
Times-Cited = {7},
Unique-ID = {WOS:000788351400007},
DA = {2024-05-01},
}

@article{ WOS:001163696300001,
Author = {Mayne, Richard S. and Biddle, Gregory J. H. and Edwardson, Charlotte L.
   and Hart, Nigel D. and Daley, Amanda J. and Heron, Neil},
Title = {The relationship between general practitioner movement behaviours with
   burnout and fatigue},
Journal = {BMC PRIMARY CARE},
Year = {2024},
Volume = {25},
Number = {1},
Month = {FEB 16},
Abstract = {Background Physical inactivity is associated with feelings of burnout
   and fatigue, which in turn are associated with reduced performance among
   healthcare practitioners. This study explored movement behaviours of
   general practitioners (GPs) and the association between these behaviours
   with burnout and fatigue. Methods GPs in Northern Ireland were asked to
   wear a thigh-worn accelerometer for seven days and complete validated
   questionnaires to assess the association between daily number of steps,
   time spent sitting and standing with feelings of burnout and fatigue.
   Results Valid accelerometer data were obtained from 47 (77.0\%)
   participants. Average workday sitting time, standing time and number of
   steps were 10.6 h (SD 1.5), 3.8 h (SD 1.3), and 7796 steps (SD 3116)
   respectively. Participants were less sedentary (8.0 h (SD 1.6)) and more
   active (4.7 h (SD 1.4) standing time and 12,408 steps (SD 4496)) on
   non-workdays. Fourteen (30.4\%) participants reported burnout and
   sixteen (34.8\%) reported severe fatigue. There were no significant
   associations between sitting, standing and step counts with burnout or
   fatigue (p > 0.05). Conclusion GPs were less active on workdays compared
   to non-workdays and exhibited high levels of sitting. Feelings of
   burnout and fatigue were highly prevalent, however movement behaviours
   were not found to be associated with burnout and fatigue. Given the
   increased sedentariness among GPs on workdays compared to non-workdays,
   GPs should consider how they can improve their movement behaviours on
   workdays to help optimise their wellbeing.},
Type = {Article},
Language = {English},
Affiliation = {Mayne, RS (Corresponding Author), Queens Univ Belfast, Sch Med Dent \& Biomed Sci, Belfast, North Ireland.
   Mayne, Richard S.; Hart, Nigel D.; Heron, Neil, Queens Univ Belfast, Sch Med Dent \& Biomed Sci, Belfast, North Ireland.
   Biddle, Gregory J. H.; Daley, Amanda J., Loughborough Univ, Ctr Lifestyle Med \& Behav, Sch Sport Exercise \& Hlth Sci, Loughborough, England.
   Biddle, Gregory J. H.; Edwardson, Charlotte L., Univ Leicester, Coll Life Sci, Diabet Res Ctr, Leicester, England.
   Biddle, Gregory J. H.; Edwardson, Charlotte L., Univ Hosp Leicester NHS Trust, Leicester Diabet Ctr, Leicester Gen Hosp, Leicester, England.
   Heron, Neil, Keele Univ, Sch Med, David Weatherall Bldg, Keele, England.},
DOI = {10.1186/s12875-024-02289-5},
Article-Number = {60},
EISSN = {2731-4553},
Keywords = {General practitioners; Sedentary behaviour; Physical activity; Burnout;
   Fatigue; activPAL},
Keywords-Plus = {UK PRIMARY-CARE; PHYSICAL-ACTIVITY; SEDENTARY TIME; SITTING TIME;
   SINGLE-ITEM; HEALTH; ADULTS; ASSOCIATION; MORTALITY; PERFORMANCE},
Research-Areas = {General \& Internal Medicine},
Author-Email = {rmayne02@qub.ac.uk},
Times-Cited = {0},
Unique-ID = {WOS:001163696300001},
DA = {2024-05-01},
}

@article{ WOS:000716324900001,
Author = {Narzary, Genuine and Palo, Sasmita},
Title = {Testing interaction effects of intellectual capital and burnout on
   innovative work behaviour of professional nurses},
Journal = {JOURNAL OF INTELLECTUAL CAPITAL},
Year = {2023},
Volume = {24},
Number = {2},
Pages = {337-358},
Month = {MAR 21},
Abstract = {Purpose The present study aims to examine the moderating effect of
   burnout between intellectual capital and innovative work behaviour of
   professional nurses. Design/methodology/approach Mixed-method approach
   was followed that involves conducting both quantitative surveys and
   qualitative semi-structured interviews. Quantitative data was collected
   from 844 staff nurses. Interviews were conducted with a total of 20
   participants including director of nursing, chief nursing officer,
   general manager operation, professor cum principal, doctors, nurse
   educators, ward in charges and staff nurses working with multi, super
   speciality private and charitable trust hospitals in Mumbai (India).
   Findings Intellectual capital and burnout (intellectual
   capital{*}burnout) interaction increased the proportion of innovative
   work behaviour from 0.09 to 0.15, an increase of 66.67\%. The results
   also reveal a significant and negative (-0.09) moderating effect of
   burnout between intellectual capital and innovative work behaviour of
   nurses. Qualitative findings also could confirm and support that human,
   structural and relational capital help nurses to be innovative. However,
   whenever nurses feel a loss of energy, enthusiasm, motivation and
   exhaustion, they tend to become less innovative and continue only with
   the routine works. Research limitations/implications This study provides
   a new implication for multi, super speciality private and charitable
   trust hospitals management to relook at and reduce the level of burnout
   to mitigate its adverse effect. Originality/value To the best of the
   authors' knowledge, this is the first study and findings related to
   professional nurses working in multi, super speciality private and
   charitable trust hospitals in India.},
Type = {Article},
Language = {English},
Affiliation = {Narzary, G (Corresponding Author), Tata Inst Social Sci, Sch Management \& Lab Studies, Mumbai, Maharashtra, India.
   Narzary, Genuine; Palo, Sasmita, Tata Inst Social Sci, Sch Management \& Lab Studies, Mumbai, Maharashtra, India.},
DOI = {10.1108/JIC-01-2019-0017},
EarlyAccessDate = {NOV 2021},
ISSN = {1469-1930},
EISSN = {1758-7468},
Keywords = {Intellectual capital; Burnout; Innovative work behaviour},
Keywords-Plus = {JOB-PERFORMANCE; HEALTH-CARE; MANAGEMENT; CREATIVITY; LEADERSHIP;
   RESOURCES; PLS},
Research-Areas = {Business \& Economics},
Author-Email = {genu85@gmail.com},
Times-Cited = {5},
Unique-ID = {WOS:000716324900001},
DA = {2024-05-01},
}

@article{ WOS:000518555200015,
Author = {Costello, Harry and Cooper, Claudia and Marston, Louise and Livingston,
   Gill},
Title = {Burnout in UK care home staff and its effect on staff turnover: MARQUE
   English national care home longitudinal survey},
Journal = {AGE AND AGEING},
Year = {2020},
Volume = {49},
Number = {1},
Pages = {74-81},
Month = {JAN},
Abstract = {Background: staff burnout and turnover lead to care home residents
   receiving poorer quality care. Burnout is thought to cause turnover, but
   this has never been investigated. We know little about which care home
   staffs are burnt out.
   Aims: to explore burnout's relationship with staff turnover and
   prevalence and predictors of burnout.
   Method: we calculated the relationship between Maslach Burnout Inventory
   scores and future staff turnover (12-month number of staff
   leaving/number employed). We explored staff, resident and care home
   predictors of burnout, measured as emotional exhaustion (EE),
   depersonalisation (DP) and personal accomplishment (PA).
   Results: two-thousand sixty-two care staff in 97 care home units
   participated. Median yearly staff turnover was 22.7\%, interquartile
   range (IQR) 14.0-37.7\%. Care staff recorded low median burnout (median
   EE: 14, IQR: 7-22; DP: 1, IQR: 0-5; PA 42, IQR: 36-45). We found no
   association between staff burnout and turnover rate. Younger staff age
   was associated with higher burnout (EE coefficient - 0.09; 95\%
   confidence interval (CI): -0.13, -0.05; DP -0.02; 95\% CI: -0.04, -0.01;
   PA 0.05; 95\% CI: 0.02, 0.08). Speaking English as a second language
   predicted higher EE (1.59; 95\% CI: 0.32, 2.85), males had higher DP
   (0.02; 95\% CI: 0.01, 0.04) and staff working only night shifts lower PA
   (-2.08; 95\% CI: -4.05, -1.30).
   Conclusions: we found no association between care homes staff burnout
   level and staff turnover rates. It is a myth that burnout levels are
   high. Interventions for burnout could focus on at-risk groups. Future
   studies could consider turnover at an individual level.},
Type = {Article},
Language = {English},
Affiliation = {Costello, H (Corresponding Author), UCL, Div Psychiat, London W1T 7NF, England.
   Costello, Harry; Cooper, Claudia; Marston, Louise; Livingston, Gill, UCL, Div Psychiat, London W1T 7NF, England.},
DOI = {10.1093/ageing/afz118},
ISSN = {0002-0729},
EISSN = {1468-2834},
Keywords = {burnout; care staff; dementia; social care; older people},
Keywords-Plus = {STRESS; ASSOCIATIONS; AGITATION; MORALE},
Research-Areas = {Geriatrics \& Gerontology},
Author-Email = {harry.costello@ucl.ac.uk},
Times-Cited = {19},
Unique-ID = {WOS:000518555200015},
DA = {2024-05-01},
}

@article{ WOS:000913945300001,
Author = {Liu, Yanling and Yi, Soohyun and Siwatu, Kamau O.},
Title = {Mediating roles of college teaching self-efficacy in job stress and job
   satisfaction among Chinese university teachers},
Journal = {FRONTIERS IN EDUCATION},
Year = {2023},
Volume = {7},
Month = {JAN 4},
Abstract = {Colleges and universities have been experiencing high rates of faculty
   turnover across countries, and hiring and retaining influential faculty
   members is a constant challenge that higher education institutions have
   encountered. Job stress and job satisfaction are stable predictors that
   psychologically determine teachers' persistence in their institutions.
   The present study aimed to extend understanding of a mediating effect of
   college teaching self-efficacy (CTSE) on the relationship between
   faculty job stress and job satisfaction. Data collected from 455 Chinese
   university teachers were analyzed using structural equation moderated
   mediation models. CTSE was an effective mediator in alleviating the
   negative relationship between job stress and job satisfaction. Our
   finding from a moderated mediation model suggests that the mediation
   effect of CTSE did not differ by teaching experience, ranks, gender, and
   workload. However, the significant covariate effect of teaching
   experience incorporated in the mediation effect implies that teachers
   with more teaching experiences may have greater teaching self-efficacy,
   which may positively change the perceptions of job stress and job
   satisfaction. By way of discussion, we provided evidence regarding
   current trends and underlying psychological reasons for university
   teachers' dissatisfaction which might be useful for educators,
   university administrators, and policymakers framing policy and
   institutional decisions. Some impractical implications are further
   discussed.},
Type = {Article},
Language = {English},
Affiliation = {Liu, YL (Corresponding Author), Anhui Univ Sci \& Technol, Huainan, Peoples R China.
   Liu, Yanling, Anhui Univ Sci \& Technol, Huainan, Peoples R China.
   Yi, Soohyun, Korea Res Inst Vocat Educ \& Training, Ctr Curriculum Dev \& Management, Sejong, South Korea.
   Siwatu, Kamau O., Texas Tech Univ, Dept Educ Psychol \& Leadership, Lubbock, TX USA.},
DOI = {10.3389/feduc.2022.1073454},
Article-Number = {1073454},
EISSN = {2504-284X},
Keywords = {job stress; teaching self-efficacy; job satisfaction; social cognitive
   theory; structural equation modeling},
Keywords-Plus = {OCCUPATIONAL STRESS; SCHOOL CLIMATE; ACADEMIC STAFF; WORK STRESS;
   FACULTY; BURNOUT; LEAVE; COMMITMENT; EXPERIENCE; STUDENTS},
Research-Areas = {Education \& Educational Research},
Author-Email = {liuyanling0203@163.com},
Times-Cited = {1},
Unique-ID = {WOS:000913945300001},
DA = {2024-05-01},
}

@article{ WOS:001044461200004,
Author = {Juarez-Garcia, Arturo and Merino-Soto, Cesar and Sanchez, Daniela
   Villamar},
Title = {Shorter maybe better: Psychometric properties of the UWES-3 items for
   measuring engagement in university Mexican teachers},
Journal = {REVISTA DIGITAL DE INVESTIGACION EN DOCENCIA UNIVERSITARIA-RIDU},
Year = {2023},
Volume = {17},
Number = {2},
Month = {JUL-DEC},
Abstract = {Introduction: Work engagement is a relevant positive psychological
   effect in the literature, and validity studies of the ultra brief
   version of the Utrecht Work Engagement Scale are practically nonexistent
   in Latin America.Objective: to identify the psychometric properties of
   the ultra-brief version of the Utrecht Work Engagement Scale (UWES-3)
   and to analyze its equivalence with the UWES-9 version in a sample of
   teachers from a public university in Mexico.Method: the final sample
   consisted of N=247 university teachers, who answered the 9-item and
   3-item versions of the UWES and the Burnout Evaluation Questionnaire for
   Education Personnel (CESQT-PE) to estimate its discriminant
   validity.Results: The results confirmed very high correlations between
   both versions of the UWES (3-9) (r=>.82-.93), a unidimensional structure
   of the UWES-3 with higher factor loadings (>.75), satisfactory internal
   consistency values (>.70) and high and similar correlations in the
   expected direction between both versions and the CESQT-PE
   (q=.02-.08).Conclusions: We conclude that there is equivalence of the
   UWES-3 and the UWES-9. The practical benefits of the ultra-brief version
   for the measurement of work engagement in university teachers are
   discussed.},
Type = {Article},
Language = {English},
Affiliation = {Juárez-García, A (Corresponding Author), Univ Autonoma Estado Morelos, Ctr Invest Transdisciplinar Psicol, Cuernavaca, Mexico.
   Juarez-Garcia, Arturo, Univ Autonoma Estado Morelos, Ctr Invest Transdisciplinar Psicol, Cuernavaca, Mexico.
   Merino-Soto, Cesar, Univ San Martin Porres, Inst Invest Psicol, Lima, Peru.
   Sanchez, Daniela Villamar, Univ Autonoma Estado Morelos, Inst Ciencias Educ, Cuernavaca, Mexico.},
DOI = {10.19083/ridu.2023.1623},
Article-Number = {e1623},
ISSN = {2223-2516},
Keywords = {Engagement; UWES; University teachers; Measurement Scales},
Keywords-Plus = {MOKKEN SCALE ANALYSIS; WORK ENGAGEMENT; QUESTIONNAIRE; VALIDITY},
Research-Areas = {Education \& Educational Research},
Author-Email = {arturojuarezg@hotmail.com
   sikayax@yahoo.com.ar
   danielavillamarsanchez@gmail.com},
Times-Cited = {0},
Unique-ID = {WOS:001044461200004},
DA = {2024-05-01},
}

@article{ WOS:000696258100001,
Author = {Abraham, Kristen M. and Erickson, Paige S. and Sata, Monika J. and
   Lewis, Samantha B.},
Title = {Job satisfaction and burnout among peer support specialists: the
   contributions of supervisory mentorship, recovery-oriented workplaces,
   and role clarity},
Journal = {ADVANCES IN MENTAL HEALTH},
Year = {2022},
Volume = {20},
Number = {1, SI},
Pages = {38-50},
Month = {JAN 2},
Abstract = {Objective: This study evaluated whether supervisory mentorship
   contributed to peer support specialists' job satisfaction and burnout
   via pathways of role clarity and psychological empowerment after
   accounting for effects of demographic and workplace characteristics. The
   study also evaluated whether the recovery-orientation of the workplace
   contributed to peers' job satisfaction and burnout.
   Method: Peer support specialists from the United States (N = 117)
   completed an online questionnaire containing established self-report
   measures and questions about demographic and workplace characteristics.
   Results: Multiple regression analysis indicated the included variables
   accounted for 61.9\% of variance (p < .001) in job satisfaction and that
   mentoring from supervisors and a recovery-oriented workplace
   significantly (ps < .05) predicted job satisfaction. In a second
   multiple regression analysis, included variables accounted for 28.7\% of
   variance (p < .01) in emotional exhaustion (the emotional component of
   burnout), where role clarity significantly (p < .05) predicted less
   emotional exhaustion. Mediation analyses of the cross-sectional data did
   not support the hypothesis that aspects of the supervisory relationship
   contributed to job satisfaction and burnout through role clarity and
   psychological empowerment.
   Discussion: Mentoring from supervisors and the recovery-orientation of
   the workplace contribute to peers' job satisfaction after accounting for
   factors, including role clarity and supervisory working alliance.
   Improving supervisors' mentoring skills and adopting a
   recovery-orientation in mental health settings may bolster peers' job
   satisfaction. Increasing peers' role clarity may reduce burnout.
   Longitudinal research is needed to clarify associations between factors
   that may facilitate role clarity and mitigate burnout among peers.},
Type = {Article},
Language = {English},
Affiliation = {Abraham, KM (Corresponding Author), Univ Detroit Mercy, Dept Psychol, Detroit, MI 48221 USA.
   Abraham, Kristen M.; Erickson, Paige S.; Sata, Monika J.; Lewis, Samantha B., Univ Detroit Mercy, Dept Psychol, Detroit, MI 48221 USA.
   Lewis, Samantha B., Univ Detroit Mercy, John D Dingell Detroit VA Med Ctr, Detroit, MI 48221 USA.},
DOI = {10.1080/18387357.2021.1977667},
EarlyAccessDate = {SEP 2021},
ISSN = {1838-7357},
EISSN = {1837-4905},
Keywords = {Peer support specialist; job satisfaction; burnout; mentorship; recovery},
Keywords-Plus = {MENTAL-HEALTH; PROVIDERS; EMPOWERMENT; WORKING},
Research-Areas = {Psychiatry},
Author-Email = {abrahakm@udmercy.edu},
Times-Cited = {11},
Unique-ID = {WOS:000696258100001},
DA = {2024-05-01},
}

@article{ WOS:001155646900001,
Author = {Anurat, Kingthong and Thamyongkit, Sorawut and Pakakasama, Samart and
   Sumrithe, Sutida},
Title = {Assessing the role of mentors in mitigating burnout and enhancing
   professional development in medical education},
Journal = {INTERNATIONAL JOURNAL OF MEDICAL EDUCATION},
Year = {2024},
Volume = {15},
Pages = {1-7},
Month = {JAN 25},
Abstract = {Objectives: To assess the correlation between mentor behaviours and
   medical student burnout and their professional development within
   medical education. Methods: A cross-sectional study using convenience
   sampling was conducted among third-, fifth-, and sixth -year medical
   students (N=307). Participants voluntarily completed anonymous online
   questionnaires measuring the Mentor Behavior Scale, the Maslach Burnout
   Inventory -Student Survey, and the Professional Self -Identity
   Questionnaire. Multivariate regression analysis was performed to analyse
   relationships between student burnout, mentor behaviours and their
   impact on professional development. Results: Among participants, 26\%
   (N=80) experienced burnout, which was significantly associated with
   lower competency support (OR = 2.0, 95\% CI: 1.1-3.5, p = 0.016),
   medication use (OR = 2.1, 95\% CI: 1.1-4.0, p = 0.029), and a lower
   Grade Point Average (OR = 3.3, 95\% CI: 1.6-6.9, p = 0.001) compared to
   non -burnout students. In the development of professional identity, a
   high level of mentor relationship structure had statistically
   significant associations with higher scores in key domains of the
   Professional Self -Identity Questionnaire, including teamwork (OR = 3.9,
   95\% CI: 1.59.9, p < 0.01), communication (OR = 3.4, 95\% CI: 1.5-7.7, p
   < 0.01), ethical awareness (OR = 3.3, 95\% CI: 1.4-8.0, p < 0.01), and
   record use (OR = 2.8, 95\% CI: 1.2-6.5, p < 0.05). Conclusions: The
   impact of mentor behaviours on medical students is evident. Enhancing
   mentorship by addressing specific mentor behaviours can improve
   programme quality. Future research should explore the long-term effects
   and strategies for effectively implementing targeted enhancements in
   mentor behaviours.},
Type = {Article},
Language = {English},
Affiliation = {Sumrithe, S (Corresponding Author), Mahidol Univ, Ramathibodi Hosp, Fac Med, Chakri Naruebodindra Med Inst, Salaya, Thailand.
   Anurat, Kingthong; Thamyongkit, Sorawut; Sumrithe, Sutida, Mahidol Univ, Ramathibodi Hosp, Fac Med, Chakri Naruebodindra Med Inst, Salaya, Thailand.
   Pakakasama, Samart, Mahidol Univ, Ramathibodi Hosp, Fac Med, Dept Pediat, Salaya, Thailand.},
DOI = {10.5116/ijme.659b.d08c},
ISSN = {2042-6372},
Keywords = {Burnout; medical student; mentorship; mentoring behaviours; professional
   identity},
Keywords-Plus = {PSYCHOMETRIC PROPERTIES; IDENTITY FORMATION; STUDENTS},
Research-Areas = {Education \& Educational Research},
Author-Email = {sutida.sum@mahidol.edu},
Times-Cited = {0},
Unique-ID = {WOS:001155646900001},
DA = {2024-05-01},
}

@article{ WOS:001135290300001,
Author = {Schreuer, Naomi and Shpigelman, Carmit-Noa and Mor, Sagit and Sarid,
   Miriam and Kanter, Arlene S. and Sachs, Dalia},
Title = {Academic staff members' engagement in accessible higher education for
   students with disabilities},
Journal = {HIGHER EDUCATION RESEARCH \& DEVELOPMENT},
Year = {2024},
Month = {2024 JAN 3},
Abstract = {Academic staff members (academics) are central social agents in
   providing accessible higher education (AHE) to students with
   disabilities (SWD). The literature demonstrates gaps between academics'
   positive attitudes and self-efficacy to apply AHE. This study explores
   factors explaining their willingness and self-efficacy to provide AHE
   through the lens of organizational theories on work engagement. The 210
   academics recruited from 10 universities and colleges completed four
   questionnaires: personal and organizational characteristics, engagement
   in AHE, Multidimensional Attitudes Scale toward Persons with
   Disabilities, and workload related to AHE. Hierarchical linear
   regressions revealed that gender, contact with SWD, familiarity with
   support centers, training, and cognitive attitudes toward people with
   disabilities explained 31\% of the participants' self-efficacy. Gender,
   workload, and cognitive attitudes toward people with disabilities
   explained 28\% of their willingness to provide AHE. The gender
   difference regarding female academics' higher commitment to AHE than
   male academics is one of the study's important findings. This research
   revealed the institutions' responsibility to develop resources for
   academics to implement AHE, encourage training that addresses gender
   differences, strengthen support centers, and acknowledge the benefits of
   and commitment to diversity, inclusion, and social justice.},
Type = {Article; Early Access},
Language = {English},
Affiliation = {Schreuer, N (Corresponding Author), Univ Haifa, Fac Welf \&Health Sci, Dept Occupat Therapy, 199 Aba Khoushy Ave Mt Carmel, IL-3498838 Haifa, Israel.
   Schreuer, Naomi; Sachs, Dalia, Univ Haifa, Fac Welf \& Hlth Sci, Dept Occupat Therapy, Haifa, Israel.
   Shpigelman, Carmit-Noa, Univ Haifa, Dept Community Mental Hlth, Haifa, Israel.
   Mor, Sagit, Univ Haifa, Fac Law, Haifa, Israel.
   Sarid, Miriam, Western Galilee Coll, Dept Learning Disabil \& Educ, Akko, Israel.
   Kanter, Arlene S., Syracuse Univ, Syracuse, NY USA.
   Schreuer, Naomi, Univ Haifa, Fac Welf \&Health Sci, Dept Occupat Therapy, 199 Aba Khoushy Ave Mt Carmel, IL-3498838 Haifa, Israel.},
DOI = {10.1080/07294360.2023.2292652},
EarlyAccessDate = {JAN 2024},
ISSN = {0729-4360},
EISSN = {1469-8366},
Keywords = {Self-efficacy; willingness; support center; organizational resource;
   gender},
Keywords-Plus = {FACULTY ATTITUDES; COLLEGE-STUDENTS; SELF-EFFICACY; PERCEPTIONS;
   PERSPECTIVES; KNOWLEDGE; WORKING; BURNOUT; DESIGN},
Research-Areas = {Education \& Educational Research},
Author-Email = {nschreuer@univ.haifa.ac.il},
Times-Cited = {0},
Unique-ID = {WOS:001135290300001},
DA = {2024-05-01},
}

@article{ WOS:001044401600003,
Author = {Lu, Mingxiao and Al Mamun, Abdullah and Chen, Xuelin and Yang, Qing and
   Masukujjaman, Mohammad},
Title = {Quiet quitting during COVID-19: the role of psychological empowerment},
Journal = {HUMANITIES \& SOCIAL SCIENCES COMMUNICATIONS},
Year = {2023},
Volume = {10},
Number = {1},
Month = {AUG 8},
Abstract = {Due to the outbreak of the Covid-19 pandemic, Chinese university
   lecturers have experienced increased levels of disappointment and
   powerlessness due to the changing work environment. An increasing number
   of lecturers exhibit quiet-quitting intention, which affects their work
   passion, teaching quality, and so on. However, it is little known about
   how work-related factors, influence quiet-quitting intention of
   lecturers. Drawing on the social exchange theory, this study proposes a
   conceptual model that investigates the effects of work overload,
   perceived career development opportunities, perceived pay-for
   performance, affective organizational commitment and work conditions on
   job burnout, employee well-being, and quiet-quitting intention. Using a
   quantitative cross-sectional approach, 698 responses were obtained from
   young Chinese university lecturers. We also employed partial least
   squares structural equation modeling to analyze and forecast the extent
   of the impact of this study's independent variables. The findings
   revealed that work overload, perceived pay-for-performance, affective
   organizational commitment, and work conditions significantly affect job
   burnout and employee well-being. Additionally, job burnout and employee
   well-being significantly effect quiet-quitting intention, which are
   moderated by psychological empowerment. Overall, this study contributes
   to the understanding of the factors influencing quiet-quitting intention
   among Chinese university lecturers, providing theoretical and practical
   implications for addressing the challenges arising from the Covid-19
   pandemic.},
Type = {Article},
Language = {English},
Affiliation = {Al Mamun, A (Corresponding Author), Univ Kebangsaan Malaysia, UKM Grad Sch Business, Ukm Bangi 43600, Selangor Darul, Malaysia.
   Lu, Mingxiao; Al Mamun, Abdullah; Chen, Xuelin; Yang, Qing; Masukujjaman, Mohammad, Univ Kebangsaan Malaysia, UKM Grad Sch Business, Ukm Bangi 43600, Selangor Darul, Malaysia.
   Chen, Xuelin, Jishou Univ, Sch Business, Jishou City 416000, Hunan, Peoples R China.},
DOI = {10.1057/s41599-023-02012-2},
Article-Number = {485},
EISSN = {2662-9992},
Keywords-Plus = {SOCIAL-EXCHANGE THEORY; JOB DEMANDS; TURNOVER INTENTION; UNIVERSITY
   TEACHERS; VOLUNTARY TURNOVER; MODERATING ROLES; PERFORMANCE; ENGAGEMENT;
   BURNOUT; WORK},
Research-Areas = {Arts \& Humanities - Other Topics; Social Sciences - Other Topics},
Author-Email = {almamun@ukm.edu.my},
Times-Cited = {3},
Unique-ID = {WOS:001044401600003},
DA = {2024-05-01},
}

@article{ WOS:000697286600001,
Author = {Fernandez-Suarez, Ivan and Garcia-Gonzalez, Marialuz Arantzazu and
   Torrano, Fermin and Garcia-Gonzalez, Guillermo},
Title = {Study of the Prevalence of Burnout in University Professors in the
   Period 2005-2020},
Journal = {EDUCATION RESEARCH INTERNATIONAL},
Year = {2021},
Volume = {2021},
Month = {SEP 11},
Abstract = {The purpose of this research is to carry out a systematic review of the
   existing scientific literature on the prevalence of Burnout in
   university professors in the time period 2005-2020. For that purpose, an
   exploratory review through the Web of Science (WoS) and Scopus related
   to this psychosocial syndrome under the PRISMA methodology has been
   made. After the application of the inclusion and exclusion criteria, a
   final group of 12 studies were obtained. The results show the presence
   of high levels of Burnout in a sample of 2,841 university professors in
   the period studied, which makes it necessary to implement psychosocial
   intervention programs to prevent this syndrome and promote the personal
   and professional accomplishment of teachers.},
Type = {Review},
Language = {English},
Affiliation = {Torrano, F (Corresponding Author), Univ Int La Rioja, Sch Engn \& Technol, Logrono 26006, Spain.
   Fernandez-Suarez, Ivan; Garcia-Gonzalez, Marialuz Arantzazu; Torrano, Fermin; Garcia-Gonzalez, Guillermo, Univ Int La Rioja, Sch Engn \& Technol, Logrono 26006, Spain.},
DOI = {10.1155/2021/7810659},
Article-Number = {7810659},
ISSN = {2090-4002},
EISSN = {2090-4010},
Keywords-Plus = {JOB BURNOUT; TEACHERS; STRESS; PERSONALITY; INFORMATION; IMPACT; STAFF},
Research-Areas = {Education \& Educational Research},
Author-Email = {ivan.fernandez@unir.net
   marialuz.arantzazu@unir.net
   fermin.torrano@unir.net
   guillermo.garcia@unir.net},
Times-Cited = {11},
Unique-ID = {WOS:000697286600001},
DA = {2024-05-01},
}

@article{ WOS:000713017100006,
Author = {O'Neil, Susanna Maria and Gopal, Jeshika},
Title = {``Just smile and wave{''}: Workplace requirements and emotional labour
   of academic staff at a South African university},
Journal = {JOURNAL OF PSYCHOLOGY IN AFRICA},
Year = {2021},
Volume = {31},
Number = {5},
Pages = {470-480},
Month = {SEP 3},
Abstract = {Emotional labour is a part of all work situations, and how people manage
   it influences their quality of work-life. We aimed to study lived
   emotional labour and sustainable work participation of a sample of 15
   South African university lecturers (females= 73\%; white = 73\%, black =
   13\%, Indian = 13\%; lecturers = 47\%, senior lecturers = 20\%,
   associate professors = 13\%, full professors = 20\%, mean years of work
   experience = 18 years, SD = 12 years). The lecturers completed a
   semi-structured interview on their lived workplace emotional labour and
   their emotional regulation strategies. Thematic analysis of the data
   indicated the lecturers utilised implicit emotional display rules
   focussed on professionalism, situational cultural norms, as well as the
   culture of the larger society and the interfacing of institutional,
   situational, and individual factors. Awareness of the emotional labour
   requirements related to lecturing and training interventions for the
   effective use of emotional regulation in the workplace will support
   lecturers in dealing with workplace relationships. Higher education
   administrative support, clear work role expectations, and lower work
   demands, and creating a psychologically safe work environment would
   reduce academic staff emotional labour.},
Type = {Article},
Language = {English},
Affiliation = {O'Neil, SM (Corresponding Author), Univ Pretoria, Dept Human Resource Management, Pretoria, South Africa.
   O'Neil, Susanna Maria; Gopal, Jeshika, Univ Pretoria, Dept Human Resource Management, Pretoria, South Africa.},
DOI = {10.1080/14330237.2021.1978680},
ISSN = {1433-0237},
EISSN = {1815-5626},
Keywords = {emotional labour; emotional regulation; imposter syndrome; interpretive
   descriptive design; lecturer well-being; psychological safety},
Keywords-Plus = {OCCUPATIONAL STRESS; JOB-SATISFACTION; BURNOUT; PERSONALITY;
   ANTECEDENTS; TEACHERS; STUDENT; FACULTY; IMPACT},
Research-Areas = {Psychology},
Author-Email = {sumari.oneil@up.ac.za},
Times-Cited = {0},
Unique-ID = {WOS:000713017100006},
DA = {2024-05-01},
}

@article{ WOS:000741553400010,
Author = {de Lima, Dartel Ferrari and Lima, Lohran Anguera and Sampaio, Adelar
   Aparecido and Stobaus, Claus Dieter},
Title = {SYSTEMATIC REVIEW OF LITERATURE REVIEWS ON BURNOUT SYNDROME IN HIGHER
   EDUCATION TEACHERS IN BRAZIL},
Journal = {PERSPECTIVAS EM DIALOGO-REVISTA DE EDUCACAO E SOCIEDADE},
Year = {2022},
Volume = {9},
Number = {19},
Pages = {159-174},
Month = {JAN-APR},
Abstract = {This study examines how experts operationalize reviews published in
   journals focusing on burnout syndrome. The systematic review of reviews,
   conducted from January 2010 to February 2020, showed quantitatively
   limited studies of literature reviews on the topic in focus. Most of the
   reviews found are focused on investigating health professors. The
   studies generally present asymmetries in methodological aspects, greatly
   limiting the direct comparison of results. However, it was evident the
   urgent need for literature review studies to adopt systematized
   protocols to guide future systematic reviews to offer more transparent
   and reliable criteria, minimizing implicit assumptions and biases of
   burnout syndrome in college professors.},
Type = {Review},
Language = {Portuguese},
Affiliation = {de Lima, DF (Corresponding Author), Univ Estadual Oeste Parana, Programa Posgrad Educ Ciencias \& Educ, Marechal Candido Rodondo, Parana, Brazil.
   de Lima, Dartel Ferrari, Univ Estadual Oeste Parana, Programa Posgrad Educ Ciencias \& Educ, Marechal Candido Rodondo, Parana, Brazil.
   Lima, Lohran Anguera, Santa Casa Misericordia Sao Paulo, Dept Ortopedia \& Traumatol, Sao Paulo, Brazil.
   Sampaio, Adelar Aparecido, Univ Fed Mato Grosso Sul Campus Pantanal UFMS CPA, Campo Grande, MS, Brazil.
   Stobaus, Claus Dieter, UAM, Psicol Educ, Madrid, Spain.},
ISSN = {2358-1840},
Keywords = {Teaching well-being; Teaching health; Occupational stress; Burnout
   syndrome; Exhaustion},
Research-Areas = {Education \& Educational Research},
Times-Cited = {0},
Unique-ID = {WOS:000741553400010},
DA = {2024-05-01},
}

@article{ WOS:000632612300004,
Author = {Gibson, Chandrika and O'Connor, Moira and White, Rohen and Baxi,
   Siddhartha and Halkett, Georgia},
Title = {Burnout or Fade Away; experiences of health professionals caring for
   patients with head and neck cancer},
Journal = {EUROPEAN JOURNAL OF ONCOLOGY NURSING},
Year = {2021},
Volume = {50},
Month = {FEB},
Abstract = {Purpose: The oncology workforce has been found to have high risk of
   burnout; however, limited research has explored the experiences of
   health professionals working with head and neck cancer patients. The
   objective of this qualitative study was to explore the experiences of
   health professionals who work directly with patients diagnosed with head
   and neck cancers, with a focus on work-life balance, mental health and
   wellbeing. Method: A total of 21 in-depth semi-structured interviews
   were conducted with health professionals including radiation
   oncologists, medical oncologists, nurses, and associated medical and
   allied health professionals. A qualitative research approach based on
   social constructionist theory was used. Thematic analysis was used to
   identify and code themes. Results: Five main themes emerged: 1.
   Conscientiousness; 2. Empathy; 3. Challenges; 4. Coping; and 5. Burnout
   or Fade Away. Challenges included sub-themes of Time \& Resource
   Constraints, Work-Life Imbalance, Patients with Complex Needs, and Lack
   of Self-Care. Conclusion: It is vital to the sustainability of head and
   neck oncology services that this highly skilled workforce is retained.
   The development of interventions that will reduce the risk of burnout
   and improve retention and capacity of health professionals may include
   advanced communication skills training, trauma sensitivity training,
   self-compassion and stress management skills.},
Type = {Article},
Language = {English},
Affiliation = {Gibson, C (Corresponding Author), Curtin Univ, Sch Nursing Midwifery \& Paramed, Fac Hlth Sci, Western Australia GPO Box U1987, Perth, WA, Australia.
   Gibson, Chandrika; Halkett, Georgia, Curtin Univ, Sch Nursing Midwifery \& Paramed, Perth, WA, Australia.
   O'Connor, Moira, Curtin Univ, Sch Psychol, Perth, WA, Australia.
   White, Rohen, Sir Charles Gairdner Hosp, Dept Radiat Oncol, Perth, WA, Australia.
   Baxi, Siddhartha, Genesis Care, Radiat Oncol, Brisbane, Qld, Australia.},
DOI = {10.1016/j.ejon.2020.101881},
Article-Number = {101881},
ISSN = {1462-3889},
EISSN = {1532-2122},
Keywords = {Cancer; Head and neck cancer; Burnout; Health professionals},
Keywords-Plus = {COMPASSION FATIGUE; COMMUNICATION-SKILLS; SUPPORT NEEDS; ONCOLOGY; CARE;
   PREVALENCE; INTERVENTION; THERAPISTS; SYMPTOMS; EFFICACY},
Research-Areas = {Oncology; Nursing},
Author-Email = {c.gibson1@postgrad.curtin.edu.au},
Times-Cited = {6},
Unique-ID = {WOS:000632612300004},
DA = {2024-05-01},
}

@article{ WOS:000602813000001,
Author = {Cappe, Emilie and Poirier, Nathalie and Engelberg, Aaron and Boujut,
   Emilie},
Title = {Comparison of teachers in France and in Quebec working with autistic
   students: Self-efficacy, stress, social support, coping, and burnout},
Journal = {TEACHING AND TEACHER EDUCATION},
Year = {2021},
Volume = {98},
Month = {FEB},
Abstract = {The schooling of autistic students cannot be achieved without important
   adaptation of teaching methods. Since there are both similarities and
   differences between France and Quebec in the schooling of autistic
   students, the objective of this study was to assess stress, social
   support, coping, and burnout of teachers in these two communities. The
   results revealed differences between teachers in France and Quebec, with
   better adjustment of the Quebec samples. Thus, this study confirms the
   importance of taking into account the specificity of the education
   system and the cultural environment when studying the well-being of
   teachers facing the challenge of inclusive education. (C) 2020 Elsevier
   Ltd. All rights reserved.},
Type = {Article},
Language = {English},
Affiliation = {Cappe, E (Corresponding Author), Inst Psychol, Lab Psychopathol \& Proc Sante, 71 Ave Edouard Vaillant, F-92100 Boulogne, France.
   Cappe, Emilie; Engelberg, Aaron; Boujut, Emilie, Univ Paris, LPPS, F-92100 Boulogne, France.
   Poirier, Nathalie, Univ Quebec Montreal, Lab Rech Famine Enfant Presentant Trouble Spect A, Dept Psychol, 100 Rue Sherbrooke Ouest, Montreal, PQ H2X 3P2, Canada.
   Boujut, Emilie, Univ Cergy Pontoise, Ecole Super Professorat \& Educ Acad Versailles, 5 Rue Pasteur, F-78100 St Germain En Laye, France.},
DOI = {10.1016/j.tate.2020.103244},
Article-Number = {103244},
ISSN = {0742-051X},
EISSN = {1879-2480},
Keywords = {Teacher; Autism spectrum disorder; Burnout; Stress; Coping; Social
   support},
Keywords-Plus = {SPECTRUM DISORDER; PERCEIVED STRESS; SCHOOL TEACHERS; CHILDREN;
   STRATEGIES; MINDFULNESS; PREDICTORS; EXPERIENCE; APPRAISAL; SYMPTOMS},
Research-Areas = {Education \& Educational Research},
Author-Email = {emilie.cappe@u-paris.fr
   poirier.nathalie@uqam.ca
   aaron.engelberg@cri-paris.org
   emilie.boujut@u-paris.fr},
Times-Cited = {9},
Unique-ID = {WOS:000602813000001},
DA = {2024-05-01},
}

@article{ WOS:001041743200001,
Author = {Peterson, Kerry and Mundo, William and McGladrey, Laura and Aagaard,
   Laurra M. M. and Stalder, Sarah and Cook, Paul F. F.},
Title = {Stress Impact and Care for COVID-19: Pilot Education and Support Course
   Decreases Burnout Among Nursing Students},
Journal = {JOURNAL OF THE AMERICAN PSYCHIATRIC NURSES ASSOCIATION},
Year = {2023},
Volume = {29},
Number = {5},
Pages = {363-374},
Month = {SEP},
Abstract = {BACKGROUND: Nurses and nursing students have been at the forefront of
   the fight against COVID-19, often working in conditions that produce
   stress injuries and burnout. Early recognition and mitigation of stress
   and emotional trauma help prevent burnout. AIMS: To evaluate the
   effectiveness of an online 8-hour stress awareness course and associated
   1-hour support group in reducing stress and burnout among nursing
   students. METHODS: We conducted a program evaluation for an online
   stress awareness pilot course offered to nursing students. The course,
   and associated support groups led by trained psychiatric mental health
   nurse practitioner students, included a common language for talking
   about stress, screening tools for recognizing stress injuries, and
   strategies for improving self-care. Students completed pre- and
   post-course surveys. Outcome measures included changes on course
   learning objectives, level of burnout, health-related locus of control,
   and experiences of stress and coping. RESULTS: Nursing students (n =
   360) enrolled in the course, and 224 (62\%) completed pre- and
   post-course surveys. Sixty percent rated the course excellent or very
   good. Depression Anxiety and Stress Scales and Impact of Event Scale
   Revised scores were within established normal ranges. There was a
   significant increase in all nine course learning objectives (p < .001)
   and decreased signs of stress (p < .001). Students' level of burnout
   decreased by odds ratio = 0.58 (95\% CI: {[}0.4, 0.9], p < .006).
   CONCLUSIONS: Nursing leaders can use psychoeducational strategies to
   mitigate the impact of stress, build confidence, and support nursing
   students entering the workforce during these unprecedented times.},
Type = {Article},
Language = {English},
Affiliation = {Peterson, K (Corresponding Author), Univ Colorado, Coll Nursing, Psychiat Mental Hlth Endowed Professorship, 13120 East 19th Ave,C288, Aurora, CO 80045 USA.
   Peterson, Kerry; McGladrey, Laura; Aagaard, Laurra M. M.; Stalder, Sarah, Univ Colorado, Aurora, CO 80045 USA.
   Mundo, William, Denver Hlth Med Ctr, Denver, CO USA.
   Peterson, Kerry, Univ Colorado, Coll Nursing, Psychiat Mental Hlth Endowed Professorship, 13120 East 19th Ave,C288, Aurora, CO 80045 USA.},
DOI = {10.1177/10783903231186997},
EarlyAccessDate = {AUG 2023},
ISSN = {1078-3903},
EISSN = {1532-5725},
Keywords = {nursing students; stress; COVID-19; burnout; stress injuries; program
   evaluation},
Keywords-Plus = {EVENT SCALE; HEALTH},
Research-Areas = {Nursing; Psychiatry},
Author-Email = {kerry.a.peterson@cuanschutz.edu},
Times-Cited = {1},
Unique-ID = {WOS:001041743200001},
DA = {2024-05-01},
}

@article{ WOS:000464626400002,
Author = {Ngalagou, P. T. Moueleu and Assomo-Ndemba, P. B. and Manga, L. J. Owona
   and Ebolo, H. Owoundi and Ayina, C. N. Ayina and Tanga, M-Y Lobe and
   Guessogo, W. R. and Ndongo, J. Mekoulou and Temfemo, A. and Mandengue,
   S. H.},
Title = {Burnout syndrome and associated factors among university teaching staff
   in Cameroon: Effect of the practice of sport and physical activities and
   leisures},
Journal = {ENCEPHALE-REVUE DE PSYCHIATRIE CLINIQUE BIOLOGIQUE ET THERAPEUTIQUE},
Year = {2019},
Volume = {45},
Number = {2},
Pages = {101-106},
Month = {APR},
Abstract = {Objectives. - This study aimed to evaluate the epidemiology of burnout
   syndrome among university teaching staff in Cameroon; and to establish
   if the practice of physical activities and leisures could have
   preventive effect.
   Methods. - A cross-sectional study using a self-administered
   questionnaire on socio-demographic characteristics, socio-professional
   conditions, Maslach Burnout Inventory-Educator Survey (MBI-ES) to
   evaluate burnout syndrome, and Ricci-Gagnon metrics to assess level of
   physical activities practice among grades of teaching staff, in the
   various faculties of the University of Douala, Cameroon.
   Results. - Three hundreds and three teaching staff members aged 43 +/- 7
   years were included (69\% males). The prevalence of burnout syndrome was
   68\%, distributed within the three dimensions as follows: emotional
   exhaustion (15.2\%), depersonalization (32.1\%) and loss of personal
   accomplishment (22.1\%), with 57\% low level, 38\% moderate and 6\%
   severe. Burnout affected respectively 55.4\% lecturers, 38.3\% senior
   lecturers and 6.3\% professors. Burnout was significantly associated
   with poor working conditions (P= 0.0001), unsatisfactory salary (P=
   0.0001), part time teaching in private university institutions (P=
   0.027), sensation of strenuous job (P= 0.002), conflict with colleagues
   (P= 0.028), sedentariness (P= 0.007). Sport and physical activities
   showed significant protective effect against burnout (P= 0.004), the
   same with leisures (P= 0.016).
   Conclusion. - The prevalence burnout syndrome is high among university
   teaching staff in Cameroon. The practice of sport and physical
   activities and leisures has a protective effect against burnout
   syndrome. (C) 2018 L'Encephale, Paris.},
Type = {Article},
Language = {English},
Affiliation = {Mandengue, SH (Corresponding Author), Univ Douala, Exercise \& Sport Physiol \& Med Unit, POB 7064 Logbessou, Bassa, Douala, Cameroon.
   Ngalagou, P. T. Moueleu; Assomo-Ndemba, P. B.; Manga, L. J. Owona; Ebolo, H. Owoundi; Ayina, C. N. Ayina; Tanga, M-Y Lobe; Guessogo, W. R.; Ndongo, J. Mekoulou; Temfemo, A.; Mandengue, S. H., Univ Douala, Exercise \& Sport Physiol \& Med Unit, POB 7064 Logbessou, Bassa, Douala, Cameroon.
   Ngalagou, P. T. Moueleu, Inst Univ Golfe Guinee, Douala, Cameroon.
   Manga, L. J. Owona, Univ Douala, Fac Med \& Pharmaceut Sci, Dept Publ Hlth, Bassa, Douala, Cameroon.
   Guessogo, W. R., Univ Yaounde I, Natl Inst Youth \& Sport, Yaounde, Cameroon.},
DOI = {10.1016/j.encep.2018.07.003},
ISSN = {0013-7006},
EISSN = {2589-4935},
Keywords = {Burnout syndrome; Occupational exhaustion; University teaching staff;
   Physical activities and sports; Leisures},
Keywords-Plus = {FACULTY; STRESS},
Research-Areas = {Neurosciences \& Neurology; Psychiatry},
Author-Email = {shmandengue@yahoo.fr},
Times-Cited = {17},
Unique-ID = {WOS:000464626400002},
DA = {2024-05-01},
}

@article{ WOS:000908327200001,
Author = {Tanimoto, Anna Sofia and Richter, Anne and Lindfors, Petra},
Title = {How do Effort, Reward, and Their Combined Effects Predict Burnout,
   Self-rated Health, and Work-family Conflict Among Permanent and
   Fixed-term Faculty?},
Journal = {ANNALS OF WORK EXPOSURES AND HEALTH},
Year = {2023},
Volume = {67},
Number = {4},
Pages = {462-472},
Month = {APR 21},
Abstract = {Employment conditions and psychosocial factors have been linked to
   various health-related outcomes in different occupational groups, but
   few studies focus on the conditions in academia. This study explores the
   effects of effort, reward, and their interaction to explain
   health-related outcomes, namely burnout, self-rated health, and
   work-family conflict among academic faculty in Sweden. We also explore
   these effects among those with permanent and fixed-term employment
   contracts. Questionnaire data, collected online in 2016, came from 2335
   employees (57\% women) with a doctoral degree, working at a Swedish
   higher education institution. Latent moderation analysis combined with
   multi-group analysis was conducted. Main effects of effort were found
   for all health-related outcomes revealing that effort was associated
   with higher burnout, poorer self-rated health, and greater work-family
   conflict. Reward was negatively associated with burnout and self-rated
   health revealing that reward reduced burnout and improved self-rated
   health. The interaction between effort and reward was significantly
   associated with all outcomes among permanent contract employees, but was
   non-significant among those with fixed-term contracts. This may suggest
   that fixed-term faculty are less affected by the presence or lack of
   reward. Overall, the findings emphasize the importance of the
   psychosocial work environment to understand health-related consequences
   for permanent and fixed-term faculty with a doctoral degree.},
Type = {Article},
Language = {English},
Affiliation = {Tanimoto, AS (Corresponding Author), Stockholm Univ, Dept Psychol, S-10691 Stockholm, Sweden.
   Tanimoto, Anna Sofia; Richter, Anne; Lindfors, Petra, Stockholm Univ, Dept Psychol, S-10691 Stockholm, Sweden.
   Richter, Anne, Karolinska Inst, Dept Learning Informat Management \& Ethics, S-17177 Stockholm, Sweden.},
DOI = {10.1093/annweh/wxac094},
EarlyAccessDate = {JAN 2023},
ISSN = {2398-7308},
EISSN = {2398-7316},
Keywords = {HEI; psychosocial work environment; structural equation modeling;
   temporary employment; work-home interference},
Keywords-Plus = {IMBALANCE MODEL; JOB DEMANDS; RESOURCES; CONTRACT; STRESS},
Research-Areas = {Public, Environmental \& Occupational Health},
Author-Email = {anna.tanimoto@psychology.su.se},
Times-Cited = {2},
Unique-ID = {WOS:000908327200001},
DA = {2024-05-01},
}

@article{ WOS:000570540500001,
Author = {Han, Jiying and Yin, Hongbiao and Wang, Junju},
Title = {Examining the Relationships Between Job Characteristics, Emotional
   Regulation and University Teachers' Well-Being: The Mediation of
   Emotional Regulation},
Journal = {FRONTIERS IN PSYCHOLOGY},
Year = {2020},
Volume = {11},
Month = {AUG 28},
Abstract = {This study investigated the associations between university teachers'
   emotional job demands, teaching support, and well-being, and examined
   the mediating effect of emotional regulation strategies (i.e.,
   reappraisal and suppression) in the job demands-resources (JD-R) model.
   The results of a survey of 643 university teachers in mainland China
   indicated that emotional job demands and teaching support, which
   facilitated teachers' use of reappraisal strategies, had desirable
   effects on their well-being. Reappraisal was beneficial to teachers'
   well-being, and suppression was harmful. These findings support the
   mediation role of emotional regulation, and evidence the applicability
   of the JD-R model to a higher education context.},
Type = {Article},
Language = {English},
Affiliation = {Wang, JJ (Corresponding Author), Shandong Univ, Sch Foreign Languages \& Literature, Jinan, Peoples R China.
   Han, Jiying; Wang, Junju, Shandong Univ, Sch Foreign Languages \& Literature, Jinan, Peoples R China.
   Yin, Hongbiao, Chinese Univ Hong Kong, Dept Curriculum \& Instruct, Shatin, Peoples R China.},
DOI = {10.3389/fpsyg.2020.01727},
Article-Number = {1727},
ISSN = {1664-1078},
Keywords = {emotional job demands; teaching support; emotional regulation
   strategies; well-being; ill-being; the job demands-resources model},
Keywords-Plus = {DEMANDS-RESOURCES MODEL; SOCIAL SUPPORT; BURNOUT; LABOR; WORK;
   SATISFACTION; ANTECEDENTS; STRATEGIES},
Research-Areas = {Psychology},
Author-Email = {wangjunju@sdu.edu.cn},
Times-Cited = {17},
Unique-ID = {WOS:000570540500001},
DA = {2024-05-01},
}

@article{ WOS:001015898200010,
Author = {Salcedo, Darwin Raul Norona and Falcon, Vladimir Vega},
Title = {Self-esteem as a protective agent of emotional exhaustion syndrome in
   teachers from Quito, Ecuador},
Journal = {MEDICINA BALEAR},
Year = {2023},
Volume = {38},
Number = {3},
Month = {MAY-JUN},
Abstract = {Objective: The objective of the research was to determine how
   self-esteem prevents the appearance of depersonalization, emotional
   exhaustion, and lack of fulfillment in teachers of three higher
   technological institutes in the city of Quito, Ecuador. Methods:
   Cross-sectional, observational, prospective, and analytical study,
   corresponding to the relational level. Two surveys were applied to a
   sample of 221 teachers, the first was the Maslash Burnout Inventory
   (MBI-Ed) to assess emotional exhaustion syndrome, and the self-esteem
   questionnaire ``IGA-2000{''}. The research hypothesis dictated the
   existence of a negative correlation between self-esteem and burnout. For
   the inferential analysis, Spearman's Chi-square test was used with a
   significance level of 0.05. Results: As main results, 47.51\% presented
   burnout syndrome, emotional exhaustion being the most prevalent
   dimension (77.83\%), high self-esteem was found in 58.82\% of the
   informants, while low self-esteem registered about 41 percentage points.
   High self-esteem was related to low levels of burnout and lack of
   fulfillment. Conclusions: It is concluded that, the appreciation that
   workers feel for themselves decreases the probability of developing
   emotional exhaustion and derealization by 4.14 and 14.15 times
   respectively. Therefore, it is important to consider the promotion of
   self-esteem at work to prevent the harmful effects caused by
   psychosocial occupational risk factors.},
Type = {Article},
Language = {English},
Affiliation = {Falcón, VV (Corresponding Author), Univ Reg Autonoma Andes UNIANDES, Quevedo, Ecuador.
   Salcedo, Darwin Raul Norona; Falcon, Vladimir Vega, Univ Reg Autonoma Andes UNIANDES, Quevedo, Ecuador.},
DOI = {10.3306/AJHS.2023.38.03.73},
ISSN = {1579-5853},
EISSN = {2255-0569},
Keywords = {Self-esteem; emotional exhaustion syndrome; university teachers; Maslash
   Burnout Inventory},
Research-Areas = {General \& Internal Medicine},
Author-Email = {vega.vladimir@gmail.com},
Times-Cited = {0},
Unique-ID = {WOS:001015898200010},
DA = {2024-05-01},
}

@article{ WOS:000476960500042,
Author = {Zumba Vera, Ingrid Yolanda and Beltran Baquerizo, Gina Esmeralda and
   Lopez Tobar, Fanny Raquel},
Title = {FIRE AND ASHES: INCIDENCE OF BURNOUT SYNDROME IN TEACHERS OF THE
   TECHNICAL UNIVERSITY OF BABAHOYO},
Journal = {REVISTA CONRADO},
Year = {2019},
Volume = {15},
Number = {69},
Pages = {304-308},
Month = {JUL-SEP},
Abstract = {This is a field research that aims to approach the teaching population
   of the Technical University of Babahoyo (UTB), to characterize the
   incidence of Burnout syndrome in this Ecuadorian institution of higher
   education. The community of professors adds 482 people, being a diverse
   human group as far as modality of contracting, time of connection to the
   university, place of origin, basic profession, among others. However,
   they share something common: their concern for the work environment,
   which is perceived increasingly marked by the continuous stress, as well
   as by the social despair that appears in some of the teachers.},
Type = {Article},
Language = {Spanish},
Affiliation = {Vera, IYZ (Corresponding Author), Univ Tecn Babahoyo, Babahoyo, Ecuador.
   Zumba Vera, Ingrid Yolanda; Beltran Baquerizo, Gina Esmeralda; Lopez Tobar, Fanny Raquel, Univ Tecn Babahoyo, Babahoyo, Ecuador.},
ISSN = {1990-8644},
Keywords = {Stress; Burnout Syndrome; teachers; belief system; cognitive behavior;
   emotions; coping},
Research-Areas = {Education \& Educational Research},
Author-Email = {izumba@utb.edu.ec
   gbeltran@utb.edu.ec
   flopez@utb.edu.ec},
Times-Cited = {0},
Unique-ID = {WOS:000476960500042},
DA = {2024-05-01},
}

@article{ WOS:000690740000015,
Author = {Cottey, Laura and Roberts, Tom and Graham, Blair and Horner, Daniel and
   Latour, Jos M. and Enki, Doyo and Lyttle, Mark D. and Stevens, Kara N.
   and Trainee Emergency Res Network TERN and Paediat Emergency Res Uk
   Ireland P},
Title = {Need for recovery and physician well-being in emergency departments:
   national survey findings},
Journal = {EUROPEAN JOURNAL OF EMERGENCY MEDICINE},
Year = {2021},
Volume = {28},
Number = {5},
Pages = {386-393},
Month = {OCT},
Abstract = {Background and importance Need for recovery (NFR) describes an
   individual's need to physically and psychologically recuperate following
   a period of work. Physicians working in emergency departments (EDs) have
   higher NFR scores than other occupational groups. Increased NFR may
   precede occupational burnout and identification provides opportunities
   for early interventions. Objective To identify the incidence of
   well-being characteristics for ED physicians and to determine if NFR
   score is associated with these characteristics, whilst adjusting for
   potential confounders. Design This is a secondary analysis of a survey
   study. Responses to 11 items were summated into the NFR score, from 0
   (lowest NFR) to 100. Additional items (n = 44) explored well-being,
   demographic and occupational characteristics. Setting and participants
   Physicians working within 112 EDs in the UK and Ireland were surveyed in
   June-July 2019. Outcome measure and analysis The outcome measure was
   self-perceptions of well-being including; current burnout, risk of
   future burnout and feeling overwhelmed at work. Descriptive statistics
   are presented alongside findings of a multiple regression analysis. Main
   results In 4365 participants, the self-perceived incidence of current
   burnout, high risk of future burnout and feeling overwhelmed at work
   more than once a week was 24.8, 62.7 and 45.1\%, respectively. For every
   unfavourable response of the NFR scale there was an increase in odds of
   34.0\% (95\% CI, 31.0-37.1) for frequency of feeling overwhelmed; 53.8\%
   (95\% CI, 47.5-60.4) for current burnout; 56.2\% (95\% CI, 51.1-61.6)
   for high risk of future burnout. Conclusion This study confirms an
   association between increased NFR score and self-perceived well-being
   characteristics. Factors previously reported to reduce NFR could
   therefore be important initiatives to improve well-being of the ED
   workforce.},
Type = {Article},
Language = {English},
Affiliation = {Cottey, L (Corresponding Author), ICT Ctr, Royal Ctr Def Med, Acad Dept Mil Emergency Med, Birmingham Res Pk,Vincent Dr, Birmingham B15 2SQ, W Midlands, England.
   Cottey, Laura, Royal Ctr Def Med, Acad Dept Mil Emergency Med, Birmingham, W Midlands, England.
   Roberts, Tom; Horner, Daniel, Royal Coll Emergency Med, London, England.
   Graham, Blair; Latour, Jos M., Plymouth Univ, Fac Hlth, Plymouth, Devon, England.
   Graham, Blair, Univ Hosp Plymouth NHS Trust, Emergency Dept, Plymouth, Devon, England.
   Horner, Daniel, Salford Royal NHS Fdn Trust, Emergency Dept, Salford, Lancs, England.
   Horner, Daniel, Univ Manchester, Div Infect Immun \& Resp Med, Manchester, Lancs, England.
   Enki, Doyo, Univ Nottingham, Fac Med \& Hlth Sci, Nottingham, England.
   Lyttle, Mark D., Bristol Royal Hosp Children, Emergency Dept, Bristol, Avon, England.
   Lyttle, Mark D., Univ West England, Fac Hlth \& Appl Sci, Bristol, Avon, England.
   Stevens, Kara N., Univ Plymouth, Fac Hlth, Med Stat Grp, Plymouth, Devon, England.},
DOI = {10.1097/MEJ.0000000000000850},
ISSN = {0969-9546},
EISSN = {1473-5695},
Keywords = {burnout; emergency medicine; fatigue; need for recovery; occupational
   health; physicians; well-being},
Keywords-Plus = {BURNOUT; QUALITY; FATIGUE; HEALTH},
Research-Areas = {Emergency Medicine},
Author-Email = {laurajcottey@gmail.com},
Times-Cited = {8},
Unique-ID = {WOS:000690740000015},
DA = {2024-05-01},
}

@article{ WOS:000537462400006,
Author = {Yin, Hongbiao and Han, Jiying and Perron, Brian E.},
Title = {Why are Chinese university teachers (not) confident in their competence
   to teach? The relationships between faculty-perceived stress and
   self-efficacy},
Journal = {INTERNATIONAL JOURNAL OF EDUCATIONAL RESEARCH},
Year = {2020},
Volume = {100},
Abstract = {This study explored the relationships between university teachers'
   perceived stress and their self-efficacy beliefs, and the differences in
   the relationships across teachers from different tiers of institutions.
   A sample of 2758 teachers from 25 higher education institutions in China
   participated in the study. This study shows that stress from
   organisational inadequacy and new challenges were negatively associated
   with self-efficacy. Although stress from financial inadequacy and
   undesirable student quality were positively related to self-efficacy,
   the effect sizes were very small and have no practical significance. The
   results of multi-group analysis revealed significant differences in the
   relationships between perceived stress and self-efficacy beliefs among
   teachers from different tiers of institutions. These results provide
   some implications for improving university teachers' self-efficacy.},
Type = {Article},
Language = {English},
Affiliation = {Han, JY (Corresponding Author), Shandong Univ, Sch Foreign Languages \& Literature, Jinan 250100, Shandong, Peoples R China.
   Yin, Hongbiao, Chinese Univ HongKong, Fac Educ, Dept Curriculum \& Instruct, Shatin, Hong Kong, Peoples R China.
   Han, Jiying, Shandong Univ, Sch Foreign Languages \& Literature, Jinan 250100, Shandong, Peoples R China.
   Perron, Brian E., Univ Michigan, Sch Social Work, Ann Arbor, MI 48109 USA.},
DOI = {10.1016/j.ijer.2019.101529},
Article-Number = {101529},
ISSN = {0883-0355},
EISSN = {1873-538X},
Keywords = {Stress; Self-efficacy; Social cognitive theory; University teacher;
   China},
Keywords-Plus = {JOB-SATISFACTION; WORK; PERCEPTIONS; BURNOUT; FIT},
Research-Areas = {Education \& Educational Research},
Author-Email = {yinhb@cuhk.edu.hk
   jyhan@sdu.edu.cn
   beperron@umich.edu},
Times-Cited = {23},
Unique-ID = {WOS:000537462400006},
DA = {2024-05-01},
}

@article{ WOS:000973089100027,
Author = {Myrzabayev, Amanay and Kabdolla, Yerbol and Tnimova, Gulbagiza and
   Sokolova, Galina and Bodeyev, Marat and Sivolobova, Olga and Kuznetsova,
   Lyudmila},
Title = {The Pre-Nosological Diagnostics of Integral Health of a University
   Professor},
Journal = {BANGLADESH JOURNAL OF MEDICAL SCIENCE},
Year = {2023},
Volume = {22},
Number = {2},
Pages = {432-441},
Month = {APR},
Abstract = {Objective: In accordance with the WHO, health is defined as integral,
   consisting of physical, mental, and social components that are closely
   interrelated and reliably correlated. Thus, the health condition of 168
   university professors (39 men and 129 women) was examined. Materials and
   methods: They were divided by age into 3 groups (group 1 - 23-39 years
   old, group 2 - 40-59 years old, group 3 - 60 and above). The
   physiological rates were evaluated during the autumn term, and the
   questionnaire was conducted during the spring term (2018-2019).
   Professional motivation was chosen as an indicator of the social health
   of a professor (the method of K. Zamfir in the modification of A. Rean).
   The mental health of the survey participants was assessed by the level
   of occupational burnout (the method of K. Maslach and S. Jackson
   modified by N.E. Vodopyanova). Results and Discussion: The level of
   physical health was determined by estimating the biological age (BA) and
   comparing it with the standard population rate (the express method of
   V.P. Voitenko). The motivation of the professors is complex and
   expressed in different ways. It directly depends on gender and work
   experience. Professors of all ages are more or less susceptible to the
   syndrome of occupational burnout.Conclusion: According to the BA rate,
   the organism of young men strongly reacts to unfavorable factors of the
   educational process, but it adapts with age and work experience. The
   organism of women has a similar dynamic, but less negative reaction. In
   addition, the male aging is 1.6 times more accelerated than female
   aging. The methodological approach used provides a big picture of the
   integral health of a university professor.},
Type = {Article},
Language = {English},
Affiliation = {Kabdolla, Y (Corresponding Author), EA Buketov Karaganda Univ, Dept Zool, Karaganda, Kazakhstan.
   Myrzabayev, Amanay; Kabdolla, Yerbol, EA Buketov Karaganda Univ, Dept Zool, Karaganda, Kazakhstan.
   Tnimova, Gulbagiza; Sivolobova, Olga, Boloshaq Acad, Dept Pharmaceut Disciplines, Karaganda, Kazakhstan.
   Sokolova, Galina, Altai State Univ, Inst Biol \& Biotechnol, Dept Ecol Biochem \& Biotechnol, Barnaul, Russia.
   Bodeyev, Marat, EA Buketov Karaganda Univ, Dept Sports \& Pedag Disciplines, Karaganda, Kazakhstan.
   Kuznetsova, Lyudmila, EA Buketov Karaganda Univ, Dept Theories \& Methods Phys Culture \& Sports, Karaganda, Kazakhstan.},
DOI = {10.3329/bjms.v22i2.65008},
ISSN = {2223-4721},
EISSN = {2076-0299},
Keywords = {biological age; burnout; integral health; male and female health;
   motivation; pre-noso logicaldiagnostics; universityprofessors;
   university work record},
Keywords-Plus = {CARE},
Research-Areas = {General \& Internal Medicine},
Author-Email = {kab-1990@mail.ru},
Times-Cited = {0},
Unique-ID = {WOS:000973089100027},
DA = {2024-05-01},
}

@article{ WOS:000639240700001,
Author = {Ortega-Jimenez, David and Ruisoto, Pablo and Diaz Bretones, Francisco
   and del Rocio Ramirez, Marina and Vaca Gallegos, Silvia},
Title = {Psychological (In)Flexibility Mediates the Effect of Loneliness on
   Psychological Stress. Evidence from a Large Sample of University
   Professors},
Journal = {INTERNATIONAL JOURNAL OF ENVIRONMENTAL RESEARCH AND PUBLIC HEALTH},
Year = {2021},
Volume = {18},
Number = {6},
Month = {MAR},
Abstract = {Psychological stress, loneliness, and psychological inflexibility are
   associated with poorer mental health and professional performance in
   university teachers. However, the relationship between these variables
   is understudied. The aim of the present study is to analyze the
   mediating role of psychological (in)flexibility on the effect of
   loneliness on psychological stress. A total of 902 professors from 11
   universities in Ecuador were analyzed using standardized scales: the
   Perceived Stress Scale (PSS-14) to assess psychological stress, the
   Loneliness Scale Revised-Short (UCLA-3) for loneliness, and the
   Avoidance and Action Questionnaire (AAQ-7) and Life Engagement Test as
   double measures of psychological (in)flexibility. Mediation was tested
   by using PROCESS macro for SPSS. The results indicated that
   psychological flexibility mediated the relationship between loneliness
   and stress in university professors, regardless of sex and the measure
   of psychological (in)flexibility considered. The practical implications
   of the results are discussed herein.},
Type = {Article},
Language = {English},
Affiliation = {Ortega-Jiménez, D (Corresponding Author), Univ Tecn Particular Loja, Dept Psychol, Loja 110107, Ecuador.
   Ortega-Jiménez, D (Corresponding Author), Univ Granada, Dept Social Psychol, Sch Labour Relat \& Human Resources, E-18071 Granada, Spain.
   Ortega-Jimenez, David; del Rocio Ramirez, Marina; Vaca Gallegos, Silvia, Univ Tecn Particular Loja, Dept Psychol, Loja 110107, Ecuador.
   Ortega-Jimenez, David; Diaz Bretones, Francisco, Univ Granada, Dept Social Psychol, Sch Labour Relat \& Human Resources, E-18071 Granada, Spain.
   Ruisoto, Pablo, Univ Publ Navarra, Dept Hlth Sci, Pamplona 31006, Spain.},
DOI = {10.3390/ijerph18062992},
Article-Number = {2992},
EISSN = {1660-4601},
Keywords = {psychosocial factors; psychological (in)flexibility; professors; mental
   health},
Keywords-Plus = {OCCUPATIONAL STRESS; TEACHER STRESS; PSYCHOMETRIC PROPERTIES; PERCEIVED
   STRESS; SOCIAL SUPPORT; FLEXIBILITY; BURNOUT; INFLEXIBILITY;
   PERFORMANCE; ACCEPTANCE},
Research-Areas = {Environmental Sciences \& Ecology; Public, Environmental \& Occupational
   Health},
Author-Email = {dmortega1@utpl.edu.ec
   pablosuisoto@unavarra.es
   fdiazb@ugr.es
   mrramirez@utpl.edu.ec
   slvaca@utpl.edu.ec},
Times-Cited = {6},
Unique-ID = {WOS:000639240700001},
DA = {2024-05-01},
}

@article{ WOS:000698593600007,
Author = {Garcia Restrepo, Laura and Giraldo Agudelo, Daniela and Aguirre-Loaiza,
   Haney and Nunez, Cesar and Quiroz-Gonzalez, Eliana},
Title = {Quality of working life and professional self-efficacy in university
   teachers},
Journal = {PRAXIS-COLOMBIA},
Year = {2021},
Volume = {17},
Number = {1},
Pages = {85-98},
Month = {JAN-JUN},
Abstract = {Differences of modulating factors were studied (gender, contract,
   scholar level and organization type) in the quality of work life (QWL)
   and beliefs of professional self-efficacy (PSF), as well as the
   relationship between the QWL and beliefs of PSF in university teachers.
   Cross-sectional design, 100 teachers from 4 Colombian regions and with
   age range between 25 and 65 year old participated (Medad=41,2, SD=10,2).
   An ad hoc questionnaire, the CVT-GOHISALO (spanish acronym) for QWL and
   AU10 (spanish acronym) for PSF, was used. It was found that gender
   presented homogeneous behavior between QWL and PSF. The teachers with
   full time contract perceived major institutional support F(2,97)=7,79,
   p=0,001,eta 2=0,39 and major work stability that teachers who were paid
   per hour F(2,97)=7,79, p=0,032,eta 2=0,16. There are differences in the
   institutional support t(99)=-2,44, p=0,014, IC95\% {[}-8,51, -0,96] and
   work insurance t(99)=-2,44, p=0,014, IC95\% {[}-8,51, -0,96], d=0,51,
   according to type organization (private vs public). Also, the date
   showed that the higher QWL, the higher PSF (r=0,61, p<0,01). Further
   research exploring other personal and environmental factors is
   recommended. Likewise, it seems reasonable to assume that the
   organizational interventions and practice consider the work conditions
   that affect the QWL and the PSF.},
Type = {Article},
Language = {Spanish},
Affiliation = {Quiroz-González, E (Corresponding Author), Univ Catolica Pereira, Pereira, Colombia.
   Garcia Restrepo, Laura; Giraldo Agudelo, Daniela; Aguirre-Loaiza, Haney; Quiroz-Gonzalez, Eliana, Univ Catolica Pereira, Pereira, Colombia.
   Nunez, Cesar, Univ Medellin, Medellin, Colombia.},
DOI = {10.21676/23897856.3539},
ISSN = {1657-4915},
EISSN = {2389-7856},
Keywords = {hiring; working conditions; teachers; work satisfaction},
Keywords-Plus = {PSYCHOSOCIAL RISKS; JOB-SATISFACTION; SECONDARY-SCHOOL; BURNOUT
   SYNDROME; HEALTH; ENGAGEMENT; HOSPITALS; EMPLOYEES; LECTURERS; NEED},
Research-Areas = {Education \& Educational Research},
Author-Email = {laura.garcia@ucp.edu.co
   daniela.giraldo0795@gmail.com
   haney.aguirre@ucp.edu.co
   cnunez@udem.edu.co
   eliana.quiroz@ucp.edu.co},
Times-Cited = {3},
Unique-ID = {WOS:000698593600007},
DA = {2024-05-01},
}

@article{ WOS:001059398200001,
Author = {Dres, Martin and Copin, Marie-Christine and Cariou, Alain and Mathonnet,
   Muriel and Gaillard, Raphael and Shanafelt, Tait and Riou, Bruno and
   Darmon, Michael and Azoulay, Elie},
Title = {Job Strain, Burnout, and Suicidal Ideation in Tenured University
   Hospital Faculty Staff in France in 2021},
Journal = {JAMA NETWORK OPEN},
Year = {2023},
Volume = {6},
Number = {3},
Month = {MAR},
Abstract = {IMPORTANCE The ability to attract and retain university hospital faculty
   staff is in jeopardy because of the high levels of mental symptoms in
   this professional group.
   OBJECTIVE To examine the prevalence and determinants of symptoms of
   severe burnout, job strain, and suicidal ideation in tenured associate
   and full professors in university hospitals.
   DESIGN, SETTING, AND PARTICIPANTS This nationwide cross-sectional study
   offered online surveys to 5332 tenured university hospital faculty
   members in France from October 25, 2021, to December 20, 2021.
   EXPOSURES Burnout and job strain.
   MAIN OUTCOMES AND MEASURES Participants completed the 22-item Maslach
   Burnout Inventory and a 12-item job strain assessment tool, reported
   suicidal ideation, and used visual analog scales to evaluate
   unidimensional parameters. The primary outcome was presence of severe
   burnout symptoms. Factors associated with mental health symptoms were
   identified by multivariable logistic regression.
   RESULTS Completed questionnaires were returned by 2390 of 5332 faculty
   members (response rate, 45\%; range, 43\%-46\%). Tenured associate
   professors were a median of 40 (IQR, 37-45) years old with a sex ratio
   of 1:1, whereas tenured full professors were a median of 53 (IQR, 46-60)
   years old with a sex ratio of 1:5. Of 2390 respondents, 952 (40\%)
   reported symptoms of severe burnout. Symptoms of job strain (296
   professors {[}12\%]) and suicidal ideation (343 professors {[}14\%])
   were also reported. Compared with full professors, significantly more
   associate professors reported feeling overwhelmed at work (496 {[}73\%]
   vs 972 {[}57\%]; P <.001), considering resignation (365 {[}54\%] vs 834
   {[}49\%]; P =.004), or considering a career change (277 {[}41\%] vs 496
   {[}29\%]; P <.001). Factors independently associated with less burnout
   were a longer time being a professor (adjusted odds ratio {[}aOR], 0.97;
   95\% CI, 0.96-0.98 per year of age), sleeping well (aOR, 0.88; 95\% CI,
   0.83-0.92), feeling valued by colleagues (aOR, 0.91; 95\% CI, 0.86-0.95
   per visual analog scale point) or the public (aOR, 0.92; 95\% CI,
   0.88-0.96 per visual analog scale point), and accepting more tasks (aOR,
   0.82; 95\% CI, 0.72-0.93). Factors independently associated with more
   burnout were having a nonclinical position (OR, 2.48; 95\% CI,
   1.96-3.16), reporting work encroachment on private life (OR, 1.17; 95\%
   CI, 1.10-1.25), feeling the need to constantly put on a brave face (OR,
   1.82; 95\% CI, 1.32-2.52), considering a career change (OR, 1.53; 95\%
   CI, 1.22-1.92), and having experienced harassment (OR, 1.52; 95\% CI,
   1.22-1.88).
   CONCLUSIONS AND RELEVANCE These findings suggest that the psychological
   burden on tenured university hospital faculty staff in France is
   considerable. Hospital administrators and health care authorities should
   urgently develop strategies for burden prevention and alleviation and
   for attraction of the next generation.},
Type = {Article},
Language = {English},
Affiliation = {Azoulay, E (Corresponding Author), St Louis Hosp, Assistance Publ Hop Paris, Dept Crit Care Med, 1 Ave Claude Vellefaux, F-75010 Paris, France.
   Dres, Martin, Sorbonne Univ, INSERM, UMRS 1158, Paris, France.
   Dres, Martin, Hop La Pitie Salpetriere, Assistance Publ Hop Paris, Dept Crit Care Med, Paris, France.
   Copin, Marie-Christine, Univ Angers, CNRS, CHU Angers, CRCI2NA,INSERM, Angers, France.
   Cariou, Alain; Darmon, Michael, Paris Cite Univ, Paris, France.
   Cariou, Alain, Cochin Hosp, Assistance Publ Hop Paris, Dept Crit Care Med, Paris, France.
   Mathonnet, Muriel, Univ Limoges, Dept Digest Gen \& Endocrinol Surg, INSERM, UMR 1308, Limoges, France.
   Gaillard, Raphael, Paris Cite Univ, Paris, France.
   Gaillard, Raphael, Sorbonne Univ, INSERM, UMR S894, Paris, France.
   Gaillard, Raphael, Ctr Hosp St Anne, Paris, France.
   Gaillard, Raphael, Ctr Psychiat \& Neurosci, Paris, France.
   Shanafelt, Tait, Stanford Sch Med, Stanford, CA USA.
   Riou, Bruno; Azoulay, Elie, Sorbonne Univ, INSERM, UMR 1166, Fdn Innovat Cardiometab \& Nutr, Paris, France.
   Riou, Bruno; Azoulay, Elie, Hop La Pitie Salpetriere, Assistance Publ Hop Paris, Emergency Dept, Paris, France.
   Darmon, Michael, St Louis Hosp, Assistance Publ Hop Paris, Dept Crit Care Med, Paris, France.},
DOI = {10.1001/jamanetworkopen.2023.3652},
Article-Number = {e233652},
ISSN = {2574-3805},
Keywords-Plus = {PHYSICIAN BURNOUT; MEDICAL-FACULTY; SATISFACTION; INTERVENTIONS;
   WELLNESS; HEALTH},
Research-Areas = {General \& Internal Medicine},
Author-Email = {elie.azoulay@aphp.fr},
Times-Cited = {0},
Unique-ID = {WOS:001059398200001},
DA = {2024-05-01},
}

@article{ WOS:000873769000001,
Author = {Pei, Shuimei and Chen, Zhaojun and Zhang, Xingxia and Guo, Jianpeng},
Title = {An empirical study on the influencing mechanism of Chinese university
   teachers' wellbeing},
Journal = {FRONTIERS IN PSYCHOLOGY},
Year = {2022},
Volume = {13},
Month = {OCT 6},
Abstract = {Current studies on teachers' wellbeing are mainly on lowering stress or
   burnout. Few studies have noted that faculty wellbeing is related to
   teaching activities. Teaching engagement and teaching experience are
   important predictor variables of teachers' wellbeing, but the internal
   and external influencing mechanisms of teachers' wellbeing have not been
   clearly revealed. Based on the survey data of 7,408 teachers from 271
   undergraduate colleges and universities across China, the internal and
   external influencing mechanisms of teaching engagement and teaching
   experience on teachers' wellbeing were investigated through multicluster
   structural equation modeling. The results were that teachers' wellbeing
   was influenced by both teaching engagement and teaching experience.
   Among teaching engagement, teachers' pre-class preparation and
   post-class communication positively influenced teaching experience, but
   in-class delivery negatively influenced teaching experience. Teaching
   experience partially mediates the relationship between engagement and
   wellbeing. At the level of internal influence, the more teachers
   identify with and feel accomplished by teaching, the more they invest
   time and energy in teaching; at the level of external influence, the
   school environment, leadership, and colleague support affect teachers'
   wellbeing through the teaching experience. Universities should offer
   good teaching hardware and software for teachers, provide adequate
   teaching support, especially encourage teacher-student communication
   after class, weaken the rigid constraints and controls on teachers'
   teaching in class, give teachers enough teaching autonomy, and reduce
   their teaching burden to inspire teachers to be more actively involved
   in teaching, improve their teaching experience, and thus enhance their
   sense of wellbeing.},
Type = {Article},
Language = {English},
Affiliation = {Chen, ZJ (Corresponding Author), Xiamen Univ, Inst Educ, Xiamen, Peoples R China.
   Chen, ZJ (Corresponding Author), Yantai Nanshan Univ, Coll Humanities, Yantai, Peoples R China.
   Pei, Shuimei; Chen, Zhaojun; Guo, Jianpeng, Xiamen Univ, Inst Educ, Xiamen, Peoples R China.
   Pei, Shuimei, Xiamen Huaxia Univ, Coll Humanities, Xiamen, Peoples R China.
   Chen, Zhaojun, Yantai Nanshan Univ, Coll Humanities, Yantai, Peoples R China.
   Zhang, Xingxia, Hanyang Univ, Grad Sch Int Studies, Seoul, South Korea.},
DOI = {10.3389/fpsyg.2022.970593},
Article-Number = {970593},
ISSN = {1664-1078},
Keywords = {teachers' wellbeing; teaching engagement; teaching experience;
   undergraduate colleges and universities; structural equation modeling},
Keywords-Plus = {CONFIRMATORY FACTOR-ANALYSIS; FIT INDEXES; CARE},
Research-Areas = {Psychology},
Author-Email = {chenzhaojunnsu@126.com},
Times-Cited = {1},
Unique-ID = {WOS:000873769000001},
DA = {2024-05-01},
}

@article{ WOS:000462000400042,
Author = {Alves, Priscila Castro and Oliveira, Aurea de Fatima and Martins da
   Silva Paro, Helena Borges},
Title = {Quality of life and burnout among faculty members: How much does the
   field of knowledge matter?},
Journal = {PLOS ONE},
Year = {2019},
Volume = {14},
Number = {3},
Month = {MAR 22},
Abstract = {Background
   Faculty members face demands such as research, outreach programs, and
   management activities. Such demands may expose faculty to burnout.
   Burnout affects the physical, psychological and social health of faculty
   members, but it is still unclear how it affects their quality of life.
   We aimed to assess the impact of burnout on the quality of life (QoL) of
   faculty members from different fields of knowledge.
   Methods
   Cross-sectional study using validated tools for measuring burnout and
   QoL (Oldenburg Burnout Inventory-OLBI and World Health Organization
   Quality of Life-Abbreviated version-WHOQOL-Bref) in a sample of 366
   faculty members from a public university. Scores were analyzed using
   Student's t-test, analysis of variance (ANOVA), binary logistic
   regression, and structural equation modeling (SEM).
   Results
   More than a third of the faculty members (n = 127; 36.6\%) suffered from
   burnout. Men had higher scores of quality of life than women in the
   physical health (p = 0.001; d<0.5), psychological (p = 0.001; d<0.5) and
   social relationships (p = 0.048; d<0.5) domains. Women were more
   exhausted than men (p = 0.001; d<0.5). Faculty members' perception of
   quality of life and burnout did not differ according to their field of
   knowledge (p> 0.05). Participants who felt tired before arriving at work
   were less likely to report good quality of life (OR = 0.46; 95\% CI =
   0.21-0.99). Faculty members who stated they needed more time to relax
   after work were less likely to be satisfied with their health (OR =
   0.20; 95\% CI = 0.10-0.40). Burnout showed a negative association with
   quality of life (lambda = 0.87; p <0,001; df = 8).
   Conclusions
   Burnout negatively affects faculty members' quality of life, regardless
   of their field of knowledge. Our results suggest the implementation of
   programs and actions to prevent burnout to faculty members, especially
   to women, as their quality of life may affect the quality of the
   education provided.},
Type = {Article},
Language = {English},
Affiliation = {Alves, PC (Corresponding Author), Univ Fed Uberlandia, Dept Publ Servants Qual Life \& Hlth, Uberlandia, MG, Brazil.
   Alves, Priscila Castro, Univ Fed Uberlandia, Dept Publ Servants Qual Life \& Hlth, Uberlandia, MG, Brazil.
   Oliveira, Aurea de Fatima, Univ Fed Uberlandia, Inst Psychol, Uberlandia, MG, Brazil.
   Martins da Silva Paro, Helena Borges, Univ Fed Uberlandia, Dept Obstet \& Gynecol, Dept Humanities Hlth, Uberlandia, MG, Brazil.},
DOI = {10.1371/journal.pone.0214217},
Article-Number = {e0214217},
ISSN = {1932-6203},
Keywords-Plus = {ORGANIZATIONAL SUPPORT; HEALTH; WORK; PROFESSORS; TEACHERS; WHOQOL;
   IMPACT; STATE; FIT},
Research-Areas = {Science \& Technology - Other Topics},
Author-Email = {enf.pri@hotmail.com},
Times-Cited = {42},
Unique-ID = {WOS:000462000400042},
DA = {2024-05-01},
}

@article{ WOS:000607928600004,
Author = {Redondo-Florez, Laura and Francisco Tornero-Aguilera, Jose and Jesus
   Ramos-Campo, Domingo and Javier Clemente-Suarez, Vicente},
Title = {Gender Differences in Stress- and Burnout-Related Factors of University
   Professors},
Journal = {BIOMED RESEARCH INTERNATIONAL},
Year = {2020},
Volume = {2020},
Month = {DEC 22},
Abstract = {The aim of the present study was to analyse the gender differences in
   stress-related factors of university professors. A cross-sectional study
   was carried out, where gender differences in psychological, nutrition,
   physical activity, and oral health stress-related factors were analysed
   in 470 Spanish university professors (58.7\% male and 41.3\% female,
   42.1 +/- 9.2 years) through a compendium of questionnaires. The results
   showed how females presented significantly (p <= 0.05) higher scores
   than males in perceived stress (females: 22.15 +/- 4.40 vs. males: 19.69
   +/- 3.61), emotional exhaustion (females: 20.86 +/- 9.51 vs. males:
   16.44 +/- 9.12), and neuroticism (females: 5.53 +/- 1.97 vs. males: 4.77
   +/- 1.96). These results may be related to higher probabilities to
   suffer the burnout syndrome, showing possible physical symptoms of this
   psychological disorder such as dry mouth and gastritis or heartburn. We
   concluded that female professors presented higher burnout perceived
   stress, emotional exhaustion, and neuroticism levels than males. Females
   also presented higher dry mouth, gastritis, and heartburn than males.
   Female professors showed healthier nutritional habits than males,
   presenting higher consumption of milk products and fruit per day, a
   higher number of meals, and less eating between hours and fried food
   consumption. Nevertheless, females consumed fewer water glasses and
   practised less weekly sport than male professors.},
Type = {Article},
Language = {English},
Affiliation = {Clemente-Suárez, VJ (Corresponding Author), Univ Europea Madrid, Fac Sports Sci, Tajo St S-N, Madrid 28670, Spain.
   Clemente-Suárez, VJ (Corresponding Author), Univ Costa, Grp Invest Cultura Educ \& Soc, Barranquilla 080002, Colombia.
   Redondo-Florez, Laura; Francisco Tornero-Aguilera, Jose; Javier Clemente-Suarez, Vicente, Univ Europea Madrid, Fac Sports Sci, Tajo St S-N, Madrid 28670, Spain.
   Jesus Ramos-Campo, Domingo, Catholic Univ Murcia, Sport Sci Fac, Murcia, Spain.
   Javier Clemente-Suarez, Vicente, Univ Costa, Grp Invest Cultura Educ \& Soc, Barranquilla 080002, Colombia.},
DOI = {10.1155/2020/6687358},
Article-Number = {6687358},
ISSN = {2314-6133},
EISSN = {2314-6141},
Keywords-Plus = {ORAL-HEALTH STATUS; PHYSICAL-ACTIVITY; EXPERIMENTAL GASTRITIS;
   DEPRESSION; ANXIETY; BEHAVIOR; ASSOCIATION; REACTIVITY; APPLES; LEVEL},
Research-Areas = {Biotechnology \& Applied Microbiology; Research \& Experimental Medicine},
Author-Email = {vctxente@yahoo.es},
Times-Cited = {24},
Unique-ID = {WOS:000607928600004},
DA = {2024-05-01},
}

@article{ WOS:000637404800016,
Author = {Dirvar, Ferdi and Dirvar, Sevda Uzun and Kaygusuz, Mehmet Akif and
   Evren, Bilge and Ozturk, Irfan},
Title = {Effect of malpractice claims on orthopedic and traumatology physicians
   in Turkey: A survey study},
Journal = {ACTA ORTHOPAEDICA ET TRAUMATOLOGICA TURCICA},
Year = {2021},
Volume = {55},
Number = {2},
Pages = {171-176},
Month = {MAR},
Abstract = {Objective: This study aimed to investigate the malpractice claims
   experienced by orthopedic and traumatology physicians and to determine
   their effects on burnout, job satisfaction, and clinical practice.
   Methods: A questionnaire survey was conducted on orthopedic and
   traumatology specialists between May 2019 and February 2020. Data
   collection was carried out via e-survey at ``turk-ortopedi{''} mail
   group, which is an electronic communication network of orthopedic and
   traumatology physicians. For data collection, sociodemographic data
   forms were used including the general characteristics, working
   conditions, and the malpractice claim events along with the Maslach
   Burnout Inventory scale to evaluate burnout and the Minnesota
   Satisfaction Questionnaire to investigate job satisfaction.
   Results: In total, 353 orthopedic and traumatology physicians (348 men,
   5 women), including 37 professors, 41 associate professors, and 275
   surgeons, completed the questionnaire. In total, 65.4\% of the
   participants (231 physicians and 471 relevant dossiers) stated that they
   were currently facing a malpractice claim. Emotional burnout and
   hesitant behavior in medical practices were significantly higher among
   the physicians who had undergone an investigation/trial with the claim
   of malpractice (p<0.05), whereas intrinsic job satisfaction was
   significantly lower (p<0.05). It was determined that orthopedic and
   traumatology physicians dealing with arthroplasty, vertebral surgery,
   hand surgery, and foot/ankle surgeries had undergone significantly more
   trials (p<0.05). In the evaluation of the burnout levels and job
   satisfaction scores of the physicians according to the age, academic
   title, seniority, and institution, it was determined that burnout level
   decreased with age, those between the ages of 25 and 34 years were
   exhausted the most, and job satisfaction increased with age. It was also
   found that burnout level decreased and job satisfaction increased as the
   academic title became higher, and attending physicians were the most
   exhausted. Moreover, burnout level decreased as seniority increased, the
   most senior ones were the ones most exhausted, and job satisfaction
   increased with seniority.
   Conclusion: Evidence from this study has revealed that malpractice
   claims cause emotional burnout, low intrinsic job satisfaction, and a
   hesitant behavior in medical practice for the orthopedic and
   traumatology physicians. The concept of malpractice alone may result in
   unnecessary analyses/examinations for patients.},
Type = {Article},
Language = {English},
Affiliation = {Dirvar, F (Corresponding Author), Hlth Sci Univ Turkey, Metin Sabanci Baltalimani Bone Dis Training \& Res, Dept Orthoped \& Traumatol, Istanbul, Turkey.
   Dirvar, Ferdi; Kaygusuz, Mehmet Akif, Hlth Sci Univ Turkey, Metin Sabanci Baltalimani Bone Dis Training \& Res, Dept Orthoped \& Traumatol, Istanbul, Turkey.
   Dirvar, Sevda Uzun, Hlth Sci Univ Turkey, Metin Sabanci Baltalimani Bone Dis Training \& Res, Dept Educ, Istanbul, Turkey.
   Evren, Bilge, Hlth Sci Univ Turkey, Metin Sabanci Baltalimani Bone Dis Training \& Res, Dept Psychiat, Istanbul, Turkey.
   Ozturk, Irfan, Demiroglu Bilim Univ, Dept Orthoped \& Traumatol, Istanbul, Turkey.},
DOI = {10.5152/j.aott.2021.20167},
ISSN = {1017-995X},
Keywords = {Burnout; Malpractice; Orthopedics},
Keywords-Plus = {MEDICAL MALPRACTICE; BURNOUT; WORK; HEALTH},
Research-Areas = {Orthopedics},
Author-Email = {ferdidirvar@hotmail.com},
Times-Cited = {6},
Unique-ID = {WOS:000637404800016},
DA = {2024-05-01},
}

@article{ WOS:000602351900001,
Author = {Redondo-Florez, Laura and Fernandez-Lucas, Jesus and Clemente-Suarez,
   Vicente Javier},
Title = {Cultural Differences in Stress-Related Psychological, Nutrition,
   Physical Activity and Oral Health Factors of Professors},
Journal = {NUTRIENTS},
Year = {2020},
Volume = {12},
Number = {12},
Month = {DEC},
Abstract = {With the aim to explore cultural differences in stress-related
   psychological, nutrition, physical activity, and oral health factors
   between Spanish and Latin American professors, we analysed
   stress-related factors in 598 professors (39.9\% male, 60.1\% female,
   41.3 +/- 9.8 years) by a collection of questionnaires, which involved
   psychological, nutritional, physical activity and oral health items.
   Results showed how Spanish professors presented significantly (p <=
   0.05) higher scores than Latin American professors in perceived stress
   (Spanish: 21.40 +/- 4.32 vs. Latin American: 20.36 +/- 4.31), teaching
   stress (Spanish: 6.59 +/- 2.28 vs. Latin American: 6.00 +/- 2.99) and
   neuroticism (Spanish: 5.40 +/- 2.10 vs. Latin American: 4.58 +/- 1.72).
   Spanish professors also showed healthier nutritional and physical
   activity habits than their Latin American counterparts, presenting
   higher consumption of milk products and a higher numbers of meals per
   day, greater weekly meat and fish consumption and higher weekly
   resistance training, as well as less eating between hours and snacking
   consumption. Nevertheless, Spanish professors brushed their teeth less
   and showed a higher smoking habit than Latin American professors. We
   concluded that there were cultural differences between Spanish and Latin
   American professors. In the present research, Spanish professors showed
   significantly higher burnout levels, teaching stress, perceived stress,
   and neuroticism than Latin American professors, and several differences
   were also found around health behaviours. These differences in perceived
   stress, teaching stress and burnout syndrome may be due to the
   habituation process of Latin American professors, and probably are
   associated with a higher stressful and demanding socio-cultural context.},
Type = {Article},
Language = {English},
Affiliation = {Clemente-Suárez, VJ (Corresponding Author), Univ Europea Madrid, Fac Sports Sci, Madrid 28670, Spain.
   Clemente-Suárez, VJ (Corresponding Author), Univ Costa, Grp Invest Cultura Educ \& Soc, Barranquilla 080002, Colombia.
   Redondo-Florez, Laura; Clemente-Suarez, Vicente Javier, Univ Europea Madrid, Fac Sports Sci, Madrid 28670, Spain.
   Fernandez-Lucas, Jesus, Univ Europea Madrid, Biomed Sci Sch, Appl Biotechnol Grp, Villaviciosa De Odon 28670, Spain.
   Fernandez-Lucas, Jesus, Univ Costa, CUC, GICNEX, Grp Invest Ciencias Nat \& Exactas, Barranquilla 080002, Colombia.
   Clemente-Suarez, Vicente Javier, Univ Costa, Grp Invest Cultura Educ \& Soc, Barranquilla 080002, Colombia.},
DOI = {10.3390/nu12123644},
Article-Number = {3644},
EISSN = {2072-6643},
Keywords = {stress; burnout; professors; physical activity; nutrition; oral health},
Keywords-Plus = {INDIVIDUAL-DIFFERENCES; UNIVERSITY-STUDENTS; PERCEIVED STRESS; EATING
   BEHAVIOR; SOCIAL STRESS; ANXIETY; FOOD; REACTIVITY; CORTISOL; BURNOUT},
Research-Areas = {Nutrition \& Dietetics},
Author-Email = {lauraredondo\_1@hotmail.com
   jesus.fernandez2@universidadeuropea.es
   vctxente@yahoo.es},
Times-Cited = {18},
Unique-ID = {WOS:000602351900001},
DA = {2024-05-01},
}

@article{ WOS:000940476300001,
Author = {Llorca-Pellicer, Marta and Gil-LaOrden, Pedro and Prado-Gasco, Vicente
   J. J. and Gil-Monte, Pedro R. R.},
Title = {Brief Version of the Frankfurt Emotional Work Scale and Gender
   Difference in Emotional Labour},
Journal = {SUSTAINABILITY},
Year = {2023},
Volume = {15},
Number = {4},
Month = {FEB},
Abstract = {This study was designed to assess the psychometric properties of a brief
   version of the Frankfurt Emotion Work Scale (FEWS) adapted to Spanish in
   a sample of teachers, taking into consideration gender differences.
   Method: The sample consisted of 9020 teachers of public education in the
   Valencian Community (M-age = 45.33 years, SD = 9.15; 72.5\% female).
   Results: The psychometric properties are adequate. It consists of 12
   items grouped into six factors that explain 79.54\% of the variance.
   Cronbach's alpha and composite reliability coefficients (CRC) for the
   full scale are adequate: alpha = 0.79; CRC = 0.90. Confirmatory
   Factorial Analyses also confirm the structure of the scale (chi(2) =
   890.36, S-B chi(2) = 747.38, df = 39, NFI = 0.945, NNFI = 0.911, CFI =
   0.947, IFI = 0.947, MFI = 0.925, and RMSEA = 0.069). Convergent and
   discriminant validity were also probed. Finally, a gender effect over
   Emotional labour was found, there was a difference between gender in the
   scale and all of the dimensions of the questionnaire, with higher values
   on women. Conclusions: according to the results of this study, the use
   of this diagnostic tool for Spanish non-university teachers appears to
   be justified.},
Type = {Article},
Language = {English},
Affiliation = {Llorca-Pellicer, M (Corresponding Author), Univ Valencia, Dept Social Psychol, Valencia 46003, Spain.
   Llorca-Pellicer, M (Corresponding Author), Univ Valencia, Unidad Invest Psicosocial Conducta Org UNIPSICO, Valencia 46010, Spain.
   Llorca-Pellicer, Marta; Gil-LaOrden, Pedro; Prado-Gasco, Vicente J. J.; Gil-Monte, Pedro R. R., Univ Valencia, Dept Social Psychol, Valencia 46003, Spain.
   Llorca-Pellicer, Marta; Gil-LaOrden, Pedro; Gil-Monte, Pedro R. R., Univ Valencia, Unidad Invest Psicosocial Conducta Org UNIPSICO, Valencia 46010, Spain.},
DOI = {10.3390/su15042925},
Article-Number = {2925},
EISSN = {2071-1050},
Keywords = {emotional labour; FEWS; non-university teachers; psychometric
   properties; gender effect},
Keywords-Plus = {BURNOUT; MODELS},
Research-Areas = {Science \& Technology - Other Topics; Environmental Sciences \& Ecology},
Author-Email = {llorpe@hotmail.es},
Times-Cited = {0},
Unique-ID = {WOS:000940476300001},
DA = {2024-05-01},
}

@article{ WOS:000505192800004,
Author = {Chichra, A. and Abhijnhan, A. and Tharyan, P.},
Title = {Job stress and satisfaction in faculty of a teaching hospital in south
   India: A cross-sectional survey},
Journal = {JOURNAL OF POSTGRADUATE MEDICINE},
Year = {2019},
Volume = {65},
Number = {4},
Pages = {201-206},
Month = {OCT},
Abstract = {Background: There are multiple economic, psychological, and physical
   consequences of high job stress, low job satisfaction and burnout in
   faculty of a teaching hospital in South India. Data from developing
   countries on these domains are sparse. Materials and Methods: In a
   cross-sectional study we assessed the prevalence and sources of
   perceived job stress, job satisfaction and burnout in faculty, as well
   as ways of coping with stress among consenting faculty of a large,
   private, charitable, teaching hospital in India using standardized,
   self-rated questionnaires. Results: A total of 304 respondents, 156
   (51.3\%) were Assistant Professors; 71 (23.4\%) were Associate
   Professors, and 77 (25.3\%) were Professors. The majority (175; 58\%)
   were male, younger than 45 years (235; 76\%) and from clinical
   departments (248; 81.5\%) A third (96; 31\%) reported high overall
   levels of perceived job stress. In multivariate analyses, age less than
   45 years, designation as Assistant or Associate Professor, and working
   in a clinical department were associated with perceived high job stress;
   reporting high perceived job satisfaction was protective. Nearly
   two-thirds (217; 71.4\%) of faculty reported high levels of job
   satisfaction. In multivariate analysis, age less than 45 years and
   reporting high job stress were associated with low perceived job
   satisfaction. Causes of stress and satisfaction differed by age, gender
   and designation. On the Maslach Burnout Inventory (MBI), 88 (29\%) had
   high scores on the emotional exhaustion subscale, 63 (20.8\%) had high
   scores on the depersonalization subscale, and 90 (29.7\%) had low scores
   on the personal achievement subscales. High job stress and low job
   satisfaction were significantly associated with burnout on the three
   domains. Conclusions: High job stress and low job satisfaction were
   inversely related in this survey of medical faculty and were
   significantly associated with levels of burnout. The sources of job
   stress and job satisfaction identified provide insights that could
   inform formal institutional mechanisms to prevent burnout in doctors.},
Type = {Article},
Language = {English},
Affiliation = {Chichra, A (Corresponding Author), Christian Med Coll \& Hosp, Dept Psychiat, Vellore, Tamil Nadu, India.
   Chichra, A.; Abhijnhan, A.; Tharyan, P., Christian Med Coll \& Hosp, Dept Psychiat, Vellore, Tamil Nadu, India.},
DOI = {10.4103/jpgm.JPGM\_489\_18},
ISSN = {0022-3859},
EISSN = {0972-2823},
Keywords = {Burnout doctors; job satisfaction; job stress},
Keywords-Plus = {MENTAL-HEALTH; BURNOUT; PHYSICIANS; CONSULTANTS; WELLNESS},
Research-Areas = {General \& Internal Medicine},
Author-Email = {chichra@gmail.com},
Times-Cited = {14},
Unique-ID = {WOS:000505192800004},
DA = {2024-05-01},
}

@article{ WOS:000617780600001,
Author = {Ngirande, Hlanganipai},
Title = {Occupational stress, uncertainty and organisational commitment in higher
   education: Job satisfaction as a moderator},
Journal = {SA JOURNAL OF HUMAN RESOURCE MANAGEMENT},
Year = {2021},
Volume = {19},
Month = {JAN 20},
Abstract = {Orientation: Committed employees contribute to the success of an
   organisation. Therefore, organisations need to understand the level of
   employees' occupational stress and uncertainty to minimise their
   negative effects on both the individuals and the organisation.
   Organisations should also understand the effect of job satisfaction in
   explaining occupational stress and organisational commitment, as well as
   uncertainty and organisational commitment.
   Research purpose: The purpose of the study was to investigate the
   relationships between occupational stress, uncertainty and
   organisational commitment of academic staff from two South African
   historically black institutions of higher learning. The study further
   investigated whether job satisfaction moderated the relationship between
   (1) occupational stress and organisational commitment and (2)
   uncertainty and organisational commitment.
   Motivation for the study: Institutions of higher learning gain a
   competitive advantage by having a committed workforce. Therefore, it is
   necessary to investigate the drivers of organisational commitment to
   attain organisational success.
   Research approach/design and method: A quantitative approach by using a
   cross-sectional survey design was used to collect data from the academic
   staff from two institutions of higher education (n = 424). Both
   institutions are contact institutions and are of the same level.
   Cronbach's alpha coefficients, factor analysis, Pearson product-moment
   correlation coefficient and multiple regression analyses were used to
   analyse the data.
   Main findings: This study found a negative, significant relationship
   between occupational stress and organisational commitment and a negative
   relationship between uncertainty and organisational commitment. However,
   uncertainty was found to be only a significant predictor of
   organisational commitment. The study also found that job satisfaction
   moderates the relationship between uncertainty and organisational
   commitment. However, it does not moderate the relationship between
   occupational stress and organisational commitment.
   Practical/managerial implications: Institutions of higher learning need
   to establish a conducive working climate and provide employee assistance
   programmes to minimise the levels of occupational stress and uncertainty
   and improve job satisfaction to have committed academic staff.
   Contribution/value-add: The research is one of the few studies that
   explored the moderating role of job satisfaction with the relationship
   between occupational stress and organisational commitment, and the
   relationship between uncertainty and organisational commitment in the
   higher education sector. Hence, it adds new information to the body of
   knowledge in the sector. Institutions of higher learning can consider
   evaluating the levels of occupational stress, uncertainty and job
   satisfaction of their academic staff to promote the issue of the
   organisational commitment of their employees. Thus, this study has the
   potential to influence organisational policy on how to reduce work
   stress and uncertainty and improve organisational commitment.},
Type = {Article},
Language = {English},
Affiliation = {Ngirande, H (Corresponding Author), Univ Ft Hare, Fac Management \& Commerce, Dept Ind Psychol, Alice, South Africa.
   Ngirande, Hlanganipai, Univ Ft Hare, Fac Management \& Commerce, Dept Ind Psychol, Alice, South Africa.},
DOI = {10.4102/sajhrm.v19i0.1376},
Article-Number = {a1376},
ISSN = {1683-7584},
EISSN = {2071-078X},
Keywords = {academic staff; confirmatory factor analysis; higher education; job
   satisfaction; moderator; occupational stress; organisational commitment;
   South Africa; uncertainty},
Keywords-Plus = {INSECURITY; STAFF; TEACHERS; MEDIATION; EMPLOYEES; BURNOUT},
Research-Areas = {Business \& Economics},
Author-Email = {hlanganipai@gmail.com},
Times-Cited = {5},
Unique-ID = {WOS:000617780600001},
DA = {2024-05-01},
}

@article{ WOS:000661441400001,
Author = {de la Fuente, Jesus and Pachon-Basallo, Monica and Santos, Flavia H. and
   Peralta-Sanchez, Francisco J. and Carmen Gonzalez-Torres, Maria and
   Artuch-Garde, Raquel and Paoloni, V, Paola and Gaetha, Martha L.},
Title = {How Has the COVID-19 Crisis Affected the Academic Stress of University
   Students? The Role of Teachers and Students},
Journal = {FRONTIERS IN PSYCHOLOGY},
Year = {2021},
Volume = {12},
Month = {JUN 1},
Abstract = {The effects of the COVID-19 pandemic have required substantial
   adjustments in terms of university teaching-learning processes. The aim
   of this study was to verify whether there were significant differences
   between the academic year of 2020 and the two preceding years in factors
   and symptoms and stress. A total of 642 university students (ages 18-25
   years) participated by filling out validated self-reports during the
   months from March to August 2020. Using an ex post facto design, SEM
   analyses and simple and multiple ANOVAs were performed. Structural
   results showed that stress factors from the teaching process had a
   predictive value for the learning process, emotions, and academic
   burnout, and being a man was a factor predicting negative emotion. In a
   similar way, inferential results revealed no significant effect of
   academic year but did show an effect of gender on stress experiences
   during the pandemic. Aside from certain specific aspects, there was no
   significant global effect of the year 2020 on factors and symptoms of
   stress. The results showed that studying in the year of the COVID-19
   outbreak did not have a significant effect on stress triggered by the
   teaching process. From these results, we draw implications for specific
   guidance interventions with university teachers and students.},
Type = {Article},
Language = {English},
Affiliation = {de la Fuente, J (Corresponding Author), Univ Navarra, Sch Educ \& Psychol, Pamplona, Spain.
   de la Fuente, J (Corresponding Author), Univ Almeria, Sch Psychol, Almeria, Spain.
   de la Fuente, Jesus; Pachon-Basallo, Monica; Carmen Gonzalez-Torres, Maria, Univ Navarra, Sch Educ \& Psychol, Pamplona, Spain.
   de la Fuente, Jesus; Peralta-Sanchez, Francisco J., Univ Almeria, Sch Psychol, Almeria, Spain.
   Santos, Flavia H., Univ Coll Dublin, Sch Psychol, Dublin, Ireland.
   Artuch-Garde, Raquel, Univ Publ Navarra, Sch Hlth Sci, Pamplona, Spain.
   Paoloni, Paola, V, Univ Rio Cuarto, Sch Educ, Cordoba, Argentina.
   Gaetha, Martha L., Univ Puebla, Sch Social Sci, Puebla, Mexico.},
DOI = {10.3389/fpsyg.2021.626340},
Article-Number = {626340},
ISSN = {1664-1078},
Keywords = {COVID-19; academic stress; achievement emotions; engagement-burnout;
   gender; undergraduates students; teaching-learning},
Keywords-Plus = {GENDER-DIFFERENCES; PERCEIVED STRESS; LIFE SATISFACTION;
   COLLEGE-STUDENTS; ENGAGEMENT; BURNOUT; ACHIEVEMENT; PERFORMANCE;
   EMOTIONS; BOREDOM},
Research-Areas = {Psychology},
Author-Email = {jdlfuente@unav.es},
Times-Cited = {35},
Unique-ID = {WOS:000661441400001},
DA = {2024-05-01},
}

@article{ WOS:000719291500001,
Author = {Alqarni, Nada A.},
Title = {Well-being and the Perception of Stress among EFL University Teachers in
   Saudi Arabia},
Journal = {JOURNAL OF LANGUAGE AND EDUCATION},
Year = {2021},
Volume = {7},
Number = {3},
Pages = {8-22},
Abstract = {Research on language teachers' psychology has been shown to play a
   central role in the quality of teaching and student achievement.
   However, there is little empirical evidence to investigate the
   relationship between perception of stress, types of stressors, and
   well-being among foreign language teachers at university levels,
   particularly in monolingual contexts. The present study seeks to
   investigate the impact of stress, the number and type of stressors
   (i.e., chronic and stressful life events), and demographic variables
   (i.e., age, gender, and the length of teaching experience) on
   university-level EFL teachers' levels of well-being. The data were
   collected through an online survey of 53 university-level EFL teachers
   in Saudi Arabia. A Pearson correlation was carried out to investigate
   the relationship between EFL teachers' well-being, their perception of
   stress, and number of stressors. A multiple regression analysis was also
   run to examine if EFL teachers' levels of stress, number and types of
   stressors, and demographic variables can predict their psychological
   well-being. The quantitative findings demonstrated a significant
   negative relationship between well-being and levels of stress. The
   findings also showed a significant positive relationship between the EFL
   teachers' well-being and their good physical health. The results of the
   multiple regression indicated that high levels of well-being were
   predicted by low levels of stress and good physical health. This study,
   moreover, suggested an advantage for females in terms of psychological
   well-being among foreign language teachers. The findings also
   demonstrated that a stressful life with a heavy workload and financial
   concerns can negatively impact language teachers' well-being. These
   findings highlight the importance of considering issues related to
   teachers' psychological well-being. In line with these findings, several
   pedagogical implications were offered.},
Type = {Article},
Language = {English},
Affiliation = {Alqarni, NA (Corresponding Author), King Khalid Univ, Fac Languages \& Translat, English Dept, King Abdullah Rd,POB 960, Abha 62221, Saudi Arabia.
   Alqarni, Nada A., King Khalid Univ, Abha, Saudi Arabia.},
DOI = {10.17323/jle.2021.11494},
EISSN = {2411-7390},
Keywords = {well-being; stress; stressors; foreign language teachers; psychology of
   language teaching; university language teachers in Saudi Arabia},
Keywords-Plus = {SELF-EFFICACY; LANGUAGE TEACHERS; GENDER-DIFFERENCES; EMOTIONAL LABOR;
   JOB STRESS; BURNOUT; PSYCHOLOGY; BELIEFS},
Research-Areas = {Education \& Educational Research; Linguistics},
Author-Email = {ndaa@kku.edu.sa},
Times-Cited = {7},
Unique-ID = {WOS:000719291500001},
DA = {2024-05-01},
}

@article{ WOS:000459619300017,
Author = {Laker, Caroline and Cella, Matteo and Callard, Felicity and Wykes, Til},
Title = {Why is change a challenge in acute mental health wards? A
   cross-sectional investigation of the relationships between burnout,
   occupational status and nurses' perceptions of barriers to change},
Journal = {INTERNATIONAL JOURNAL OF MENTAL HEALTH NURSING},
Year = {2019},
Volume = {28},
Number = {1},
Pages = {190-198},
Month = {FEB},
Abstract = {Changes in UK psychiatric wards have been difficult to implement.
   Specific areas of nursing staff resistance remain unclear. Previous
   healthcare research suggests that burnout is common and that managers'
   regard changes more positively than direct care staff. We will therefore
   examine whether burnout and workforce characteristics influence
   psychiatric nurses' perceptions of barriers to change. Psychiatric
   nurses (N=125) completed perceptions measures of barriers to change'
   (VOCALISE: subscales included powerlessness, confidence and
   demotivation'); and burnout' (Maslach Burnout Inventory: subscales
   included emotional exhaustion, personal accomplishment and
   depersonalization ). Staff characteristics, such as length of
   employment, occupational status, education, ethnicity, gender and age,
   were also collected. Correlations between these measures informed
   random-effects regression models, which were conducted to predict the
   barriers to change score and to explore differential effects in the
   subscales of VOCALISE. Perceptions of barriers to change (VOCALISE) were
   correlated with burnout (r=0.39), occupational status (r=-0.18) and age
   (r=0.22). Burnout (Coef. : 10.52; P>0.001) and occupational status
   (Coef. : -4.58; P=0.05) predicted VOCALISE. Emotional exhaustion (Coef.
   : 0.18; P<0.001) and low personal accomplishment (Coef. : 0.21; P=0.001)
   predicted powerlessness. Emotional exhaustion predicted low motivation
   regarding changes (Coef. : 0.11; P=0.005). Low confidence predicted high
   levels of depersonalization (Coef : 0.23; P=0.01). Direct care staff
   expressed significantly more powerlessness (Coef. : -2.60; P=0.02) and
   significantly less confidence (Coef. : -3.07; P=0.002) than managers.
   For changes to be successful in psychiatric wards, burnout will need to
   be addressed. Future change strategies may consider involving direct
   care staff to improve perceptions of barriers to change.},
Type = {Article},
Language = {English},
Affiliation = {Laker, C (Corresponding Author), Kings Coll London, Inst Psychiat Psychol \& Neurosci, Dept Psychol, PO77,Room 2-11,London Henry Wellcome Bldg, London SE5 8AF, England.
   Laker, Caroline; Cella, Matteo; Wykes, Til, Kings Coll London, Inst Psychiat Psychol \& Neurosci, Dept Psychol, PO77,Room 2-11,London Henry Wellcome Bldg, London SE5 8AF, England.
   Laker, Caroline, Anglia Ruskin Univ, Chelmsford, Essex, England.
   Callard, Felicity, Birkbeck Univ London, London, England.
   Wykes, Til, South London \& Maudsley NHS Fdn Trust, Bethlem Royal Hosp, Beckenham, Kent, England.},
DOI = {10.1111/inm.12517},
ISSN = {1445-8330},
EISSN = {1447-0349},
Keywords = {mental health wards; nursing; opinions; organizational change},
Keywords-Plus = {INPATIENT CARE; WORK; EXPERIENCES; IMPACT; TEAM},
Research-Areas = {Nursing; Psychiatry},
Author-Email = {caroline.laker@kcl.ac.uk},
Times-Cited = {17},
Unique-ID = {WOS:000459619300017},
DA = {2024-05-01},
}

@article{ WOS:000493402200004,
Author = {de Vera Garcia, M. Inmaculada Vicente and Gabari Gambarte, M. Ines},
Title = {Resilience as a protective factor of chronic stress in teachers},
Journal = {EUROPEAN JOURNAL OF INVESTIGATION IN HEALTH PSYCHOLOGY AND EDUCATION},
Year = {2019},
Volume = {9},
Number = {3},
Pages = {159-175},
Month = {DEC},
Abstract = {The Neuroscience considers that the most resilient people maintain
   greater emotional balance in stress situations, which allows them to
   better withstand the pressure and, consequently, to experience a greater
   sense of control and ability to cope with difficult situations. The aim
   of the cross-sectional study is to analyze the preventive effect of
   resilience on burnout perceived by Secondary Education teachers. The
   sample is constituted by 334 teachers of the Province of Huesca. The
   data collection instruments used are: a) to measure burnout, the
   adaptation to Spanish (MBI-GS) of Salanova, Schaufeli, Llorens, Peiro,
   and Grau (2000) and b) resilience is assessed using the CD Resilience
   Scale. -RISC (Connor and Davidson, 2003). The correlational and
   factorial analysis of the information collected yields results that
   confirm that the personal characteristics and the resilience of the
   person act as preventive variables against the self-perception of
   symptoms of chronic stress, typical of the burnout syndrome.},
Type = {Article},
Language = {Spanish},
Affiliation = {García, MIVD (Corresponding Author), Univ Publ Navarra, Dept Ciencias Humanas \& Educ, Edificio Magnolios,Campus Arrosadia UPNA, Pamplona 31006, Spain.
   de Vera Garcia, M. Inmaculada Vicente; Gabari Gambarte, M. Ines, Univ Publ Navarra, Pamplona, Spain.},
DOI = {10.30552/ejihpe.v9i3.332},
EISSN = {2254-9625},
Keywords = {Emotional intelligence; burnout syndrome; resilience; chronic stress;
   occupational health},
Keywords-Plus = {BURNOUT; PROFESSORS; HEALTH},
Research-Areas = {Psychology},
Author-Email = {ivicentedevera@yahoo.es},
Times-Cited = {8},
Unique-ID = {WOS:000493402200004},
DA = {2024-05-01},
}

@article{ WOS:000913455600001,
Author = {Macovei, Crenguta Mihaela and Bumbuc, Stefania and Martinescu-Badalan,
   Fabiana},
Title = {Personality traits, role ambiguity, and relational competence as
   predictors for teacher subjective wellbeing},
Journal = {FRONTIERS IN PSYCHOLOGY},
Year = {2023},
Volume = {13},
Month = {JAN 5},
Abstract = {The coronavirus pandemic has significantly reshaped the way teaching
   activities are carried out, thus intensifying the stress felt by
   teachers. The teacher-student relationship has also changed under the
   influence of social constraints. Together, these have affected teachers'
   work efficiency and redefined their connection with the school. The
   present study aims to examine the extent to which personality traits,
   role ambiguity, and relational competence predict teacher subjective
   wellbeing. The study sample consisted of 105 university teachers. Three
   hierarchical multiple regression analyses were conducted separately for
   each of the three criterion variables used in this research: teaching
   efficacy, school connectedness, and teacher subjective wellbeing. The
   results indicated that the personality traits emotionality,
   extraversion, and conscientiousness are significant predictors for all
   three variables, while honesty-humility, agreeableness, and openness to
   experience are not predictors for any of the variables. However, in the
   third step of the regression analysis, conscientiousness was found to
   lose its predictive quality for the variables school connectedness and
   teacher subjective wellbeing, its place being taken by emotionality.
   Both role ambiguity and relational competence are significant predictors
   for teaching efficacy, for school connectedness, and for teacher
   subjective wellbeing. Based on these results, universities can design
   some measures to reduce role ambiguity of teachers and can identify
   areas of training needed to increase their relational competence, while
   simultaneously reducing the costs associated with wellbeing and
   productivity problems. Several training modules and courses are proposed
   to be designed and included in the curriculum of initial and in-service
   teacher training programs, in order to contribute to increasing
   teachers' performance.},
Type = {Article},
Language = {English},
Affiliation = {Macovei, CM (Corresponding Author), Nicolae Balcescu Land Forces Acad, Dept Appl Social Sci \& Humanities, Sibiu, Romania.
   Macovei, Crenguta Mihaela; Bumbuc, Stefania; Martinescu-Badalan, Fabiana, Nicolae Balcescu Land Forces Acad, Dept Appl Social Sci \& Humanities, Sibiu, Romania.},
DOI = {10.3389/fpsyg.2022.1106892},
Article-Number = {1106892},
ISSN = {1664-1078},
Keywords = {teacher subjective wellbeing; personality; role ambiguity; relational
   competence; university teachers},
Keywords-Plus = {ROLE-CONFLICT; HEXACO MODEL; STUDENT RELATIONSHIPS; JOB-SATISFACTION;
   ROLE STRESS; BURNOUT; EFFICACY; HEALTH; EXTROVERSION; NEUROTICISM},
Research-Areas = {Psychology},
Author-Email = {mihaela.macovei1@gmail.com},
Times-Cited = {0},
Unique-ID = {WOS:000913455600001},
DA = {2024-05-01},
}

@article{ WOS:000579155000001,
Author = {Prado-Gasco, Vicente and Gomez-Dominguez, Maria T. and Soto-Rubio, Ana
   and Diaz-Rodriguez, Luis and Navarro-Mateu, Diego},
Title = {Stay at Home and Teach: A Comparative Study of Psychosocial Risks
   Between Spain and Mexico During the Pandemic},
Journal = {FRONTIERS IN PSYCHOLOGY},
Year = {2020},
Volume = {11},
Month = {SEP 30},
Abstract = {Context: The emergency situation caused by coronavirus disease 2019
   (COVID-19) has affected different facets of society. Although much of
   the attention is focused on the health sector, other sectors such as
   education have also experienced profound transformations and impacts.
   This sector is usually highly affected by psychosocial risks, and this
   could be aggravated during the current health emergency. Psychosocial
   risks may cause health problems, lack of motivation, and a decrease of
   effectiveness at work, which in turn affect the quality of teaching.
   Despite their importance, there are hardly any studies that analyze
   psychosocial risks of non-university teachers during a health emergency
   such as that caused by COVID-19. Objectives The aim of this study was to
   analyze the perception of COVID-19 and the psychosocial risks of
   non-university teachers comparing Spain and Mexico during the state of
   alarm caused by COVID-19. Methods Data were collected from 421
   non-university teachers (80.2\% women; 56.3\% from Mexico, 43.7\% from
   Spain) aged 24-60 (M= 39.32,SD= 10.21)viaa self-completed questionnaire
   during the pandemic from March to April 2020. Results Data analysis
   suggests that inequity is the most important risk, followed by work
   overload. Teachers appear to be moderately satisfied with the
   information on COVID-19 and the measures taken, while their satisfaction
   with the available resources is lower. When comparing the two countries,
   significant differences can be observed in every risk considered except
   for social support, with lower levels in Mexican teachers compared to
   Spanish ones. In the case of the perception of COVID-19 and its impact,
   the perception in general of levels of information, measures, and
   resources is better among Mexican teachers than among Spanish ones, who
   present higher scores of the impact of the health emergency. Conclusion
   The results underline the importance of the professional's perception of
   resources during a health emergency, which could prevent to some extent
   burnout and possible alterations associated with it. The measures taken
   by the responsible entities and the provision of information do affect
   teachers not only directly but also indirectly by making them more
   vulnerable to psychosocial risks that could affect their health and
   professional performance, thus affecting students as well.},
Type = {Article},
Language = {English},
Affiliation = {Soto-Rubio, A (Corresponding Author), Univ Valencia, Fac Psychol, Dept Personal Assessment \& Psychol Treatments, Valencia, Spain.
   Prado-Gasco, Vicente, Univ Valencia, Dept Social Psychol, Fac Psychol, Valencia, Spain.
   Gomez-Dominguez, Maria T.; Navarro-Mateu, Diego, Catholic Univ Valencia, Dept Inclus Educ Sociocommun Dev \& Occupat Sci, Fac Educ Sci, Valencia, Spain.
   Soto-Rubio, Ana, Univ Valencia, Fac Psychol, Dept Personal Assessment \& Psychol Treatments, Valencia, Spain.
   Diaz-Rodriguez, Luis, Pedag Univ State Sinaloa, Dept Postgrad Unity Culiacan, Culiacan, Sinaloa, Mexico.},
DOI = {10.3389/fpsyg.2020.566900},
Article-Number = {566900},
ISSN = {1664-1078},
Keywords = {psychosocial risks; teachers; coronavirus disease 2019 (COVID-19);
   Spain; Mexico; pandemic (COVID-19)},
Keywords-Plus = {JOB INSECURITY; BURNOUT; STRESS; HEALTH; STRAIN; CONSEQUENCES; DEMANDS;
   JUSTICE; NURSES; WORK},
Research-Areas = {Psychology},
Author-Email = {ana.soto@uv.es},
Times-Cited = {40},
Unique-ID = {WOS:000579155000001},
DA = {2024-05-01},
}

@article{ WOS:000862214800004,
Author = {Vizoso-Gomez, Carmen},
Title = {Job demands-resources theory and teacher wellbeing. A systematic review},
Journal = {AULA ABIERTA},
Year = {2022},
Volume = {51},
Number = {3},
Pages = {245-254},
Month = {JUL-SEP},
Abstract = {The aim of this paper is to analyse the publications that consider Job
   Demands-Resources theory to explain motivation and wellbeing among
   teachers. To this end, 26 papers were selected in three databases (ERIC,
   WoS and SCOPUS). The review reveals the importance of this theory
   acquired in recent years in the educational field. In the revised
   articles highlights the relevance of job resources, namely social
   support, and job resources, such as self-efficacy, to develop work
   engagement among teachers. Besides, the papers showed the relationship
   between job demands, like work overload, and burnout. Therefore, this
   review allows to confirm the relevance of the job demands-resources
   theory to design work environments that protect teachers' well-being and
   their professional development.},
Type = {Review},
Language = {English},
Affiliation = {Vizoso-Gomez, C (Corresponding Author), Univ Leon, Leon, Spain.
   Vizoso-Gomez, Carmen, Univ Leon, Leon, Spain.},
DOI = {10.17811/rifie.51.3.2022.245-254},
ISSN = {0210-2773},
EISSN = {2341-2313},
Keywords = {burnout; engagement; demands; resources; professors; systematic review},
Keywords-Plus = {WORK ENGAGEMENT; BURNOUT; MODEL},
Research-Areas = {Education \& Educational Research},
Author-Email = {cvizg@unileon.es},
Times-Cited = {0},
Unique-ID = {WOS:000862214800004},
DA = {2024-05-01},
}

@article{ WOS:000545086400001,
Author = {Urbina-Garcia, Angel},
Title = {What do we know about university academics' mental health? A systematic
   literature review},
Journal = {STRESS AND HEALTH},
Year = {2020},
Volume = {36},
Number = {5},
Pages = {563-585},
Month = {DEC},
Abstract = {There has been a growing interest in the negative influence that the
   environment of higher education institutions has on the mental health of
   academics. The current climate of global education-competition places
   extreme expectations on academics. A number of factors influence
   academics' mental health, such as teaching, supervising, generating
   research income, among others, and there is evidence to suggest that the
   university environment is jeopardising academics' physical and
   psychological health. This study sought to review the international
   literature with a view to ascertaining what the most commonly used
   measures are to investigate this topic, including the main stressors and
   coping strategies reported/used by academics and their lived
   experiences. A thorough review of the literature was conducted, and 28
   studies were identified and critically analysed. The review concludes
   that there is compelling evidence that the university environment is
   triggering high levels of stress and burnout and low levels of
   well-being for academics. There is extremely limited research on the
   perceptions and lived experiences of academic staff. It is virtually
   unknown, what coping strategies academics use to face job demands, and
   our knowledge about burnout seems to be limited by the use of one
   particular measure without cultural adaptations. Practical implications
   and directions for future research are proposed.},
Type = {Review},
Language = {English},
Affiliation = {Urbina-Garcia, A (Corresponding Author), Univ Hull, Sch Educ \& Social Sci, Cottingham Rd, Kingston Upon Hull HU6 7RX, N Humberside, England.
   Urbina-Garcia, Angel, Univ Hull, Sch Educ \& Social Sci, Cottingham Rd, Kingston Upon Hull HU6 7RX, N Humberside, England.},
DOI = {10.1002/smi.2956},
EarlyAccessDate = {JUL 2020},
ISSN = {1532-3005},
EISSN = {1532-2998},
Keywords = {academics' mental health; psychological well-being; staff well-being;
   stress; systematic review},
Keywords-Plus = {OCCUPATIONAL STRESS; AUSTRALIAN UNIVERSITY; WORK; UK; MANAGEMENT;
   BURNOUT; PERFORMANCE; COHERENCE; TEACHERS; DISTRESS},
Research-Areas = {Psychology; Psychiatry},
Author-Email = {m.urbina-garcia@hull.ac.uk},
Times-Cited = {44},
Unique-ID = {WOS:000545086400001},
DA = {2024-05-01},
}

@article{ WOS:000713017100009,
Author = {Zhang, Yuzhu and Zhang, Leigang and Wu, Yunlong},
Title = {Is happiness based on psychological harmony? Exploring the mediating
   role of psychological harmony in the relationship between personality
   characteristics and occupational well-being},
Journal = {JOURNAL OF PSYCHOLOGY IN AFRICA},
Year = {2021},
Volume = {31},
Number = {5},
Pages = {495-503},
Month = {SEP 3},
Abstract = {This study proposed and tested a theoretical model for specifying the
   structural relationship between personality characteristics (including
   core self-evaluation, social comparison, philosophies of human nature,
   psychological capital), psychological harmony, and occupational
   well-being in a higher education setting. We analysed data from 617
   Chinese university teachers (female = 56.9\%, junior lecturers = 49.1\%)
   using structural equation modelling to examine the role of psychological
   harmony in occupational well-being. Results indicated that psychological
   harmony partially mediated the relationship between psychological
   capital and occupational well-being, but fully mediated the
   relationships between core self-evaluation, opinion comparison,
   cynicism, trustworthiness, and occupational well-being. These findings
   suggest that the relationship between personality characteristics and
   occupational well-being is predominantly indirect and enhanced by the
   sense of psychological harmony.},
Type = {Article},
Language = {English},
Affiliation = {Zhang, LG (Corresponding Author), Inner Mongolia Normal Univ, Sch Psychol, Hohhot, Peoples R China.
   Zhang, Yuzhu, Hohhot Vocat Coll, Presidents Off, Hohhot, Peoples R China.
   Zhang, Yuzhu; Zhang, Leigang; Wu, Yunlong, Inner Mongolia Normal Univ, Sch Psychol, Hohhot, Peoples R China.},
DOI = {10.1080/14330237.2021.1978175},
ISSN = {1433-0237},
EISSN = {1815-5626},
Keywords = {core self-evaluation; occupational well-being; philosophies of human
   nature; psychological capital; psychological harmony; social comparison},
Keywords-Plus = {CHINESE UNIVERSITY TEACHERS; CORE SELF-EVALUATIONS; JOB-SATISFACTION;
   FAMILY HEALTH; RESOURCES; CONFLICT; BURNOUT; PHILOSOPHIES; CONSERVATION;
   PERSPECTIVES},
Research-Areas = {Psychology},
Author-Email = {zhangleigang@zju.edu.cn},
Times-Cited = {2},
Unique-ID = {WOS:000713017100009},
DA = {2024-05-01},
}

@article{ WOS:000799227500001,
Author = {Komlenac, Nikola and Stockinger, Lisa and Hochleitner, Margarethe},
Title = {Family Supportive Supervisor Behaviors Moderate Associations between
   Work Stress and Exhaustion: Testing the Job Demands-Resources Model in
   Academic Staff at an Austrian Medical University},
Journal = {INTERNATIONAL JOURNAL OF ENVIRONMENTAL RESEARCH AND PUBLIC HEALTH},
Year = {2022},
Volume = {19},
Number = {9},
Month = {MAY},
Abstract = {The time-intensive work of publishing in scientific journals is an
   important indicator of job performance that is given much weight during
   promotion procedures for academic positions. The current study applied
   the job demands-resources model and analyzed whether family supportive
   supervisor behaviors (FSSB) moderated associations between work stress
   and feelings of exhaustion as a job resource and whether feelings of
   exhaustion ultimately mediated the link between work stress and academic
   employees' publication activity. The current online cross-sectional
   questionnaire study was conducted in 133 academic employees (65.4\%
   women, 34.6\% men; M-age = 41.9, SD = 10.1) at an Austrian medical
   university and assessed employees' numbers of publications, H-index,
   work stress, feelings of exhaustion, FSSB, and work-family services
   used. Manifest path models revealed that FSSB moderated the link between
   experiencing high levels of work stress and strong feelings of
   exhaustion, especially in employees who had at least one child below the
   age of 18. Part-time employment was most strongly linked with lower
   numbers of publications and lower H-index levels. The finding that FSSB
   acted as a job resource mostly for employees with at least one child
   below 18 underlines the fact that FSSB is different from other forms of
   supervisor support. The current study supports recommendations to
   increase the amount of work-family services and to change organizational
   norms to be supportive of the successful management of family and work
   obligations.},
Type = {Article},
Language = {English},
Affiliation = {Komlenac, N (Corresponding Author), Med Univ Innsbruck, Inst Divers Med, A-6020 Innsbruck, Austria.
   Komlenac, Nikola; Stockinger, Lisa; Hochleitner, Margarethe, Med Univ Innsbruck, Inst Divers Med, A-6020 Innsbruck, Austria.},
DOI = {10.3390/ijerph19095769},
Article-Number = {5769},
EISSN = {1660-4601},
Keywords = {academic career; publication activity; job demands-resources model;
   superior family support; work-family services},
Keywords-Plus = {GENDER DISPARITIES; LIFE BALANCE; SCHOLARLY PRODUCTIVITY; WOMEN
   PHYSICIANS; SOCIAL SUPPORT; CONFLICT; SCIENCE; BURNOUT; LEADERSHIP;
   PROMOTION},
Research-Areas = {Environmental Sciences \& Ecology; Public, Environmental \& Occupational
   Health},
Author-Email = {nikola.komlenac@i-med.ac.at
   lisa.naderhirn@gmail.com
   margarethe.hochleitner@i-med.ac.at},
Times-Cited = {6},
Unique-ID = {WOS:000799227500001},
DA = {2024-05-01},
}

@article{ WOS:000577268100012,
Author = {Vizoso Gomez, Carmen Ma},
Title = {Psychological Capital in Teachers: A Systematic Review},
Journal = {ESTUDIOS SOBRE EDUCACION},
Year = {2020},
Number = {39},
Pages = {267-295},
Month = {OCT},
Abstract = {The objective of this study is to review the research on psychological
   capital among teachers. The final sample is made up of 39 articles that
   reveal the interest generated by this topic in recent years. Research
   results showed that psychological capital is a resource associated with
   teacher motivation, performance, engagement, health and well-being, and
   it is considered a protective factor of burnout. In addition, director's
   leadership, coworkers' social support and teachers' personality traits
   are significant predictors of psychological capital. This review
   introduces some results to design appropriate psycho-educational
   interventions.},
Type = {Review},
Language = {Spanish},
Affiliation = {Gómez, CMV (Corresponding Author), Univ Leon, Leon, Spain.
   Vizoso Gomez, Carmen Ma, Univ Leon, Leon, Spain.},
DOI = {10.15581/004.39.267-295},
ISSN = {1578-7001},
EISSN = {2386-6292},
Keywords = {Psychological capital; PsyCap; Teachers; Systematic review},
Keywords-Plus = {BURNOUT MEDIATING ROLE; UNIVERSITY TEACHERS; JOB-SATISFACTION; IMPACT;
   PERFORMANCE; STRESS; HEALTH; HERO},
Research-Areas = {Education \& Educational Research},
Author-Email = {cvizg@unileon.es},
Times-Cited = {0},
Unique-ID = {WOS:000577268100012},
DA = {2024-05-01},
}

@article{ WOS:000820507300004,
Author = {Jasson, Frances L. and Du Plessis, Marieta and Simons, Abigail},
Title = {Wellness needs of academic employees: A case study of a South African
   university},
Journal = {JOURNAL OF PSYCHOLOGY IN AFRICA},
Year = {2022},
Volume = {32},
Number = {3},
Pages = {232-237},
Month = {MAY 4},
Abstract = {Academic employees at Higher Education Institutions face numerous
   challenges, ranging from workload, student protests, and emergency
   remote learning. We explored the lived work wellness experiences of
   South African academics and how well institutional wellness services
   were meeting these needs. Thirteen academics (eight females; six senior
   lecturers) completed semi-structured interviews. Thematic analysis
   identified five themes: (i) need for work-life balance; (ii) wellness
   services of institutions overlooked academic staff; (iii) work overload
   among academics; (iv) need for wellness leadership; and (v) the need for
   responsive wellness initiatives. Although participants acknowledged that
   they were primarily responsible for their own well-being, responsive
   wellness initiatives by the institution could support the lived
   experience of work wellness for academics.},
Type = {Article},
Language = {English},
Affiliation = {Du Plessis, M (Corresponding Author), Univ Western Cape, Dept Ind Psychol, Cape Town, South Africa.
   Jasson, Frances L.; Du Plessis, Marieta, Univ Western Cape, Dept Ind Psychol, Cape Town, South Africa.
   Simons, Abigail, Univ Western Cape, Dept Psychol, Cape Town, South Africa.},
DOI = {10.1080/14330237.2022.2031628},
ISSN = {1433-0237},
EISSN = {1815-5626},
Keywords = {academic employees; burnout; higher education institution; wellness;
   wellness programmes; stress},
Keywords-Plus = {OCCUPATIONAL STRESS; STAFF; FACULTY; IMPACT},
Research-Areas = {Psychology},
Author-Email = {mduplessis@uwc.ac.za},
Times-Cited = {1},
Unique-ID = {WOS:000820507300004},
DA = {2024-05-01},
}

@article{ WOS:000965151800001,
Author = {Lawson, Katie M. and Barrineau, MaryJon and Woodling, Chloe M. and
   Ruggles, Sydney and Largent, David L.},
Title = {The Impact of COVID-19 on US Computer Science Faculty's Turnover
   Intentions: The Role of Gender},
Journal = {SEX ROLES},
Year = {2023},
Volume = {88},
Number = {7-8},
Pages = {383-396},
Month = {APR},
Abstract = {The COVID-19 pandemic has been challenging for college faculty, with
   evidence that it has the potential to exacerbate pre-pandemic gender
   inequities in work demands (Tugend, 2020). The impact of the pandemic
   may be particularly difficult for women in male-dominated STEM fields
   such as computer science that pose additional challenges and had high
   attrition rates among women faculty pre-pandemic (NSF, 2019; Weisgram \&
   Diekman, 2017). The present study examined the mechanisms through which
   gender may have implications for changes in turnover intentions due to
   the pandemic among computer science faculty, with a focus on changes in
   work-family conflict and workplace attitudes. A total of 317 tenure-line
   and non-tenure line computer science faculty across the U.S. (54.26\%
   women, 49.84\% tenured) completed a survey that included items examining
   whether the pandemic changed work-family conflict, work-related
   attitudes (job satisfaction, sense of belonging, burnout), and turnover
   intentions. Results of analyses indicated that identifying as a woman
   indirectly predicted larger increases in turnover intentions due to the
   pandemic, through increased work-family conflict, burnout at work, and
   decreased feelings of job satisfaction. The results suggest that the
   pandemic has the potential to increase women's attrition from computer
   science faculty positions, further exacerbating their
   underrepresentation.},
Type = {Article},
Language = {English},
Affiliation = {Lawson, KM (Corresponding Author), Ball State Univ, Dept Psychol Sci Muncie, Muncie, IN 47306 USA.
   Lawson, KM (Corresponding Author), Ball State Univ, Dept Psychol Sci, 106 North Quad Bldg, Muncie, IN 43706 USA.
   Lawson, Katie M.; Woodling, Chloe M.; Ruggles, Sydney, Ball State Univ, Dept Psychol Sci Muncie, Muncie, IN 47306 USA.
   Barrineau, MaryJon, Columbia Coll, Dept Human Dev \& Family Studies Columbia, Columbia, SC USA.
   Largent, David L., Ball State Univ, Dept Comp Sci, Muncie, IN USA.
   Lawson, Katie M., Ball State Univ, Dept Psychol Sci, 106 North Quad Bldg, Muncie, IN 43706 USA.},
DOI = {10.1007/s11199-023-01361-1},
EarlyAccessDate = {APR 2023},
ISSN = {0360-0025},
EISSN = {1573-2762},
Keywords = {Women in computer science; COVID-19; Work-family conflict; Women in
   STEM; Gender; Academia},
Keywords-Plus = {SINGLE-ITEM; JOB-SATISFACTION; ACADEMIC SCIENCE; ROLE-MODELS; WOMEN;
   WORK; EXPERIENCES; ATTRITION; CONFLICT; SENSE},
Research-Areas = {Psychology; Women's Studies},
Author-Email = {kmlawson4@bsu.edu},
Times-Cited = {2},
Unique-ID = {WOS:000965151800001},
DA = {2024-05-01},
}

@article{ WOS:000880566700005,
Author = {Podstawski, Robert and Zurawik, Marta and Boryslawski, Krzysztof and
   Omelan, Aneta Anna and Tsos, Anatolii},
Title = {Working conditions of physical education teachers in European higher
   education institutions},
Journal = {PHYSICAL ACTIVITY REVIEW},
Year = {2022},
Volume = {10},
Number = {2},
Pages = {111+},
Abstract = {Aim: One of the problems of modern higher education is the so-called
   ``New core curricula{''}, which oblige PE teachers to make many changes
   in the way they work. PE teachers face several restrictions to provide
   PE programs that improve students' physical fitness, cognitive
   development, and overall health. The research aimed to investigate the
   working conditions of university PE teachers in selected European
   tertiary institutions. Materials and Methods: The quantitative research
   employed purposive sampling. Five academics volunteered to collect
   information on 66 European tertiary institutions located in Poland,
   Slovakia, Serbia, Hungary, Czech Republic, Slovenia, Turkey, Spain,
   Montenegro, Croatia, Bosnia \& Hercegovina, Finland and Kosovo.
   Quantitative data were collected using questionnaires with a set of
   questions concerning characteristics of tertiary institutions and
   various aspects of working conditions of university PE teachers.
   Results: Two thirds of the university PE teachers held master's degree
   in PE since in over 42\% of surveyed institutions, a master's degree in
   physical education was required to conduct PE classes. The majority of
   PE teachers (84.4\%) were employed full-time, and on average worked 38.6
   days in an academic year. Significantly more PE teachers with masters
   and doctoral degrees (p = 0.012) were employed full-time, or fixed term
   in public, middle size HEIs (p <0.001). In HEIs in cities with less than
   500,000 residents, PE teachers were more often encouraged for
   participation in CPD (p = 0.049). Significantly more public HEIs fully
   or partially covered the costs of CPD or conferences (p <0.001), whereas
   in non-public or small HEIs significantly more PE teachers had to
   finance the costs of CPD. Moreover, significantly more (p = 0.037)
   universities implemented specific PE teachers' evaluation criteria with
   a personal record of their achievements. Conclusion: There is a pressing
   need to improve qualifications of university PE teachers, as many
   European HEIs do not support PE teachers in CPD. Furthermore, lack of
   CPD opportunities, low salaries and lack of career promotion
   perspectives combined with lower psychological resilience, may result in
   professional burnout syndrome.},
Type = {Article},
Language = {English},
Affiliation = {Podstawski, R (Corresponding Author), Univ Warmia \& Mazury, Dept Tourism Recreat \& Ecol, Olsztyn, Poland.
   Podstawski, Robert; Omelan, Aneta Anna, Univ Warmia \& Mazury, Dept Tourism Recreat \& Ecol, Olsztyn, Poland.
   Zurawik, Marta, Nicolaus Copernicus Univ, Torun, Poland.
   Boryslawski, Krzysztof, Angelus Silesius State Univ, Inst Hlth, Walbrzych, Poland.
   Tsos, Anatolii, Jan Dlugosz Univ Czestochowa, Dept Kinesiol \& Hlth Prevent, Czestochowa, Poland.},
DOI = {10.16926/par.2022.10.26},
ISSN = {2300-5076},
Keywords = {physical education; university teachers; working conditions; higher
   education; European tertiary institutions; qualifications},
Keywords-Plus = {UNIVERSITY-STUDENTS; PUBLIC-HEALTH; HIGH-SCHOOL; BODY-MASS; COLLEGE;
   QUALITY; BARRIERS; LIFE; RECOMMENDATION; PERCEPTIONS},
Research-Areas = {Sport Sciences},
Author-Email = {podstawskirobert@gmail.com},
Times-Cited = {0},
Unique-ID = {WOS:000880566700005},
DA = {2024-05-01},
}

@article{ WOS:000461268000010,
Author = {Raphael, Michael J. and Fundytus, Adam and Hopman, Wilma M. and
   Vanderpuye, Verna and Seruga, Bostjan and Lopes, Gilberto and Hammad,
   Nazik and Sengar, Manju and Brundage, Michael D. and Sullivan, Richard
   and Booth, Christopher M.},
Title = {Medical oncology job satisfaction: Results of a global survey},
Journal = {SEMINARS IN ONCOLOGY},
Year = {2019},
Volume = {46},
Number = {1},
Pages = {73-82},
Month = {FEB},
Abstract = {Background: While physician burnout is increasingly recognized, little
   is known about medical oncologist job satisfaction, and the factors
   associated with low satisfaction. Here, we report the results of an
   international survey of medical oncologists.
   Methods: An online survey was distributed using a modified snowball
   methodology via national oncology societies to chemotherapy-prescribing
   physicians in 65 countries. Oncologist job satisfaction was assessed by
   asking, ``On a scale of 1-10, how would you rate your satisfaction as an
   oncologist? 1=unsatisfying, 10=satisfying.{''} Low, moderate and high
   job satisfaction was defined as scores of 1-6, 7-8, and 9-10,
   respectively.
   Results: 1,115 physicians from 42 countries completed the survey.
   Overall job satisfaction rates were 20\% (222/1,115), 51\% (573/1,115),
   and 29\% (320/1,115) for low-, moderate-, and high-satisfaction,
   respectively. Respondents with low job satisfaction were younger
   (P=0.001) and had fewer years in clinical practice (P=0.013) compared to
   those with high satisfaction. Increasing hours worked by per week
   (p=0.042), decreasing annual weeks of paid vacation (P=0.007), being
   on-call every night (P=0.016), higher clinic volumes (P=0.004) and lack
   of access to on-site radiotherapy (P=0.049), palliative care (P=0.005),
   and chemotherapy pharmacists (P=0.033) were associated with low-job
   satisfaction. Respondents with low job satisfaction were less likely to
   discuss prognosis with their patients compared to those with moderate or
   high job satisfaction (median 45\% of patients v 65\% v 75\%, P<0.001).
   Conclusions: Globally, 1 in 5 medical oncologists report low job
   satisfaction. The main correlates of job satisfaction are related to
   system-level pressures resulting in less time for quality patient care
   and personal resilience. Improving oncologist job satisfaction will
   require new approaches to models of care delivery. (C) 2018 Published by
   Elsevier Inc.},
Type = {Review},
Language = {English},
Affiliation = {Booth, CM (Corresponding Author), Queens Univ, Canc Res Inst, Div Canc Care \& Epidemiol, 10 Stuart St, Kingston, ON K7L 3N6, Canada.
   Raphael, Michael J.; Fundytus, Adam; Brundage, Michael D.; Booth, Christopher M., Queens Univ, Canc Res Inst, Div Canc Care \& Epidemiol, 10 Stuart St, Kingston, ON K7L 3N6, Canada.
   Raphael, Michael J.; Hammad, Nazik; Brundage, Michael D.; Booth, Christopher M., Queens Univ, Dept Oncol, Kingston, ON, Canada.
   Hopman, Wilma M., Kingston Gen Hosp, Res Inst, Kingston, ON, Canada.
   Hopman, Wilma M.; Brundage, Michael D.; Booth, Christopher M., Queens Univ, Dept Publ Hlth Sci, Kingston, ON, Canada.
   Vanderpuye, Verna, Korle Bu Teaching Hosp, Accra, Ghana.
   Seruga, Bostjan, Inst Oncol Ljubljana, Div Med Oncol, Ljubljana, Slovenia.
   Lopes, Gilberto, Univ Miami, Miami, FL USA.
   Lopes, Gilberto, Sylvester Comprehens Canc Ctr, Miami, FL USA.
   Sengar, Manju, Tata Mem Hosp, Dept Med Oncol, Mumbai, Maharashtra, India.
   Sullivan, Richard, Kings Coll London, Inst Canc Policy, London, England.
   Sullivan, Richard, Kings Hlth Partners Comprehens Canc Ctr, London, England.},
DOI = {10.1053/j.seminoncol.2018.12.006},
ISSN = {0093-7754},
EISSN = {1532-8708},
Keywords = {Physician wellness; Physician burnout; Oncology job-satisfaction; Global
   oncology},
Keywords-Plus = {CAREER SATISFACTION; HOSPITAL CONSULTANTS; SURGICAL ONCOLOGISTS;
   MENTAL-HEALTH; BURNOUT; STRESS; SOCIETY},
Research-Areas = {Oncology},
Author-Email = {booth@queensu.ca},
Times-Cited = {11},
Unique-ID = {WOS:000461268000010},
DA = {2024-05-01},
}

@article{ WOS:000774014800007,
Author = {Perrins, Sara P. and Varanasi, Usha and Seto, Edmund and Bratman,
   Gregory N.},
Title = {Nature at work: The effects of day-to-day nature contact on workers'
   stress and psychological well-being},
Journal = {URBAN FORESTRY \& URBAN GREENING},
Year = {2021},
Volume = {66},
Month = {DEC},
Abstract = {Objectives: Chronic stress and burnout are key health issues for office
   workers that may contribute to a myriad of poor health outcomes. The
   presence of natural elements may improve psychological well-being in
   workers but the number of existing studies is relatively low, and more
   longitudinal research is specifically needed to assess how
   characteristics of workers' day-to-day environments may impact mental
   health outcomes like affect, depression and stress. This report outlines
   a multi-study investigation of workers at Amazon, a multinational
   e-commerce company based in Seattle, Washington, USA, and the mental
   health benefits associated with exposure to nature.
   Methods: In Study 1, participants (n = 153) responded to a
   cross-sectional survey that assessed the association of self-reported
   visitation to an indoor company greenspace with psychological well-being
   including symptoms of depression, anxiety, positive and negative affect,
   and stress. In Study 2, a subset of participants from Study 1 (n = 33)
   completed multiple surveys in a 2-week period that assessed the
   association of the naturalness of their current environments with their
   state levels of psychological well-being.
   Results: We found contact with more natural outdoor environments was
   significantly associated with reduced state anxiety, after adjusting for
   activity type, location, and participants' trait levels of nature
   relatedness.
   Conclusions: Findings demonstrate that nature contact in everyday life
   is significantly associated with decreased levels of state anxiety. More
   research is needed to investigate the role of nature contact as a
   potential intervention in the workplace for improved mental health.},
Type = {Article},
Language = {English},
Affiliation = {Perrins, SP (Corresponding Author), Univ Washington, Sch Environm \& Forest Sci, Anderson Hall,Box 352100, Seattle, WA 98195 USA.
   Perrins, Sara P.; Bratman, Gregory N., Univ Washington, Sch Environm \& Forest Sci, Anderson Hall,Box 352100, Seattle, WA 98195 USA.
   Varanasi, Usha, Univ Washington, Sch Aquat \& Fishery Sci, Seattle, WA 98195 USA.
   Seto, Edmund, Univ Washington, Dept Environm \& Occupat Hlth Sci, Seattle, WA 98195 USA.},
DOI = {10.1016/j.ufug.2021.127404},
Article-Number = {127404},
ISSN = {1618-8667},
EISSN = {1610-8167},
Keywords = {Mental health; Nature contact; Psychological well-being; Burnout;
   Stress; Anxiety; Workers; Employees; Workspaces},
Keywords-Plus = {PERCEIVED SOCIAL SUPPORT; QUALITY-OF-LIFE; PHYSICAL-ACTIVITY; GREEN
   SPACE; OUTDOOR ENVIRONMENT; NATURE EXPERIENCE; NEGATIVE AFFECT;
   SHORT-FORM; BENEFITS; HEALTH},
Research-Areas = {Plant Sciences; Environmental Sciences \& Ecology; Forestry; Urban
   Studies},
Author-Email = {saraparkperrins@gmail.com},
Times-Cited = {8},
Unique-ID = {WOS:000774014800007},
DA = {2024-05-01},
}

@article{ WOS:000574387000001,
Author = {Kiltz, Lisa and Rinas, Raven and Daumiller, Martin and Fokkens-Bruinsma,
   Marjon and Jansen, Ellen P. W. A.},
Title = {`When They Struggle, I Cannot Sleep Well Either': Perceptions and
   Interactions Surrounding University Student and Teacher Well-Being},
Journal = {FRONTIERS IN PSYCHOLOGY},
Year = {2020},
Volume = {11},
Month = {SEP 9},
Abstract = {A wealth of evidence has indicated that both students and teachers
   experience high levels of stress, burnout, and ultimately compromised
   well-being in the university context. Although numerous studies have
   investigated well-being among university students, and other studies
   have addressed well-being among university teachers, these lines of
   research are often conducted in isolation from one another. This is
   surprising, as the importance of considering reciprocal links between
   students and teachers has been suggested in several empirical studies.
   Additionally, when researching well-being in academia, the
   conceptualizations tend to differ from study-to-study. The present
   research therefore investigated how students and teachers conceptualize
   well-being at the university based on their personal experiences, as
   well as how student and teacher well-being interact. To examine this,
   six university students (50\% female), and ten teachers (50\% female)
   from Germany and the Netherlands participated in semi-structured
   interviews. Qualitative analysis using a multistage coding process
   revealed detailed insights concerning students' and teachers'
   perceptions of well-being that coincided with positive psychology,
   resilience, multifaceted, and basic psychological need fulfillment
   approaches. Moreover, an interaction between students' and teachers'
   well-being became apparent, including several factors such as the
   student-teacher relationship that in turn, contributed to both
   population's well-being. The present findings lend evidence toward a
   more coherent conceptualization of well-being and are discussed in terms
   of suggestions for initiatives that simultaneously support both
   populations, for example, through the student-teacher relationship.},
Type = {Article},
Language = {English},
Affiliation = {Kiltz, L (Corresponding Author), Univ Groningen, Dept Teacher Educ, Groningen, Netherlands.
   Kiltz, Lisa; Fokkens-Bruinsma, Marjon; Jansen, Ellen P. W. A., Univ Groningen, Dept Teacher Educ, Groningen, Netherlands.
   Rinas, Raven; Daumiller, Martin, Univ Augsburg, Dept Psychol, Augsburg, Germany.},
DOI = {10.3389/fpsyg.2020.578378},
Article-Number = {578378},
ISSN = {1664-1078},
Keywords = {higher education; well-being; student-teacher interaction; positive
   psychology; SDT; resilience; university},
Keywords-Plus = {PSYCHOLOGICAL DISTRESS; UNDERGRADUATE STUDENTS; OCCUPATIONAL STRESS;
   EDUCATION STUDENTS; POSITIVE EMOTIONS; MENTAL-HEALTH; FACULTY;
   RESILIENCE; BURNOUT; ANXIETY},
Research-Areas = {Psychology},
Author-Email = {l.kiltz@rug.nl},
Times-Cited = {17},
Unique-ID = {WOS:000574387000001},
DA = {2024-05-01},
}

@article{ WOS:000608258600001,
Author = {Urbanaviciute, Ieva and Roll, Lara Christina and Tomas, Jasmina and de
   Witte, Hans},
Title = {Proactive strategies for countering the detrimental outcomes of
   qualitative job insecurity in academia},
Journal = {STRESS AND HEALTH},
Year = {2021},
Volume = {37},
Number = {3},
Pages = {557-571},
Month = {AUG},
Abstract = {Against the backdrop of various and sometimes unexpected transformations
   of working conditions, qualitative job insecurity has become
   increasingly prevalent in academia and beyond. As a result, there is a
   great need for identifying factors that may mitigate its detrimental
   outcomes on employee well-being. To do so, the current study aimed to
   investigate the role of two proactive participation
   strategies-participatory decision-making and job crafting-as a means of
   counteracting the effects of qualitative job insecurity on burnout, work
   engagement and job satisfaction. The study was based on a sample of
   higher education employees in Belgium and Switzerland (N = 915). To test
   the hypotheses, moderation analyses were conducted in the overall sample
   and across different staff categories (i.e., senior and junior academic
   staff, administrative employees). Around 30\% of the tested moderation
   effects were statistically significant, revealing that the negative
   outcomes of job insecurity were less salient at high values of the
   moderators. In particular, our findings suggest that encouraging
   participative decision-making may serve as a means to maintain academic
   employees' job satisfaction and prevent burnout in turbulent times.
   Moreover, job crafting may be additionally targeted at preserving work
   engagement, even though its moderator effects were not universal.},
Type = {Article},
Language = {English},
Affiliation = {Urbanaviciute, I (Corresponding Author), Univ Lausanne, Swiss Natl Ctr Competence Res LIVES, Lausanne, Switzerland.
   Urbanaviciute, Ieva, Univ Lausanne, Swiss Natl Ctr Competence Res LIVES, Lausanne, Switzerland.
   Roll, Lara Christina, Lingnan Univ, Dept Appl Psychol, Tuen Mun, Hong Kong, Peoples R China.
   Roll, Lara Christina; de Witte, Hans, Katholieke Univ Leuven, Fac Psychol \& Educ Sci, Res Grp Work Org \& Personnel Psychol WOPP O2L, Leuven, Belgium.
   Roll, Lara Christina; de Witte, Hans, North West Univ, Optentia Res Focus Area, Vanderbijlpark, South Africa.
   Tomas, Jasmina, Univ Zagreb, Fac Humanities \& Social Sci, Dept Psychol, Zagreb, Croatia.},
DOI = {10.1002/smi.3023},
EarlyAccessDate = {JAN 2021},
ISSN = {1532-3005},
EISSN = {1532-2998},
Keywords = {academia; conservation of resources; employee well-being; job
   insecurity; proactive participation},
Keywords-Plus = {PERCEIVED CONTROL; DECISION-MAKING; RESOURCES; HEALTH; CONSERVATION;
   STRAIN; SELF; PARTICIPATION; METAANALYSIS; EMPLOYEES},
Research-Areas = {Psychology; Psychiatry},
Author-Email = {ieva.urbanaviciute@unil.ch},
Times-Cited = {12},
Unique-ID = {WOS:000608258600001},
DA = {2024-05-01},
}

@article{ WOS:000868513600001,
Author = {Li, Meilan and Heydarnejad, Tahereh and Azizi, Zeinab and Gashti, Zeynab
   Rezaei},
Title = {Modeling the role of emotion regulation and critical thinking in
   immunity in higher education},
Journal = {FRONTIERS IN PSYCHOLOGY},
Year = {2022},
Volume = {13},
Month = {SEP 29},
Abstract = {It is deemed that the effectiveness of teachers is highly entangled with
   psycho-emotional constructs, such as critical thinking (CT), emotion
   regulation (ER), and immunity. Despite the potential roles of CR, ER,
   and immunity, their possible relationships have remained unexplored in
   the higher education context of Iran. To fill in this lacuna, this study
   explored the potential role of CT and ER in university teachers'
   immunity in the Iranian higher education context. For this purpose, a
   total of 293 English university teachers were selected using a
   convenience sampling method. They were invited to fill out the
   Watson-Glaser Critical Thinking Appraisal-Form, Language Teacher Emotion
   Regulation Inventory, and Language Teacher Immunity Instrument. The
   findings of path analysis indicated that the university teachers with
   higher CT were more productively immunized. Moreover, the results
   revealed that ER could predict the university teachers' immunity. The
   findings of the study lead to this implication that higher order
   thinking skills, emotion regulatory strategies, and immune enhancement
   should be incorporated into educational programs of higher education.},
Type = {Article},
Language = {English},
Affiliation = {Gashti, ZR (Corresponding Author), Univ Karaj, Dept Literature \& Foreign Languages, Karaj, Iran.
   Li, Meilan, Sanming Univ, Sch Overseas Educ, Sch Foreign Languages, Sanming, Peoples R China.
   Heydarnejad, Tahereh, Univ Gonabad, Fac Literature \& Humanities, Dept English Language, Gonabad, Iran.
   Azizi, Zeinab, Ayatollah Borujerdi Univ, Fac Literature \& Humanities, Dept Teaching English \& Linguist, Borujerd, Iran.
   Gashti, Zeynab Rezaei, Univ Karaj, Dept Literature \& Foreign Languages, Karaj, Iran.},
DOI = {10.3389/fpsyg.2022.1005071},
Article-Number = {1005071},
ISSN = {1664-1078},
Keywords = {higher education; EFL University professors; critical thinking; emotion
   regulation; language teacher immunity; path analysis},
Keywords-Plus = {LANGUAGE TEACHER IMMUNITY; IRANIAN EFL TEACHERS; SELF-EFFICACY;
   REFLECTION; PERSONALITY; BURNOUT; STUDENT},
Research-Areas = {Psychology},
Author-Email = {zeynabrg2010@gmail.com},
Times-Cited = {17},
Unique-ID = {WOS:000868513600001},
DA = {2024-05-01},
}

@article{ WOS:000474454500013,
Author = {Romero Caraballo, Martha Patricia},
Title = {Working conditions and the meaning of the academic profession in
   Colombian university professors},
Journal = {ACTA COLOMBIANA DE PSICOLOGIA},
Year = {2019},
Volume = {22},
Number = {2},
Pages = {280-291},
Month = {JUL-DEC},
Abstract = {The aim of this research was to analyze the shaping of the meaning of
   the academic profession in 160 scholars, from public and private
   universities in four Colombian cities. The instrument QPW-5
   (Questionnaire on Quality of Work life in Human Service Organizations)
   was applied. It was composed of 173 items distributed in five scales:
   Working Conditions, Perceived Workload, General Working Well-being,
   Maslach Burnout Inventory and Engagement, and five key words that define
   the work experience. This study was carried out following a quantitative
   approach, a non - experimental design with a cross-sectional descriptive
   correlation. A correlational analysis and Principal Component Analysis
   were performed to establish the pattern of the dimensions evaluated. The
   teachers surveyed showed general tendencies to shape their meaning of
   the academic profession in an ambivalent manner in a positive and
   negative pole, where the presence of fragmented working conditions that
   denote exhaustion, cynicism and collateral effects, as well as a new
   configuration of academic professionalism are highlighted. It is pointed
   out that the temporality of the contractual relationship is naturalized
   as a condition of precarious working conditions, placing a focus on the
   psychosocial risks of university teachers.},
Type = {Article},
Language = {English},
Affiliation = {Caraballo, MPR (Corresponding Author), Pontificia Univ Javeriana, Calle 18 118-250, Cali, Colombia.
   Romero Caraballo, Martha Patricia, Pontificia Univ Javeriana, Calle 18 118-250, Cali, Colombia.},
DOI = {10.14718/ACP.2019.22.2.13},
ISSN = {0123-9155},
EISSN = {1909-9711},
Keywords = {sense of the profession; working conditions; academics; professionalism},
Research-Areas = {Psychology},
Author-Email = {martha.romero@javerianacali.edu.co},
Times-Cited = {3},
Unique-ID = {WOS:000474454500013},
DA = {2024-05-01},
}

@article{ WOS:000456747600009,
Author = {Esop, Michael and Timms, Carolyn},
Title = {Relevance of organisational support on academics' affective commitment
   and turnover intentions},
Journal = {JOURNAL OF APPLIED RESEARCH IN HIGHER EDUCATION},
Year = {2019},
Volume = {11},
Number = {1},
Pages = {118-128},
Month = {FEB 4},
Abstract = {Purpose The purpose of this paper is to provide an indication as to the
   motivation of people to remain in academic positions where substantial
   economic inequity is present and more favourable alternative employment
   is possible. This is important for the retention of qualified academic
   staff in Papua New Guinea (PNG) and for the supply of well-educated
   workers in this developing country. Design/methodology/approach The
   authors surveyed 94 national (indigenous) academic staff at a prominent
   PNG university for their perceptions of organisational justice and
   management support, with an aim determining if these variables were
   related to workers' affective commitment (AC) and intentions to
   turnover. The surveyed staff members are all employed on an inequitable
   basis in that their salaries and living conditions are inferior to those
   of equally qualified expatriate academic staff. Findings The research
   found that staff members' emotional connection (affective commitment
   (AC)) to their work was predicted by organisational support, whereas
   lack of organisational support predicted academic staff turnover.},
Type = {Article},
Language = {English},
Affiliation = {Timms, C (Corresponding Author), James Cook Univ, Dept Psychol, Coll Healthcare Sci, Cairns, Australia.
   Esop, Michael, Univ Papua New Guinea, Dept Psychol, Port Moresby, Papua N Guinea.
   Timms, Carolyn, James Cook Univ, Dept Psychol, Coll Healthcare Sci, Cairns, Australia.},
DOI = {10.1108/JARHE-07-2018-0126},
ISSN = {2050-7003},
EISSN = {1758-1184},
Keywords = {Organizational support; Affective commitment; Turnover intentions;
   Motivation theory},
Keywords-Plus = {CITIZENSHIP BEHAVIOR; BURNOUT; ENGAGEMENT; TEACHERS; VALIDITY; JUSTICE;
   WORK},
Research-Areas = {Education \& Educational Research},
Author-Email = {esop.michael@gmail.com
   carolyn.timms@jcu.edu.au},
Times-Cited = {9},
Unique-ID = {WOS:000456747600009},
DA = {2024-05-01},
}

@article{ WOS:000655343500001,
Author = {de Jonge, Jan and Huter, Femke F.},
Title = {Does Match Really Matter? The Moderating Role of Resources in the
   Relation between Demands, Vigor and Fatigue in Academic Life},
Journal = {JOURNAL OF PSYCHOLOGY},
Year = {2021},
Volume = {155},
Number = {6},
Pages = {548-570},
Month = {MAY 2},
Abstract = {The goal of the present study is to examine the moderating role of
   resources at work or study in the relation between demands, vigor, and
   fatigue in academic life. Trying to replicate scarce research on both
   academic and student stress simultaneously, we tested the so-called
   triple-match principle in an academic context to study whether or not
   match between specific resources, demands and well-being/health outcomes
   does really matter. A cross-sectional survey study using online
   self-completion questionnaires was carried out among 96 academics and
   221 engineering students from a technological university (n = 317 in
   total). Findings showed a moderating, matching, role of resources in the
   association between demands, vigor, and particularly fatigue.
   Specifically, high cognitive resources strengthened the positive
   relation between cognitive demands and cognitive liveliness. In
   addition, high emotional resources buffered the positive association
   between emotional demands and successively emotional, cognitive and
   physical fatigue. This study reveals that matching resources are
   important in academic life. Therefore, it seems essential to create an
   appropriate equilibrium between specific resources and corresponding
   demands to promote academic well-being and health.},
Type = {Article},
Language = {English},
Affiliation = {de Jonge, J (Corresponding Author), Eindhoven Univ Technol, Human Performance Management Grp, POB 513, NL-5600 MB Eindhoven, Netherlands.
   de Jonge, Jan, Eindhoven Univ Technol, Eindhoven, Netherlands.
   de Jonge, Jan, Univ Utrecht, Utrecht, Netherlands.
   de Jonge, Jan, Univ South Australia, Adelaide, SA, Australia.
[truncated: 327,254 more chars]
